# Supplementary material for: Predicting hotel booking cancellations using tree-based neural network
Source: PeerJ Comput Sci. 2024 Nov 18;10:e2473. doi: 10.7717/peerj-cs.2473 (PMC11623061; doi:10.7717/peerj-cs.2473)
Supplement: Supplemental Information 1 [file peerj-cs-10-2473-s001.zip]

Archive with 18 entries (15 files):
- ml/
- ml/ert_run.py
- ml/gb_run.py
- ml/rf_run.py
- ml/xgb_run.py
- tnn/
- tnn/TNN/
- tnn/TNN/main.py
- tnn/TNN/models.py
- tnn/TNN/training_process.py
- tnn/TNN/tree_process.py
- tnn/TNN/utils.py
- tnn/TNN_128.py
- tnn/TNN_32.py
- tnn/TNN_64.py
- README.txt
- H2.csv
- H1.csv
