# Supplementary material for: Predicting hotel booking cancellations using tree-based neural network
Source: PeerJ Comput Sci. 2024 Nov 18;10:e2473. doi: 10.7717/peerj-cs.2473 (PMC11623061; doi:10.7717/peerj-cs.2473)
Supplement: Supplemental Information 1 [file peerj-cs-10-2473-s001.zip › tnn/TNN/tree_process.py]

import torch
import numpy as np
from collections import OrderedDict

class tree_process(torch.nn.Sequential):
    '''
     tree_process uses sequential module to implement tree in the forward.
    '''
    def give(self, xg, num_layers_boosted, ep=0.001):
        '''
        Saves various information into the object for further usage in the training process
        :param xg(object of XGBoostClassifier): Object og XGBoostClassifier
        :param num_layers_boosted(int,optional): Number of layers to be boosted in the neural network.
        :param ep(int,optional): Epsilon for smoothing. Deafult: 0.001
        '''
        self.xg = xg
        self.epsilon = ep
        self.boosted_layers = OrderedDict()
        self.num_layers_boosted = num_layers_boosted

    def forward(self, input,train,l=torch.Tensor([1])):
        l,train = train,l
        copy = torch.device('cpu')
        for i, module in enumerate(self):
            input = module(input)
            x0 = input.to(copy)
            if train:
                self.l = l
                if i < self.num_layers_boosted:
                    try:
                        self.boosted_layers[i] = torch.from_numpy(np.array(
                            self.xg.fit(x0.cpu().detach().numpy(), (self.l).cpu().detach().numpy(),eval_metric="mlogloss").feature_importances_) + self.epsilon)
                    except:
                        raise ValueError('Stuck in boosted_layers')
                        # pass
        return input
