# Supplementary material for: Predicting hotel booking cancellations using tree-based neural network
Source: PeerJ Comput Sci. 2024 Nov 18;10:e2473. doi: 10.7717/peerj-cs.2473 (PMC11623061; doi:10.7717/peerj-cs.2473)
Supplement: Supplemental Information 1 [file peerj-cs-10-2473-s001.zip › README.txt]

ml folder: Runing all machine learning process
- ert_run.py : Running Extremely Randomized Trees
- gb_run.py : Running Gradient Boosting
- rf_run.py : Running Random Forest
- xgb_run.py : Running Extreme Gradient Boosting

tnn folder: Running all tree-based learning alogorithms
- TNN_32.py: Running model 32 dimension
- TNN_64.py: Running model 64 dimension
- TNN_128.py: Running model 128 dimension
