# Supplementary material for: Predicting hotel booking cancellations using tree-based neural network
Source: PeerJ Comput Sci. 2024 Nov 18;10:e2473. doi: 10.7717/peerj-cs.2473 (PMC11623061; doi:10.7717/peerj-cs.2473)
Supplement: Supplemental Information 1 [file peerj-cs-10-2473-s001.zip › H2.csv]

is_canceled	lead_time	arrival_date_year	arrival_date_month	arrival_date_week_number	arrival_date_day_of_month	stays_in_weekend_nights	stays_in_week_nights	adults	children	babies	meal	country	market_segment	distribution_channel	is_repeated_guest	previous_cancellations	previous_bookings_not_canceled	reserved_room_type	assigned_room_type	booking_changes	deposit_type	agent	company	days_in_waiting_list	customer_type	adr	required_car_parking_spaces	total_of_special_requests	dataset
0	6	2015	7	27	1	0	2	1	0	0	2	125	5	3	0	0	0	0	0	0	0	6	179	0	2	0	0	0	Train
1	88	2015	7	27	1	0	4	2	0	0	0	125	6	3	0	0	0	0	0	0	0	9	179	0	2	0.607142857	0	1	Train
1	65	2015	7	27	1	0	4	1	0	0	0	125	6	3	0	0	0	0	0	0	0	9	179	0	2	0.53968254	0	1	Train
1	92	2015	7	27	1	2	4	2	0	0	0	125	6	3	0	0	0	0	0	0	0	9	179	0	2	0.607142857	0	2	Train
1	100	2015	7	27	2	0	2	2	0	0	0	125	6	3	0	0	0	0	0	0	0	9	179	0	2	0.607142857	0	1	Train
1	79	2015	7	27	2	0	3	2	0	0	0	125	6	3	0	0	0	0	0	0	0	9	179	0	2	0.607142857	0	1	Train
0	3	2015	7	27	2	0	3	1	0	0	2	125	4	3	0	0	0	0	0	1	0	1	179	0	3	0.465634921	0	0	Train
1	63	2015	7	27	2	1	3	1	0	0	0	125	6	3	0	0	0	0	0	0	0	9	179	0	2	0.53968254	0	0	Train
1	62	2015	7	27	2	2	3	2	0	0	0	125	6	3	0	0	0	0	0	0	0	8	179	0	2	0.607142857	0	1	Train
1	62	2015	7	27	2	2	3	2	0	0	0	125	6	3	0	0	0	0	0	0	0	8	179	0	2	0.607142857	0	1	Train
0	43	2015	7	27	3	0	2	2	0	0	2	125	4	3	0	0	0	0	0	0	0	1	179	0	3	0.682539683	0	0	Train
0	43	2015	7	27	3	0	2	2	0	0	2	125	4	3	0	0	0	0	0	1	0	1	179	0	3	0.341269841	0	0	Train
0	43	2015	7	27	3	0	2	2	0	0	2	125	4	3	0	0	0	0	0	0	0	1	179	0	3	0.682539683	0	0	Train
0	4	2015	7	27	3	0	2	1	0	0	2	125	4	3	0	0	0	0	0	0	0	1	179	0	3	0.5	0	0	Train
1	43	2015	7	27	3	0	2	2	0	0	2	125	4	3	0	0	0	0	0	0	0	1	179	0	3	0.682539683	0	0	Train
0	43	2015	7	27	3	0	2	1	0	0	2	125	4	3	0	0	0	0	0	1	0	1	179	0	3	0.5	0	0	Train
1	43	2015	7	27	3	0	2	1	0	0	2	125	4	3	0	0	0	0	0	0	0	1	179	0	3	0.5	0	0	Train
0	43	2015	7	27	3	0	2	2	0	0	2	125	4	3	0	0	0	0	0	0	0	1	179	0	3	0.682539683	0	0	Train
0	43	2015	7	27	3	0	2	2	0	0	2	125	4	3	0	0	0	0	0	0	0	1	179	0	3	0.682539683	0	0	Train
1	43	2015	7	27	3	0	2	1	0	0	2	125	4	3	0	0	0	0	0	0	0	1	179	0	3	0.5	0	0	Train
1	43	2015	7	27	3	0	2	2	0	0	2	125	4	3	0	0	0	0	0	0	0	1	179	0	3	0.682539683	0	0	Train
1	97	2015	7	27	3	0	2	2	0	0	0	125	5	3	0	0	0	0	0	0	0	13	179	0	2	0.505952381	0	1	Train
0	43	2015	7	27	3	0	2	2	0	0	2	125	4	3	0	0	0	0	0	0	0	1	179	0	3	0.682539683	0	0	Train
0	43	2015	7	27	3	0	2	2	0	0	2	125	4	3	0	0	0	0	0	0	0	1	179	0	3	0.682539683	0	0	Train
1	80	2015	7	27	3	1	2	2	0	0	0	125	6	3	0	0	0	0	0	0	0	9	179	0	2	0.607142857	0	1	Train
0	60	2015	7	27	3	2	5	2	0	0	3	125	6	3	0	0	0	0	0	1	0	11	179	0	2	0.478333333	0	0	Train
1	106	2015	7	27	4	1	1	1	0	0	0	125	6	3	0	0	0	0	0	0	0	9	179	0	2	0.53968254	0	0	Train
1	68	2015	7	27	4	2	1	1	0	0	0	125	6	3	0	0	0	0	0	0	0	9	179	0	2	0.53968254	0	0	Train
1	92	2015	7	27	4	2	1	2	0	0	0	125	6	3	0	0	0	0	0	1	0	9	179	0	2	0.607142857	0	1	Train
0	18	2015	7	27	4	2	2	1	0	0	0	125	4	3	0	0	0	0	0	0	0	1	179	0	3	0.476190476	0	0	Train
1	71	2015	7	28	5	2	1	2	0	0	3	125	6	3	0	0	0	0	0	1	0	11	179	0	2	0.442857143	0	0	Train
1	85	2015	7	28	5	2	1	2	0	0	0	125	6	3	0	0	0	0	0	0	0	7	179	0	2	0.415555556	0	0	Train
1	92	2015	7	28	5	2	3	2	0	0	0	125	6	3	0	0	0	0	0	0	0	7	179	0	2	0.394761905	0	0	Train
1	75	2015	7	28	6	1	1	2	0	0	0	125	6	3	0	0	0	0	0	0	0	9	179	0	2	0.607142857	0	1	Train
1	92	2015	7	28	6	1	3	1	0	0	0	125	6	3	0	0	0	0	0	0	0	9	179	0	2	0.53968254	0	2	Train
1	89	2015	7	28	6	1	4	1	0	0	0	125	6	3	0	0	0	0	0	0	0	9	179	0	2	0.53968254	0	1	Train
1	100	2015	7	28	6	1	4	2	0	1	2	125	6	3	0	0	0	0	0	0	0	15	179	0	2	0.742857143	0	2	Train
1	83	2015	7	28	6	2	5	2	0	0	0	125	6	3	0	0	0	0	0	0	0	9	179	0	2	0.607142857	0	1	Train
1	72	2015	7	28	6	3	6	2	0	0	0	125	6	3	0	0	0	0	0	0	0	9	179	0	2	0.607142857	0	1	Train
1	111	2015	7	28	6	1	2	2	0	0	0	125	6	3	0	0	0	0	0	0	0	9	179	0	2	0.607142857	0	1	Train
1	86	2015	7	28	6	1	3	2	0	0	0	125	6	3	0	0	0	0	0	0	0	9	179	0	2	0.607142857	0	0	Train
1	73	2015	7	28	7	0	4	2	0	0	0	125	6	3	0	0	0	0	0	0	0	7	179	0	2	0.53968254	0	0	Train
1	92	2015	7	28	7	0	4	1	0	0	0	125	6	3	0	0	0	0	0	0	0	9	179	0	2	0.53968254	0	0	Train
1	55	2015	7	28	7	0	4	2	0	0	0	125	6	3	0	0	0	0	0	1	0	9	179	0	3	0.642857143	0	2	Train
0	69	2015	7	28	7	0	2	2	1	0	0	125	5	3	0	0	0	0	0	0	0	13	179	0	2	0.603809524	0	0	Train
1	76	2015	7	28	7	0	3	2	0	0	0	125	6	3	0	0	0	0	0	0	0	9	179	0	3	0.607142857	0	2	Train
1	76	2015	7	28	7	0	3	2	0	0	0	125	6	3	0	0	0	0	0	0	0	9	179	0	3	0.607142857	0	1	Train
1	79	2015	7	28	7	0	3	2	0	0	0	125	1	3	0	0	0	0	0	0	0	14	179	0	2	0.296269841	0	1	Train
1	61	2015	7	28	7	0	4	2	0	0	0	125	6	3	0	0	0	0	0	0	0	9	179	0	2	0.607142857	0	1	Train
1	55	2015	7	28	7	0	4	2	0	0	0	125	6	3	0	0	0	0	0	1	0	9	179	0	3	0.714285714	0	2	Train
1	63	2015	7	28	7	2	5	2	0	0	0	125	3	1	0	0	0	1	1	0	0	14	179	0	3	0.357142857	0	1	Train
1	63	2015	7	28	7	2	5	2	0	0	0	125	3	1	0	0	0	1	1	2	0	14	179	0	3	0.357142857	0	1	Train
1	77	2015	7	28	7	2	5	2	0	0	0	125	6	3	0	0	0	0	0	0	0	8	179	0	2	0.607142857	0	0	Train
0	54	2015	7	28	7	2	8	2	0	0	0	125	6	3	0	0	0	0	0	0	0	7	179	0	2	0.495	0	0	Train
1	90	2015	7	28	7	5	15	1	0	0	3	125	6	3	0	0	0	0	0	0	0	11	179	0	2	0.385714286	0	0	Train
1	90	2015	7	28	7	5	15	1	0	0	3	125	6	3	0	0	0	0	0	0	0	11	179	0	2	0.385714286	0	0	Train
1	117	2015	7	28	7	5	15	1	0	0	0	125	6	3	0	0	0	0	0	0	0	11	179	0	2	0.385714286	0	0	Train
0	6	2015	7	28	8	0	2	2	0	0	0	125	4	3	0	0	0	0	0	0	0	1	179	0	3	0.492063492	0	0	Train
1	105	2015	7	28	8	0	2	2	0	0	0	125	6	3	0	0	0	0	0	0	0	9	179	0	2	0.607142857	0	1	Train
0	51	2015	7	28	8	1	4	2	0	0	0	125	5	3	0	0	0	0	0	0	0	27	179	0	2	0.535714286	0	0	Train
1	97	2015	7	28	8	1	4	2	0	0	0	125	6	3	0	0	0	0	0	0	0	9	179	0	2	0.607142857	0	2	Train
0	72	2015	7	28	8	1	4	2	0	0	0	125	6	3	0	0	0	0	0	0	0	8	179	0	2	0.607142857	0	0	Train
1	72	2015	7	28	8	2	5	2	0	0	0	125	6	3	0	0	0	0	0	0	0	9	179	0	2	0.607142857	0	1	Train
1	61	2015	7	28	8	2	8	2	0	0	0	125	6	3	0	0	0	0	0	0	0	8	179	0	2	0.546428571	0	0	Train
1	63	2015	7	28	8	2	8	2	0	0	3	125	6	3	0	0	0	0	0	0	0	8	179	0	2	0.546428571	0	0	Train
1	24	2015	7	28	9	0	2	3	0	0	0	125	6	3	0	0	0	0	0	0	0	15	179	0	2	0.793650794	0	0	Train
1	89	2015	7	28	9	0	3	2	0	0	0	125	6	3	0	0	0	0	0	0	0	9	179	0	2	0.607142857	0	1	Train
0	92	2015	7	28	9	2	3	2	0	0	0	125	6	3	0	0	0	0	0	0	0	7	179	0	2	0.467460317	0	1	Train
1	84	2015	7	28	10	0	1	2	0	0	0	125	4	3	0	0	0	0	0	0	0	1	179	0	2	0.505952381	0	0	Train
1	65	2015	7	28	10	0	2	2	0	0	0	125	6	3	0	0	0	0	0	0	0	9	179	0	2	0.546428571	0	1	Train
1	85	2015	7	28	10	1	2	2	0	0	0	125	3	1	0	0	0	0	0	0	0	14	179	0	2	0.607142857	0	0	Train
1	115	2015	7	28	10	2	3	1	0	0	0	125	6	3	0	0	0	0	0	0	0	9	179	0	2	0.53968254	0	2	Train
0	67	2015	7	28	10	2	3	2	2	0	0	125	5	3	0	0	0	0	0	1	0	22	179	0	2	0.843253968	0	0	Train
1	87	2015	7	28	10	3	7	2	0	0	0	125	6	3	0	0	0	0	0	0	0	7	179	0	2	0.467460317	0	1	Train
1	87	2015	7	28	10	3	7	2	0	0	0	125	6	3	0	0	0	0	0	0	0	7	179	0	2	0.467460317	0	1	Train
0	71	2015	7	28	11	0	1	1	0	0	3	125	6	3	0	0	0	0	0	1	0	11	179	0	2	0.412380952	0	0	Train
0	3	2015	7	28	11	0	1	2	0	0	0	125	5	3	0	0	0	0	0	0	0	17	179	0	3	0.595238095	0	0	Train
0	71	2015	7	28	11	0	1	1	0	0	3	125	6	3	0	0	0	0	0	1	0	11	179	0	2	0.412380952	0	0	Train
0	3	2015	7	28	11	0	1	3	0	0	0	125	5	3	0	0	0	0	0	0	0	17	179	0	3	0.825396825	0	0	Train
1	109	2015	7	28	11	2	1	2	0	0	0	125	6	3	0	0	0	0	0	0	0	9	179	0	2	0.607142857	0	1	Train
0	96	2015	7	28	11	2	1	2	0	0	2	125	5	3	0	0	0	0	0	0	0	17	179	0	3	0.75	0	0	Train
0	96	2015	7	28	11	2	1	2	0	0	2	125	5	3	0	0	0	0	0	0	0	17	179	0	3	0.75	0	0	Train
1	65	2015	7	28	11	2	1	2	0	0	0	125	6	3	0	0	0	0	0	0	0	9	179	0	2	0.607142857	0	1	Train
1	114	2015	7	28	11	2	1	2	0	0	0	125	6	3	0	0	0	0	0	0	0	8	179	0	2	0.607142857	0	0	Train
0	96	2015	7	28	11	2	1	2	0	0	2	125	5	3	0	0	0	0	0	0	0	17	179	0	3	0.75	0	0	Train
1	96	2015	7	28	11	2	1	2	0	0	2	75	5	3	0	0	0	0	0	0	0	17	179	0	3	0.75	0	0	Train
0	3	2015	7	28	11	2	1	3	0	0	2	125	5	3	0	0	0	0	0	0	0	17	179	0	3	1.099206349	0	0	Train
0	61	2015	7	28	11	2	1	2	0	0	0	125	6	3	0	0	0	0	0	0	0	7	179	0	2	0.444126984	0	0	Train
0	96	2015	7	28	11	2	1	2	0	0	2	125	5	3	0	0	0	0	0	0	0	17	179	0	3	0.75	0	0	Train
0	96	2015	7	28	11	2	1	2	0	0	2	125	5	3	0	0	0	0	0	0	0	17	179	0	3	0.75	0	0	Train
0	3	2015	7	28	11	2	1	1	0	0	2	125	5	3	0	0	0	0	0	0	0	17	179	0	3	0.575396825	0	0	Train
1	96	2015	7	28	11	2	1	2	0	0	2	75	5	3	0	0	0	0	0	0	0	17	179	0	3	0.75	0	0	Train
1	96	2015	7	28	11	2	1	2	0	0	2	75	5	3	0	0	0	0	0	0	0	17	179	0	3	0.75	0	0	Train
0	96	2015	7	28	11	2	1	2	0	0	2	125	5	3	0	0	0	0	0	0	0	17	179	0	3	0.75	0	0	Train
1	96	2015	7	28	11	2	1	2	0	0	2	75	5	3	0	0	0	0	0	0	0	17	179	0	3	0.75	0	0	Train
0	3	2015	7	28	11	2	1	1	0	0	2	125	5	3	0	0	0	0	0	0	0	17	179	0	3	0.575396825	0	0	Train
0	96	2015	7	28	11	2	1	2	0	0	2	125	5	3	0	0	0	0	0	0	0	17	179	0	3	0.75	0	0	Train
1	96	2015	7	28	11	2	1	2	0	0	2	75	5	3	0	0	0	0	0	0	0	17	179	0	3	0.75	0	0	Train
1	96	2015	7	28	11	2	1	2	0	0	2	75	5	3	0	0	0	0	0	0	0	17	179	0	3	0.75	0	0	Train
0	96	2015	7	28	11	2	1	2	0	0	2	125	5	3	0	0	0	0	0	0	0	17	179	0	3	0.75	0	0	Train
1	96	2015	7	28	11	2	1	2	0	0	2	75	5	3	0	0	0	0	0	0	0	17	179	0	3	0.75	0	0	Train
0	61	2015	7	28	11	2	1	2	0	0	0	125	6	3	0	0	0	0	0	0	0	7	179	0	2	0.444126984	0	0	Train
0	3	2015	7	28	11	2	1	1	0	0	2	125	5	3	0	0	0	0	0	0	0	17	179	0	3	0.575396825	0	0	Train
0	66	2015	7	28	11	2	1	2	0	0	0	125	6	3	0	0	0	0	0	0	0	7	179	0	2	0.467460317	0	0	Train
0	96	2015	7	28	11	2	1	2	0	0	2	125	5	3	0	0	0	0	0	0	0	17	179	0	3	0.75	0	0	Train
0	96	2015	7	28	11	2	1	2	0	0	2	125	5	3	0	0	0	0	0	0	0	17	179	0	3	0.75	0	0	Train
0	96	2015	7	28	11	2	1	2	0	0	2	125	5	3	0	0	0	0	0	0	0	17	179	0	3	0.75	0	0	Train
0	96	2015	7	28	11	2	1	2	0	0	2	125	5	3	0	0	0	0	0	0	0	17	179	0	3	0.75	0	0	Train
1	96	2015	7	28	11	2	1	2	0	0	2	75	5	3	0	0	0	0	0	0	0	17	179	0	3	0.75	0	0	Train
1	114	2015	7	28	11	2	1	2	0	0	0	125	6	3	0	0	0	0	0	0	0	8	179	0	2	0.607142857	0	0	Train
0	96	2015	7	28	11	2	1	2	0	0	2	125	5	3	0	0	0	0	0	0	0	17	179	0	3	0.75	0	0	Train
1	96	2015	7	28	11	2	1	2	0	0	2	75	5	3	0	0	0	0	0	0	0	17	179	0	3	0.75	0	0	Train
0	3	2015	7	28	11	2	1	3	0	0	2	125	5	3	0	0	0	0	0	0	0	17	179	0	3	1.099206349	0	0	Train
0	96	2015	7	28	11	2	1	2	0	0	2	125	5	3	0	0	0	0	0	0	0	17	179	0	3	0.75	0	0	Train
1	96	2015	7	28	11	2	1	2	0	0	2	75	5	3	0	0	0	0	0	0	0	17	179	0	3	0.75	0	0	Train
1	96	2015	7	28	11	2	1	2	0	0	2	75	5	3	0	0	0	0	0	0	0	17	179	0	3	0.75	0	0	Train
1	69	2015	7	29	12	2	0	2	0	0	0	125	6	3	0	0	0	0	0	1	0	9	179	0	2	0.607142857	0	1	Train
1	59	2015	7	29	12	2	4	2	0	0	0	125	6	3	0	0	0	0	0	0	0	9	179	0	2	0.607142857	0	0	Train
0	96	2015	7	29	13	1	0	2	0	0	0	125	5	3	0	0	0	0	0	0	0	13	179	0	2	0.505952381	0	0	Train
1	60	2015	7	29	13	1	0	2	0	0	0	125	3	1	0	0	0	0	0	0	0	14	179	0	2	0.607142857	0	0	Train
1	122	2015	7	29	13	1	0	2	0	0	0	125	6	3	0	0	0	0	0	0	0	9	179	0	3	0.607142857	0	2	Train
1	60	2015	7	29	13	1	0	2	0	0	0	125	3	1	0	0	0	0	0	0	0	14	179	0	2	0.72484127	0	0	Train
1	60	2015	7	29	13	1	0	2	0	0	0	125	3	1	0	0	0	0	0	0	0	14	179	0	2	0.607142857	0	0	Train
1	60	2015	7	29	13	1	0	2	1	0	0	125	3	1	0	0	0	0	0	0	0	14	179	0	2	0.72484127	0	0	Train
1	122	2015	7	29	13	1	0	2	0	0	0	125	6	3	0	0	0	0	0	0	0	9	179	0	3	0.607142857	0	2	Train
1	60	2015	7	29	13	1	0	2	0	0	0	125	3	1	0	0	0	0	0	0	0	14	179	0	2	0.72484127	0	0	Train
1	123	2015	7	29	13	1	0	2	0	0	0	125	6	3	0	0	0	0	0	0	0	9	179	0	2	0.607142857	0	1	Train
1	60	2015	7	29	13	1	0	1	0	0	0	125	3	1	0	0	0	0	0	0	0	14	179	0	2	0.532936508	0	0	Train
1	73	2015	7	29	13	1	2	2	0	0	0	125	6	3	0	0	0	0	0	0	0	8	179	0	2	0.607142857	0	0	Train
1	77	2015	7	29	13	1	2	2	0	0	0	125	6	3	0	0	0	0	0	0	0	9	179	0	2	0.607142857	0	1	Train
1	123	2015	7	29	13	1	3	2	0	0	0	125	6	3	0	0	0	0	0	0	0	9	179	0	2	0.607142857	0	0	Train
1	94	2015	7	29	14	0	3	2	0	0	0	125	6	3	0	0	0	0	0	0	0	9	179	0	2	0.607142857	0	1	Train
1	120	2015	7	29	14	0	5	2	0	0	0	125	6	3	0	0	0	0	0	0	0	9	179	0	2	0.607142857	0	1	Train
1	94	2015	7	29	14	2	7	2	0	0	0	125	6	3	0	0	0	0	0	0	0	7	179	0	2	0.444126984	0	0	Train
1	0	2015	7	29	15	0	1	2	0	0	3	125	3	1	0	0	0	0	5	0	0	14	179	0	2	0	0	0	Train
1	79	2015	7	29	15	0	4	2	0	0	0	125	6	3	0	0	0	0	0	0	0	9	179	0	2	0.678571429	0	1	Train
1	92	2015	7	29	15	0	4	2	0	0	0	125	6	3	0	0	0	3	3	0	0	8	179	0	2	0.708333333	0	2	Train
1	92	2015	7	29	15	0	4	2	0	0	0	125	6	3	0	0	0	3	3	0	0	8	179	0	2	0.708333333	0	1	Train
1	125	2015	7	29	15	2	4	2	0	0	0	125	6	3	0	0	0	0	0	0	0	9	179	0	2	0.607142857	0	0	Train
0	0	2015	7	29	15	2	5	2	0	0	3	125	3	1	0	0	0	5	0	4	0	14	179	0	2	0	0	0	Train
1	62	2015	7	29	15	2	7	1	0	0	0	125	6	3	0	0	0	0	0	0	0	9	179	0	2	0.53968254	0	1	Train
1	109	2015	7	29	15	2	7	1	0	0	0	125	6	3	0	0	0	0	0	0	0	9	179	0	2	0.53968254	0	1	Train
1	109	2015	7	29	16	0	1	2	0	0	0	125	6	3	0	0	0	0	0	0	0	8	179	0	2	0.607142857	0	0	Train
1	109	2015	7	29	16	0	1	2	0	0	0	125	6	3	0	0	0	0	0	0	0	8	179	0	2	0.607142857	0	1	Train
1	80	2015	7	29	16	0	2	2	0	0	0	125	6	3	0	0	0	0	0	0	0	9	179	0	2	0.607142857	0	1	Train
1	122	2015	7	29	16	0	2	2	0	0	0	125	6	3	0	0	0	0	0	0	0	9	179	0	2	0.678571429	0	0	Train
1	82	2015	7	29	16	2	5	2	0	0	0	125	6	3	0	0	0	0	0	0	0	9	179	0	2	0.607142857	0	0	Train
1	82	2015	7	29	16	0	3	2	0	0	0	125	6	3	0	0	0	0	0	0	0	9	179	0	2	0.607142857	0	0	Train
1	107	2015	7	29	17	0	2	1	0	0	0	125	6	3	0	0	0	0	0	0	0	7	179	0	2	0.415555556	0	0	Train
0	18	2015	7	29	18	1	1	1	0	0	0	125	4	3	0	0	0	0	0	0	0	1	179	0	3	0.456349206	0	0	Train
0	18	2015	7	29	18	1	1	1	0	0	0	125	4	3	0	0	0	0	0	0	0	1	179	0	3	0.456349206	0	0	Train
0	18	2015	7	29	18	1	1	3	0	0	0	125	4	3	0	0	0	0	0	0	0	1	179	0	3	0.863095238	0	0	Train
0	18	2015	7	29	18	1	1	2	0	0	0	125	4	3	0	0	0	0	0	0	0	1	179	0	3	0.595238095	0	0	Train
0	18	2015	7	29	18	1	1	2	0	0	0	125	4	3	0	0	0	0	0	0	0	1	179	0	3	0.595238095	0	0	Train
0	18	2015	7	29	18	1	1	2	0	0	0	125	4	3	0	0	0	0	0	0	0	1	179	0	3	0.595238095	0	0	Train
0	18	2015	7	29	18	1	1	2	0	0	0	125	4	3	0	0	0	0	0	0	0	1	179	0	3	0.595238095	0	0	Train
0	18	2015	7	29	18	1	1	2	0	0	0	125	4	3	0	0	0	0	0	0	0	1	179	0	3	0.595238095	0	0	Train
0	18	2015	7	29	18	1	1	2	0	0	0	125	4	3	0	0	0	0	0	0	0	1	179	0	3	0.595238095	0	0	Train
0	18	2015	7	29	18	1	1	2	0	0	0	125	4	3	0	0	0	0	0	0	0	1	179	0	3	0.595238095	0	0	Train
0	18	2015	7	29	18	1	1	1	0	0	0	125	4	3	0	0	0	0	0	0	0	1	179	0	3	0.456349206	0	0	Train
0	18	2015	7	29	18	1	1	2	0	0	0	125	4	3	0	0	0	0	0	0	0	1	179	0	3	0.595238095	0	0	Train
0	18	2015	7	29	18	1	1	2	0	0	0	125	4	3	0	0	0	0	0	0	0	1	179	0	3	0.595238095	0	0	Train
0	18	2015	7	29	18	1	1	3	0	0	0	125	4	3	0	0	0	0	0	0	0	1	179	0	3	0.863095238	0	0	Train
0	18	2015	7	29	18	1	1	2	0	0	0	125	4	3	0	0	0	0	0	0	0	1	179	0	3	0.595238095	0	0	Train
0	18	2015	7	29	18	1	1	2	0	0	0	125	4	3	0	0	0	0	0	0	0	1	179	0	3	0.595238095	0	0	Train
0	18	2015	7	29	18	1	1	2	0	0	0	125	4	3	0	0	0	0	0	0	0	1	179	0	3	0.595238095	0	0	Train
0	18	2015	7	29	18	1	1	1	0	0	0	125	4	3	0	0	0	0	0	0	0	1	179	0	3	0	0	0	Train
0	18	2015	7	29	18	1	1	3	0	0	0	125	4	3	0	0	0	0	0	0	0	1	179	0	3	0.863095238	0	0	Train
0	18	2015	7	29	18	1	1	2	0	0	0	125	4	3	0	0	0	0	0	0	0	1	179	0	3	0.595238095	0	0	Train
0	18	2015	7	29	18	1	1	1	0	0	0	125	4	3	0	0	0	0	0	0	0	1	179	0	3	0.456349206	0	0	Train
1	103	2015	7	29	18	2	1	2	0	0	2	75	5	3	0	0	0	0	0	0	0	17	179	0	3	0.75	0	0	Train
0	103	2015	7	29	18	2	1	1	0	0	2	125	5	3	0	0	0	0	0	1	0	17	179	0	3	0.575396825	0	0	Train
1	103	2015	7	29	18	2	1	2	0	0	2	75	5	3	0	0	0	0	0	0	0	17	179	0	3	0.75	0	0	Train
0	103	2015	7	29	18	2	1	2	0	0	2	125	5	3	0	0	0	0	0	0	0	17	179	0	3	0.75	0	0	Train
1	103	2015	7	29	18	2	1	2	0	0	2	75	5	3	0	0	0	0	0	0	0	17	179	0	3	0.75	0	0	Train
1	103	2015	7	29	18	2	1	2	0	0	2	75	5	3	0	0	0	0	0	0	0	17	179	0	3	0.75	0	0	Train
1	103	2015	7	29	18	2	1	2	0	0	2	75	5	3	0	0	0	0	0	0	0	17	179	0	3	0.75	0	0	Train
1	103	2015	7	29	18	2	1	2	0	0	2	75	5	3	0	0	0	0	0	0	0	17	179	0	3	0.75	0	0	Train
1	103	2015	7	29	18	2	1	2	0	0	2	75	5	3	0	0	0	0	0	0	0	17	179	0	3	0.75	0	0	Train
0	103	2015	7	29	18	2	1	2	0	0	2	125	5	3	0	0	0	0	0	0	0	17	179	0	3	0.75	0	0	Train
0	103	2015	7	29	18	2	1	2	0	0	2	125	5	3	0	0	0	0	0	0	0	17	179	0	3	0.75	0	0	Train
1	103	2015	7	29	18	2	1	2	0	0	2	75	5	3	0	0	0	0	0	0	0	17	179	0	3	0.75	0	0	Train
1	103	2015	7	29	18	2	1	2	0	0	2	75	5	3	0	0	0	0	0	0	0	17	179	0	3	0.75	0	0	Train
0	103	2015	7	29	18	2	1	2	0	0	2	125	5	3	0	0	0	0	0	0	0	17	179	0	3	0.75	0	0	Train
1	103	2015	7	29	18	2	1	2	0	0	2	75	5	3	0	0	0	0	0	0	0	17	179	0	3	0.75	0	0	Train
1	103	2015	7	29	18	2	1	2	0	0	2	75	5	3	0	0	0	0	0	0	0	17	179	0	3	0.75	0	0	Train
1	103	2015	7	29	18	2	1	2	0	0	2	75	5	3	0	0	0	0	0	0	0	17	179	0	3	0.75	0	0	Train
1	103	2015	7	29	18	2	1	2	0	0	2	75	5	3	0	0	0	0	0	0	0	17	179	0	3	0.75	0	0	Train
1	103	2015	7	29	18	2	1	2	0	0	2	75	5	3	0	0	0	0	0	0	0	17	179	0	3	0.75	0	0	Train
1	103	2015	7	29	18	2	1	2	0	0	2	75	5	3	0	0	0	0	0	0	0	17	179	0	3	0.75	0	0	Train
0	103	2015	7	29	18	2	1	3	0	0	2	125	5	3	0	0	0	0	0	1	0	17	179	0	3	1.099206349	0	0	Train
1	103	2015	7	29	18	2	1	2	0	0	2	75	5	3	0	0	0	0	0	0	0	17	179	0	3	0.75	0	0	Train
1	103	2015	7	29	18	2	1	2	0	0	2	75	5	3	0	0	0	0	0	0	0	17	179	0	3	0.75	0	0	Train
1	103	2015	7	29	18	2	1	2	0	0	2	75	5	3	0	0	0	0	0	0	0	17	179	0	3	0.75	0	0	Train
0	12	2015	7	29	18	2	2	2	0	0	0	125	4	3	0	0	0	0	0	0	0	1	179	0	3	0.492063492	0	0	Train
0	12	2015	7	29	18	2	2	2	0	0	0	125	4	3	0	0	0	0	0	0	0	1	179	0	3	0.492063492	0	0	Train
0	12	2015	7	29	18	2	2	1	0	0	0	125	4	3	0	0	0	0	0	0	0	1	179	0	3	0	0	0	Train
1	12	2015	7	29	18	2	2	2	0	0	0	125	4	3	0	0	0	0	0	0	0	1	179	0	3	0.492063492	0	0	Train
1	12	2015	7	29	18	2	2	2	0	0	0	125	4	3	0	0	0	0	0	0	0	1	179	0	3	0.492063492	0	0	Train
1	12	2015	7	29	18	2	2	2	0	0	0	125	4	3	0	0	0	0	0	0	0	1	179	0	3	0.492063492	0	0	Train
1	88	2015	7	29	18	2	2	1	0	0	0	125	6	3	0	0	0	0	0	0	0	9	179	0	2	0.53968254	0	1	Train
1	12	2015	7	29	18	2	2	2	0	0	0	125	4	3	0	0	0	0	0	0	0	1	179	0	3	0.492063492	0	0	Train
1	12	2015	7	29	18	2	2	2	0	0	0	125	4	3	0	0	0	0	0	0	0	1	179	0	3	0.492063492	0	0	Train
0	12	2015	7	29	18	2	2	1	0	0	0	125	4	3	0	0	0	0	0	1	0	1	179	0	3	0.476190476	0	0	Train
1	12	2015	7	29	18	2	2	2	0	0	0	125	4	3	0	0	0	0	0	0	0	1	179	0	3	0.492063492	0	0	Train
1	12	2015	7	29	18	2	2	2	0	0	0	125	4	3	0	0	0	0	0	0	0	1	179	0	3	0.492063492	0	0	Train
0	12	2015	7	29	18	2	2	2	0	0	0	125	4	3	0	0	0	0	0	0	0	1	179	0	3	0.492063492	0	0	Train
0	12	2015	7	29	18	2	2	2	0	0	0	125	4	3	0	0	0	0	0	0	0	1	179	0	3	0.492063492	0	0	Train
1	12	2015	7	29	18	2	2	2	0	0	0	125	4	3	0	0	0	0	0	0	0	1	179	0	3	0.492063492	0	0	Train
1	12	2015	7	29	18	2	2	2	0	0	0	125	4	3	0	0	0	0	0	0	0	1	179	0	3	0.492063492	0	0	Train
0	12	2015	7	29	18	2	2	2	0	0	0	125	4	3	0	0	0	0	0	0	0	1	179	0	3	0.492063492	0	0	Train
0	12	2015	7	29	18	2	2	2	0	0	0	125	4	3	0	0	0	0	0	0	0	1	179	0	3	0.492063492	0	0	Train
1	12	2015	7	29	18	2	2	2	0	0	0	125	4	3	0	0	0	0	0	0	0	1	179	0	3	0.492063492	0	0	Train
1	12	2015	7	29	18	2	2	2	0	0	0	125	4	3	0	0	0	0	0	0	0	1	179	0	3	0.492063492	0	0	Train
0	12	2015	7	29	18	2	2	3	0	0	0	125	4	3	0	0	0	0	0	1	0	1	179	0	3	0.666666667	0	0	Train
1	12	2015	7	29	18	2	2	2	0	0	0	125	4	3	0	0	0	0	0	0	0	1	179	0	3	0.492063492	0	0	Train
1	12	2015	7	29	18	2	2	2	0	0	0	125	4	3	0	0	0	0	0	0	0	1	179	0	3	0.492063492	0	0	Train
0	12	2015	7	29	18	2	2	2	0	0	0	125	4	3	0	0	0	0	0	0	0	1	179	0	3	0.492063492	0	0	Train
1	12	2015	7	29	18	2	2	2	0	0	0	125	4	3	0	0	0	0	0	0	0	1	179	0	3	0.492063492	0	0	Train
0	12	2015	7	29	18	2	2	2	0	0	0	125	4	3	0	0	0	0	0	0	0	1	179	0	3	0.492063492	0	0	Train
0	12	2015	7	29	18	2	2	1	0	0	0	125	4	3	0	0	0	0	0	0	0	1	179	0	3	0	0	0	Train
1	12	2015	7	29	18	2	2	2	0	0	0	125	4	3	0	0	0	0	0	0	0	1	179	0	3	0.492063492	0	0	Train
0	12	2015	7	29	18	2	2	2	0	0	0	125	4	3	0	0	0	0	0	0	0	1	179	0	3	0.492063492	0	0	Train
0	12	2015	7	29	18	2	2	2	0	0	0	125	4	3	0	0	0	0	0	0	0	1	179	0	3	0.492063492	0	0	Train
1	12	2015	7	29	18	2	2	2	0	0	0	125	4	3	0	0	0	0	0	0	0	1	179	0	3	0.492063492	0	0	Train
0	12	2015	7	29	18	2	3	2	0	0	0	125	4	3	0	0	0	0	0	1	0	1	179	0	2	0.492063492	0	0	Train
1	118	2015	7	30	19	2	0	2	0	0	0	125	6	3	0	0	0	0	0	0	0	9	179	0	2	0.678571429	0	1	Train
1	82	2015	7	30	19	2	2	2	0	0	0	125	6	3	0	0	0	1	1	0	0	8	179	0	3	0.607142857	0	1	Train
1	82	2015	7	30	19	2	2	2	0	0	0	125	6	3	0	0	0	1	1	0	0	8	179	0	3	0.607142857	0	1	Train
1	96	2015	7	30	19	3	5	1	0	0	0	125	6	3	0	0	0	0	0	1	0	10	179	0	2	0.64047619	0	0	Train
1	108	2015	7	30	19	4	7	2	0	0	0	125	6	3	0	0	0	0	0	0	0	9	179	0	2	0.607142857	0	1	Train
1	119	2015	7	30	20	1	0	1	0	0	0	125	6	3	0	0	0	0	0	0	0	9	179	0	3	0.53968254	0	1	Train
1	119	2015	7	30	20	1	0	2	0	0	0	125	6	3	0	0	0	0	0	0	0	9	179	0	3	0.607142857	0	1	Train
0	90	2015	7	30	20	1	1	2	0	0	3	125	6	3	0	0	0	0	0	1	0	11	179	0	2	0.37031746	0	0	Train
0	62	2015	7	30	20	1	3	2	0	0	2	125	5	3	0	0	0	0	0	0	0	28	179	0	2	0.825396825	0	0	Train
1	67	2015	7	30	20	3	8	2	0	0	0	125	6	3	0	0	0	0	0	0	0	8	179	0	2	0.607142857	0	0	Train
1	106	2015	7	30	21	0	2	2	0	0	3	125	6	3	0	0	0	0	0	0	0	11	179	0	2	0.437142857	0	0	Train
0	20	2015	7	30	22	0	2	2	0	0	0	125	4	3	0	0	0	0	3	0	0	1	179	0	3	0.492063492	0	0	Train
0	20	2015	7	30	22	0	2	2	0	0	0	125	4	3	0	0	0	0	0	0	0	1	179	0	3	0.492063492	0	0	Train
0	20	2015	7	30	22	0	2	3	0	0	0	125	4	3	0	0	0	0	0	0	0	1	179	0	3	0.666666667	0	0	Train
1	22	2015	7	30	22	0	2	2	0	0	0	125	4	3	0	0	0	0	0	0	1	1	179	0	3	0.492063492	0	0	Train
1	22	2015	7	30	22	0	2	2	0	0	0	125	4	3	0	0	0	0	0	0	1	1	179	0	3	0.492063492	0	0	Train
0	20	2015	7	30	22	0	2	2	0	0	0	125	4	3	0	0	0	0	0	0	0	1	179	0	3	0.492063492	0	0	Train
1	20	2015	7	30	22	0	2	2	0	0	0	125	4	3	0	0	0	0	0	0	0	1	179	0	3	0.492063492	0	0	Train
1	22	2015	7	30	22	0	2	2	0	0	0	125	4	3	0	0	0	0	0	0	1	1	179	0	3	0.492063492	0	0	Train
1	22	2015	7	30	22	0	2	2	0	0	0	125	4	3	0	0	0	0	0	0	1	1	179	0	3	0.492063492	0	0	Train
0	20	2015	7	30	22	0	2	2	0	0	0	125	4	3	0	0	0	0	0	0	0	1	179	0	3	0.492063492	0	0	Train
1	20	2015	7	30	22	0	2	2	0	0	0	125	4	3	0	0	0	0	0	0	0	1	179	0	3	0.492063492	0	0	Train
1	22	2015	7	30	22	0	2	2	0	0	0	125	4	3	0	0	0	0	0	0	1	1	179	0	3	0.492063492	0	0	Train
0	20	2015	7	30	22	0	2	2	0	0	0	125	4	3	0	0	0	0	0	0	0	1	179	0	3	0.492063492	0	0	Train
0	20	2015	7	30	22	0	2	2	0	0	0	125	4	3	0	0	0	0	3	0	0	1	179	0	3	0.492063492	0	0	Train
0	20	2015	7	30	22	0	2	1	0	0	0	125	4	3	0	0	0	0	0	0	0	1	179	0	3	0	0	0	Train
0	20	2015	7	30	22	0	2	3	0	0	0	125	4	3	0	0	0	0	0	0	0	1	179	0	3	0.666666667	0	0	Train
0	20	2015	7	30	22	0	2	2	0	0	0	125	4	3	0	0	0	0	3	0	0	1	179	0	3	0.492063492	0	0	Train
0	20	2015	7	30	22	0	2	2	0	0	0	125	4	3	0	0	0	0	0	0	0	1	179	0	3	0.492063492	0	0	Train
1	22	2015	7	30	22	0	2	2	0	0	0	125	4	3	0	0	0	0	0	0	1	1	179	0	3	0.492063492	0	0	Train
1	22	2015	7	30	22	0	2	2	0	0	0	125	4	3	0	0	0	0	0	0	1	1	179	0	3	0.492063492	0	0	Train
0	20	2015	7	30	22	0	2	2	0	0	0	125	4	3	0	0	0	0	0	0	0	1	179	0	3	0.492063492	0	0	Train
1	20	2015	7	30	22	0	2	2	0	0	0	125	4	3	0	0	0	0	0	0	0	1	179	0	3	0.492063492	0	0	Train
0	20	2015	7	30	22	0	2	1	0	0	0	125	4	3	0	0	0	0	0	0	0	1	179	0	3	0.476190476	0	0	Train
1	22	2015	7	30	22	0	2	2	0	0	0	125	4	3	0	0	0	0	0	0	1	1	179	0	3	0.492063492	0	0	Train
1	22	2015	7	30	22	0	2	2	0	0	0	125	4	3	0	0	0	0	0	0	1	1	179	0	3	0.492063492	0	0	Train
1	22	2015	7	30	22	0	2	2	0	0	0	125	4	3	0	0	0	0	0	0	1	1	179	0	3	0.492063492	0	0	Train
0	20	2015	7	30	22	0	2	2	0	0	0	125	4	3	0	0	0	0	0	0	0	1	179	0	3	0.492063492	0	0	Train
1	20	2015	7	30	22	0	2	2	0	0	0	125	4	3	0	0	0	0	0	0	0	1	179	0	3	0.492063492	0	0	Train
0	20	2015	7	30	22	0	2	2	0	0	0	125	4	3	0	0	0	0	0	7	0	1	179	0	2	0.492063492	0	0	Train
0	20	2015	7	30	22	0	2	2	0	0	0	125	4	3	0	0	0	0	0	0	0	1	179	0	3	0.492063492	0	0	Train
0	20	2015	7	30	22	0	2	2	0	0	0	125	4	3	0	0	0	0	6	1	0	1	179	0	3	0.492063492	0	0	Train
0	20	2015	7	30	22	0	2	2	0	0	0	125	4	3	0	0	0	0	0	0	0	1	179	0	3	0.492063492	0	0	Train
1	20	2015	7	30	22	0	2	2	0	0	0	125	4	3	0	0	0	0	0	0	0	1	179	0	3	0.492063492	0	0	Train
0	20	2015	7	30	22	0	2	3	0	0	0	125	4	3	0	0	0	0	0	1	0	1	179	0	3	0.666666667	0	0	Train
1	99	2015	7	30	22	0	3	2	0	0	0	125	3	1	0	0	0	0	0	1	0	14	179	0	2	0.543650794	0	0	Train
1	112	2015	7	30	22	0	4	2	0	0	0	125	6	3	0	0	0	0	0	0	0	9	179	0	2	0.607142857	0	0	Train
1	69	2015	7	30	22	0	4	1	0	0	0	125	6	3	0	0	0	0	0	0	0	9	179	0	2	0.53968254	0	1	Train
1	96	2015	7	30	22	1	4	2	0	0	0	125	6	3	0	0	0	0	0	0	0	9	179	0	2	0.607142857	0	1	Train
1	72	2015	7	30	22	2	5	2	0	0	0	125	6	3	0	0	0	0	0	0	0	8	179	0	2	0.607142857	0	0	Train
1	69	2015	7	30	22	2	5	2	0	0	0	125	6	3	0	0	0	0	0	0	0	9	179	0	3	0.607142857	0	1	Train
1	69	2015	7	30	22	2	5	2	0	0	0	125	6	3	0	0	0	0	0	0	0	9	179	0	3	0.607142857	0	2	Train
1	22	2015	7	30	22	0	2	2	0	0	0	125	4	3	0	0	0	0	0	0	1	1	179	0	3	0.492063492	0	0	Train
0	20	2015	7	30	22	0	2	2	0	0	0	125	4	3	0	0	0	0	0	0	0	1	179	0	3	0.492063492	0	0	Train
0	20	2015	7	30	22	0	2	1	0	0	0	125	4	3	0	0	0	0	0	0	0	1	179	0	3	0	0	0	Train
0	20	2015	7	30	22	0	2	2	0	0	0	125	4	3	0	0	0	0	3	0	0	1	179	0	3	0.492063492	0	0	Train
1	22	2015	7	30	22	0	2	2	0	0	0	125	4	3	0	0	0	0	0	0	1	1	179	0	3	0.492063492	0	0	Train
0	111	2015	7	30	22	0	2	1	0	0	0	125	6	3	0	0	0	0	0	1	0	7	179	0	2	0.444126984	0	1	Train
1	20	2015	7	30	22	0	2	2	0	0	0	125	4	3	0	0	0	0	0	0	0	1	179	0	3	0.492063492	0	0	Train
0	20	2015	7	30	22	0	2	2	0	0	0	125	4	3	0	0	0	0	0	0	0	1	179	0	3	0.492063492	0	0	Train
1	22	2015	7	30	22	0	2	2	0	0	0	125	4	3	0	0	0	0	0	0	1	1	179	0	3	0.492063492	0	0	Train
1	93	2015	7	30	23	0	2	2	0	0	0	125	6	3	0	0	0	0	0	0	0	9	179	0	2	0.607142857	0	1	Train
0	132	2015	7	30	23	0	1	2	0	0	2	125	4	3	0	0	0	0	0	0	0	1	179	0	3	0.714285714	0	0	Train
0	132	2015	7	30	23	0	1	2	0	0	2	125	4	3	0	0	0	0	3	0	0	1	179	0	3	0.714285714	0	0	Train
0	132	2015	7	30	23	0	1	2	0	0	2	125	4	3	0	0	0	0	3	0	0	1	179	0	3	0.714285714	0	0	Train
0	132	2015	7	30	23	0	1	2	0	0	2	125	4	3	0	0	0	0	0	0	0	1	179	0	3	0.714285714	0	0	Train
0	132	2015	7	30	23	0	1	2	0	0	2	125	4	3	0	0	0	0	0	0	0	1	179	0	3	0.714285714	0	0	Train
0	132	2015	7	30	23	0	1	2	0	0	2	125	4	3	0	0	0	0	0	0	0	1	179	0	3	0.714285714	0	0	Train
0	132	2015	7	30	23	0	1	2	0	0	2	125	4	3	0	0	0	0	0	0	0	1	179	0	3	0.714285714	0	0	Train
0	132	2015	7	30	23	0	1	2	0	0	2	125	4	3	0	0	0	0	0	0	0	1	179	0	3	0.714285714	0	0	Train
0	132	2015	7	30	23	0	1	2	0	0	2	125	4	3	0	0	0	0	0	0	0	1	179	0	3	0.714285714	0	0	Train
0	132	2015	7	30	23	0	1	1	0	0	2	125	4	3	0	0	0	0	0	1	0	1	179	0	3	0.515873016	0	0	Train
0	132	2015	7	30	23	0	1	2	0	0	2	125	4	3	0	0	0	0	0	0	0	1	179	0	3	0.714285714	0	0	Train
0	132	2015	7	30	23	0	1	2	0	0	2	125	4	3	0	0	0	0	0	0	0	1	179	0	3	0.714285714	0	0	Train
0	132	2015	7	30	23	0	1	1	0	0	2	125	4	3	0	0	0	0	0	1	0	1	179	0	3	0	0	0	Train
0	132	2015	7	30	23	0	1	2	0	0	2	125	4	3	0	0	0	0	0	0	0	1	179	0	3	0.714285714	0	0	Train
0	132	2015	7	30	23	0	1	2	0	0	2	125	4	3	0	0	0	0	0	0	0	1	179	0	3	0.714285714	0	0	Train
0	132	2015	7	30	23	0	1	2	0	0	2	125	4	3	0	0	0	0	3	0	0	1	179	0	3	0.714285714	0	0	Train
0	132	2015	7	30	23	0	1	2	0	0	2	125	4	3	0	0	0	0	3	0	0	1	179	0	3	0.714285714	0	0	Train
0	132	2015	7	30	23	0	1	2	0	0	2	125	4	3	0	0	0	0	0	0	0	1	179	0	3	0.714285714	0	0	Train
0	132	2015	7	30	23	0	1	2	0	0	2	125	4	3	0	0	0	0	1	0	0	1	179	0	3	0.714285714	0	0	Train
0	132	2015	7	30	23	0	1	2	0	0	2	125	4	3	0	0	0	0	0	0	0	1	179	0	3	0.714285714	0	0	Train
0	132	2015	7	30	23	0	1	2	0	0	2	125	4	3	0	0	0	0	3	0	0	1	179	0	3	0.714285714	0	0	Train
0	132	2015	7	30	23	0	1	1	0	0	2	125	4	3	0	0	0	0	0	1	0	1	179	0	3	0.515873016	0	0	Train
0	132	2015	7	30	23	0	1	2	0	0	2	125	4	3	0	0	0	0	5	0	0	1	179	0	3	0.714285714	0	0	Train
0	132	2015	7	30	23	0	1	2	0	0	2	125	4	3	0	0	0	0	3	0	0	1	179	0	3	0.714285714	0	0	Train
0	132	2015	7	30	23	0	1	2	0	0	2	125	4	3	0	0	0	0	0	0	0	1	179	0	3	0.714285714	0	0	Train
0	132	2015	7	30	23	0	1	3	0	0	2	125	4	3	0	0	0	0	0	1	0	1	179	0	3	1.035714286	0	0	Train
0	110	2015	7	30	23	0	1	2	0	0	2	125	5	3	0	0	0	1	3	0	0	13	179	0	3	0.779365079	0	1	Train
0	132	2015	7	30	23	0	1	2	0	0	2	125	4	3	0	0	0	0	0	0	0	1	179	0	3	0.714285714	0	0	Train
0	132	2015	7	30	23	0	1	1	0	0	2	125	4	3	0	0	0	0	0	1	0	1	179	0	3	0	0	0	Train
0	132	2015	7	30	23	0	1	2	0	0	2	125	4	3	0	0	0	0	4	0	0	1	179	0	3	0.714285714	0	0	Train
0	132	2015	7	30	23	0	1	2	0	0	2	125	4	3	0	0	0	0	1	0	0	1	179	0	3	0.714285714	0	0	Train
0	132	2015	7	30	23	0	1	2	0	0	2	125	4	3	0	0	0	0	3	0	0	1	179	0	3	0.714285714	0	0	Train
0	132	2015	7	30	23	0	1	2	0	0	2	125	4	3	0	0	0	0	0	0	0	1	179	0	3	0.714285714	0	0	Train
0	110	2015	7	30	23	0	1	2	0	0	2	125	5	3	0	0	0	1	1	0	0	13	179	0	3	0.779365079	0	1	Train
0	132	2015	7	30	23	0	1	2	0	0	2	125	4	3	0	0	0	0	0	0	0	1	179	0	3	0.714285714	0	0	Train
0	132	2015	7	30	23	0	1	2	0	0	2	125	4	3	0	0	0	0	0	0	0	1	179	0	3	0.714285714	0	0	Train
0	132	2015	7	30	23	0	1	2	0	0	2	125	4	3	0	0	0	0	0	0	0	1	179	0	3	0.714285714	0	0	Train
0	132	2015	7	30	23	0	1	2	0	0	2	125	4	3	0	0	0	0	0	0	0	1	179	0	3	0.714285714	0	0	Train
1	96	2015	7	30	23	0	2	1	0	0	0	125	6	3	0	0	0	0	0	0	0	8	179	0	2	0.53968254	0	1	Train
1	132	2015	7	30	23	1	3	2	0	0	2	125	4	3	0	0	0	0	0	0	0	1	179	0	3	0.674603175	0	0	Train
1	2	2015	7	30	23	1	3	1	0	0	2	125	4	3	0	0	0	0	0	0	0	1	179	0	3	0.13968254	0	0	Train
1	132	2015	7	30	23	1	3	2	0	0	2	125	4	3	0	0	0	0	0	0	0	1	179	0	3	0.674603175	0	0	Train
1	132	2015	7	30	23	1	3	2	0	0	2	125	4	3	0	0	0	0	0	0	0	1	179	0	3	0.674603175	0	0	Train
1	2	2015	7	30	23	1	3	1	0	0	2	125	4	3	0	0	0	0	0	0	0	1	179	0	3	0.13968254	0	0	Train
0	132	2015	7	30	23	2	5	0	0	0	2	125	4	3	0	0	0	0	0	4	0	1	179	0	3	0	0	0	Train
1	85	2015	7	30	24	2	3	2	0	0	0	125	6	3	0	0	0	0	0	0	0	9	179	0	2	0.607142857	0	0	Train
0	0	2015	7	30	24	0	1	2	0	0	3	125	3	1	0	0	0	0	0	0	0	14	179	0	2	0	0	0	Train
0	0	2015	7	30	24	0	2	2	1	0	0	125	3	1	0	0	0	3	5	0	0	14	179	0	2	0	0	1	Train
0	0	2015	7	30	24	0	2	2	1	0	0	125	3	1	0	0	0	3	3	1	0	14	179	0	2	0	0	2	Train
0	0	2015	7	30	24	0	2	1	0	0	0	125	3	1	0	0	0	3	0	1	0	14	179	0	2	0	0	0	Train
0	0	2015	7	30	24	0	2	1	0	0	0	125	3	1	0	0	0	3	0	0	0	14	179	0	2	0	0	1	Train
0	15	2015	7	30	25	0	1	1	0	0	0	125	4	3	0	0	0	0	0	0	0	1	179	0	3	0	0	0	Train
0	84	2015	7	30	25	0	1	2	0	0	0	125	6	3	0	0	0	0	3	0	0	8	179	0	2	0.607142857	0	2	Train
0	0	2015	7	30	25	0	1	2	1	0	0	125	3	1	0	0	0	3	0	0	0	14	179	0	2	0	0	1	Train
0	15	2015	7	30	25	0	1	1	0	0	0	125	4	3	0	0	0	0	0	0	0	1	179	0	3	0	0	0	Train
0	84	2015	7	30	25	0	1	2	1	0	0	125	6	3	0	0	0	0	3	0	0	8	179	0	2	0.746031746	0	2	Train
1	98	2015	7	30	25	1	1	3	0	0	0	125	6	3	0	0	0	3	3	0	0	8	179	0	2	0.986111111	0	1	Train
1	124	2015	7	30	25	1	1	2	0	0	0	125	6	3	0	0	0	0	0	0	0	9	179	0	2	0.607142857	0	2	Train
1	110	2015	7	30	25	2	1	2	0	0	2	75	5	3	0	0	0	0	0	0	0	17	179	0	3	0.75	0	0	Train
1	110	2015	7	30	25	2	1	2	0	0	2	75	5	3	0	0	0	0	0	0	0	17	179	0	3	0.75	0	0	Train
0	16	2015	7	30	25	2	1	2	0	0	2	75	4	3	0	0	0	0	3	0	0	1	179	0	3	0.682539683	0	0	Train
0	16	2015	7	30	25	2	1	1	0	0	2	125	4	3	0	0	0	0	0	2	0	1	179	0	3	0.5	0	0	Train
1	110	2015	7	30	25	2	1	2	0	0	2	75	5	3	0	0	0	0	0	0	0	17	179	0	3	0.75	0	0	Train
1	110	2015	7	30	25	2	1	2	0	0	2	75	5	3	0	0	0	0	0	0	0	17	179	0	3	0.75	0	0	Train
1	110	2015	7	30	25	2	1	2	0	0	2	75	5	3	0	0	0	0	0	0	0	17	179	0	3	0.75	0	0	Train
1	110	2015	7	30	25	2	1	2	0	0	2	75	5	3	0	0	0	0	0	0	0	17	179	0	3	0.75	0	0	Train
0	16	2015	7	30	25	2	1	1	0	0	2	125	4	3	0	0	0	0	0	2	0	1	179	0	3	0.5	0	0	Train
0	110	2015	7	30	25	2	1	2	0	0	2	75	5	3	0	0	0	0	0	0	0	17	179	0	3	0.75	0	0	Train
1	110	2015	7	30	25	2	1	2	0	0	2	75	5	3	0	0	0	0	0	0	0	17	179	0	3	0.75	0	0	Train
1	110	2015	7	30	25	2	1	2	0	0	2	75	5	3	0	0	0	0	0	0	0	17	179	0	3	0.75	0	0	Train
1	110	2015	7	30	25	2	1	2	0	0	2	75	5	3	0	0	0	0	0	0	0	17	179	0	3	0.75	0	0	Train
1	110	2015	7	30	25	2	1	2	0	0	2	75	5	3	0	0	0	0	0	0	0	17	179	0	3	0.75	0	0	Train
1	110	2015	7	30	25	2	1	2	0	0	2	75	5	3	0	0	0	0	0	0	0	17	179	0	3	0.75	0	0	Train
1	110	2015	7	30	25	2	1	2	0	0	2	75	5	3	0	0	0	0	0	0	0	17	179	0	3	0.75	0	0	Train
0	16	2015	7	30	25	2	1	1	0	0	2	125	4	3	0	0	0	0	0	2	0	1	179	0	3	0.5	0	0	Train
1	110	2015	7	30	25	2	1	2	0	0	2	75	5	3	0	0	0	0	0	0	0	17	179	0	3	0.75	0	0	Train
1	110	2015	7	30	25	2	1	2	0	0	2	75	5	3	0	0	0	0	0	0	0	17	179	0	3	0.75	0	0	Train
0	110	2015	7	30	25	2	1	2	0	0	2	75	5	3	0	0	0	0	0	0	0	17	179	0	3	0.75	0	0	Train
0	110	2015	7	30	25	2	1	1	0	0	2	75	5	3	0	0	0	0	0	1	0	17	179	0	3	0.287698413	0	0	Train
1	110	2015	7	30	25	2	1	2	0	0	2	75	5	3	0	0	0	0	0	0	0	17	179	0	3	0.75	0	0	Train
1	110	2015	7	30	25	2	1	2	0	0	2	75	5	3	0	0	0	0	0	0	0	17	179	0	3	0.75	0	0	Train
0	16	2015	7	30	25	2	1	2	0	0	2	125	4	3	0	0	0	0	0	0	0	1	179	0	3	0.682539683	0	0	Train
0	16	2015	7	30	25	2	1	2	0	0	2	125	4	3	0	0	0	0	0	0	0	1	179	0	3	0.682539683	0	0	Train
1	110	2015	7	30	25	2	1	2	0	0	2	75	5	3	0	0	0	0	0	0	0	17	179	0	3	0.75	0	0	Train
0	16	2015	7	30	25	2	1	2	0	0	2	125	4	3	0	0	0	0	0	0	0	1	179	0	3	0.682539683	0	0	Train
0	16	2015	7	30	25	2	1	2	0	0	2	125	4	3	0	0	0	0	0	0	0	1	179	0	3	0.682539683	0	0	Train
0	110	2015	7	30	25	2	1	2	0	0	2	75	5	3	0	0	0	0	3	0	0	17	179	0	3	0.75	0	0	Train
1	110	2015	7	30	25	2	1	2	0	0	2	75	5	3	0	0	0	0	0	0	0	17	179	0	3	0.75	0	0	Train
0	16	2015	7	30	25	2	1	3	0	0	2	125	4	3	0	0	0	0	3	1	0	1	179	0	3	0.98968254	0	0	Train
0	16	2015	7	30	25	2	1	2	0	0	2	125	4	3	0	0	0	0	0	0	0	1	179	0	3	0.682539683	0	0	Train
1	110	2015	7	30	25	2	1	2	0	0	2	75	5	3	0	0	0	0	0	0	0	17	179	0	3	0.75	0	0	Train
1	110	2015	7	30	25	2	1	2	0	0	2	75	5	3	0	0	0	0	0	0	0	17	179	0	3	0.75	0	0	Train
0	19	2015	7	30	25	2	2	2	0	0	0	125	4	3	0	0	0	0	0	0	0	1	179	0	3	0.492063492	0	1	Train
0	19	2015	7	30	25	2	2	1	0	0	0	125	4	3	0	0	0	0	3	0	0	1	179	0	3	0	0	0	Train
0	19	2015	7	30	25	2	2	2	0	0	0	46	4	3	0	0	0	0	0	0	0	1	179	0	3	0.492063492	0	0	Train
0	19	2015	7	30	25	2	2	2	0	0	0	125	4	3	0	0	0	0	3	0	0	1	179	0	3	0.492063492	0	0	Train
0	19	2015	7	30	25	2	2	2	0	0	0	125	4	3	0	0	0	0	0	0	0	1	179	0	3	0.492063492	0	0	Train
0	19	2015	7	30	25	2	2	2	0	0	0	125	4	3	0	0	0	0	3	0	0	1	179	0	3	0.492063492	0	0	Train
1	19	2015	7	30	25	2	2	2	0	0	0	125	4	3	0	0	0	0	0	0	0	1	179	0	3	0.492063492	0	0	Train
1	19	2015	7	30	25	2	2	2	0	0	0	125	4	3	0	0	0	0	0	0	0	1	179	0	3	0.492063492	0	0	Train
1	19	2015	7	30	25	2	2	2	0	0	0	125	4	3	0	0	0	0	0	0	0	1	179	0	3	0.492063492	0	0	Train
1	19	2015	7	30	25	2	2	2	0	0	0	125	4	3	0	0	0	0	0	0	0	1	179	0	3	0.492063492	0	0	Train
0	19	2015	7	30	25	2	2	2	0	0	0	125	4	3	0	0	0	0	3	1	0	1	179	0	3	0.492063492	0	0	Train
0	19	2015	7	30	25	2	2	2	0	0	0	125	4	3	0	0	0	0	3	0	0	1	179	0	3	0.492063492	0	0	Train
0	19	2015	7	30	25	2	2	1	0	0	0	125	4	3	0	0	0	0	3	0	0	1	179	0	3	0	0	0	Train
0	2	2015	7	30	25	2	2	2	0	0	0	125	4	3	0	0	0	0	3	0	0	1	179	0	3	0.492063492	0	0	Train
0	19	2015	7	30	25	2	2	2	0	0	0	125	4	3	0	0	0	0	3	0	0	1	179	0	3	0.492063492	0	0	Train
0	16	2015	7	30	25	2	2	1	0	0	2	125	4	3	0	0	0	0	7	4	0	1	179	0	3	0.5	0	0	Train
0	19	2015	7	30	25	2	2	2	0	0	0	125	4	3	0	0	0	0	3	0	0	1	179	0	3	0.492063492	0	0	Train
0	19	2015	7	30	25	2	2	1	0	0	0	125	4	3	0	0	0	0	3	1	0	1	179	0	3	0.476190476	0	0	Train
0	19	2015	7	30	25	2	2	2	0	0	0	125	4	3	0	0	0	0	1	0	0	1	179	0	3	0.492063492	0	1	Train
0	19	2015	7	30	25	2	2	2	0	0	0	125	4	3	0	0	0	0	0	0	0	1	179	0	3	0.492063492	0	0	Train
1	19	2015	7	30	25	2	2	2	0	0	0	125	4	3	0	0	0	0	0	0	0	1	179	0	3	0.492063492	0	0	Train
1	19	2015	7	30	25	2	2	2	0	0	0	125	4	3	0	0	0	0	0	0	0	1	179	0	3	0.492063492	0	0	Train
0	19	2015	7	30	25	2	2	2	0	0	0	125	4	3	0	0	0	0	3	0	0	1	179	0	3	0.492063492	0	0	Train
1	19	2015	7	30	25	2	2	2	0	0	0	125	4	3	0	0	0	0	0	0	0	1	179	0	3	0.492063492	0	0	Train
0	19	2015	7	30	25	2	2	2	0	0	0	75	4	3	0	0	0	0	0	0	0	1	179	0	3	0.492063492	0	0	Train
1	19	2015	7	30	25	2	2	2	0	0	0	125	4	3	0	0	0	0	0	0	0	1	179	0	3	0.492063492	0	0	Train
1	19	2015	7	30	25	2	2	2	0	0	0	125	4	3	0	0	0	0	0	0	0	1	179	0	3	0.492063492	0	0	Train
0	19	2015	7	30	25	2	2	2	0	0	0	46	4	3	0	0	0	0	1	0	0	1	179	0	3	0.492063492	0	1	Train
0	19	2015	7	30	25	2	2	2	0	0	0	125	4	3	0	0	0	0	0	0	0	1	179	0	3	0.492063492	0	0	Train
1	19	2015	7	30	25	2	2	2	0	0	0	125	4	3	0	0	0	0	0	0	0	1	179	0	3	0.492063492	0	0	Train
1	19	2015	7	30	25	2	2	2	0	0	0	125	4	3	0	0	0	0	0	0	0	1	179	0	3	0.492063492	0	0	Train
1	19	2015	7	30	25	2	2	2	0	0	0	125	4	3	0	0	0	0	0	0	0	1	179	0	3	0.492063492	0	0	Train
1	125	2015	7	31	26	1	0	2	0	0	0	125	6	3	0	0	0	0	0	0	0	9	179	0	2	0.678571429	0	0	Train
0	0	2015	7	31	26	1	0	2	0	0	0	125	3	1	0	0	0	0	3	0	0	14	179	0	2	0	0	0	Train
1	81	2015	7	31	26	2	1	2	0	0	0	125	6	3	0	0	0	0	0	0	0	9	179	0	2	0.607142857	0	1	Train
0	5	2015	7	31	26	2	3	2	0	0	0	125	4	3	0	0	0	0	0	1	0	1	179	0	2	0	0	0	Train
1	87	2015	7	31	26	2	3	2	0	0	0	125	6	3	0	0	0	0	0	0	0	7	179	0	2	0.467460317	0	0	Train
1	27	2015	7	31	27	1	1	2	0	0	0	125	4	3	0	0	0	0	0	0	1	1	179	0	3	0.492063492	0	0	Train
0	25	2015	7	31	27	1	1	2	0	0	0	46	4	3	0	0	0	0	0	0	0	1	179	0	3	0.492063492	0	0	Train
1	25	2015	7	31	27	1	1	2	0	0	0	125	4	3	0	0	0	0	0	0	0	1	179	0	3	0.492063492	0	0	Train
1	25	2015	7	31	27	1	1	2	0	0	0	125	4	3	0	0	0	0	0	0	0	1	179	0	3	0.492063492	0	0	Train
0	25	2015	7	31	27	1	1	2	0	0	0	46	4	3	0	0	0	0	0	0	0	1	179	0	3	0.492063492	0	0	Train
1	27	2015	7	31	27	1	1	2	0	0	0	125	4	3	0	0	0	0	0	0	1	1	179	0	3	0.492063492	0	0	Train
1	27	2015	7	31	27	1	1	2	0	0	0	125	4	3	0	0	0	0	0	0	1	1	179	0	3	0.492063492	0	0	Train
0	25	2015	7	31	27	1	1	3	0	0	0	46	4	3	0	0	0	0	4	1	0	1	179	0	3	0.666666667	0	0	Train
1	25	2015	7	31	27	1	1	2	0	0	0	125	4	3	0	0	0	0	0	0	0	1	179	0	3	0.492063492	0	0	Train
1	25	2015	7	31	27	1	1	2	0	0	0	125	4	3	0	0	0	0	0	0	0	1	179	0	3	0.492063492	0	0	Train
1	27	2015	7	31	27	1	1	2	0	0	0	125	4	3	0	0	0	0	0	0	1	1	179	0	3	0.492063492	0	0	Train
1	27	2015	7	31	27	1	1	2	0	0	0	125	4	3	0	0	0	0	0	0	1	1	179	0	3	0.492063492	0	0	Train
1	25	2015	7	31	27	1	1	2	0	0	0	125	4	3	0	0	0	0	0	0	0	1	179	0	3	0.492063492	0	0	Train
0	25	2015	7	31	27	1	1	2	0	0	0	46	4	3	0	0	0	0	0	0	0	1	179	0	3	0.492063492	0	0	Train
0	25	2015	7	31	27	1	1	2	0	0	0	46	4	3	0	0	0	0	0	0	0	1	179	0	3	0.492063492	0	0	Train
0	25	2015	7	31	27	1	1	2	0	0	0	125	4	3	0	0	0	0	0	0	0	1	179	0	3	0.492063492	0	0	Train
0	25	2015	7	31	27	1	1	1	0	0	0	46	4	3	0	0	0	0	0	1	0	1	179	0	3	0.476190476	0	0	Train
0	25	2015	7	31	27	1	1	1	0	0	0	46	4	3	0	0	0	0	0	0	0	1	179	0	3	0	0	0	Train
1	27	2015	7	31	27	1	1	2	0	0	0	125	4	3	0	0	0	0	0	0	1	1	179	0	3	0.492063492	0	0	Train
1	27	2015	7	31	27	1	1	2	0	0	0	125	4	3	0	0	0	0	0	0	1	1	179	0	3	0.492063492	0	0	Train
1	89	2015	7	31	27	1	1	2	0	0	0	125	6	3	0	0	0	0	0	0	0	8	179	0	2	0.607142857	0	0	Train
0	25	2015	7	31	27	1	1	3	0	0	0	125	4	3	0	0	0	0	3	1	0	1	179	0	3	0.666666667	0	0	Train
0	25	2015	7	31	27	1	1	2	0	0	0	46	4	3	0	0	0	0	0	0	0	1	179	0	3	0.492063492	0	0	Train
0	25	2015	7	31	27	1	1	2	0	0	0	46	4	3	0	0	0	0	0	0	0	1	179	0	3	0.492063492	0	0	Train
0	25	2015	7	31	27	1	1	1	0	0	0	46	4	3	0	0	0	0	0	0	0	1	179	0	3	0.476190476	0	0	Train
0	25	2015	7	31	27	1	1	1	0	0	0	46	4	3	0	0	0	0	0	0	0	1	179	0	3	0	0	0	Train
1	27	2015	7	31	27	1	1	2	0	0	0	125	4	3	0	0	0	0	0	0	1	1	179	0	3	0.492063492	0	0	Train
1	27	2015	7	31	27	1	1	2	0	0	0	125	4	3	0	0	0	0	0	0	1	1	179	0	3	0.492063492	0	0	Train
1	27	2015	7	31	27	1	1	2	0	0	0	125	4	3	0	0	0	0	0	0	1	1	179	0	3	0.492063492	0	0	Train
1	27	2015	7	31	27	1	1	2	0	0	0	125	4	3	0	0	0	0	0	0	1	1	179	0	3	0.492063492	0	0	Train
1	25	2015	7	31	27	1	1	2	0	0	0	125	4	3	0	0	0	0	0	0	0	1	179	0	3	0.492063492	0	0	Train
1	27	2015	7	31	27	1	1	2	0	0	0	125	4	3	0	0	0	0	0	0	1	1	179	0	3	0.492063492	0	0	Train
1	27	2015	7	31	27	1	1	2	0	0	0	125	4	3	0	0	0	0	0	0	1	1	179	0	3	0.492063492	0	0	Train
1	27	2015	7	31	27	1	1	2	0	0	0	125	4	3	0	0	0	0	0	0	1	1	179	0	3	0.492063492	0	0	Train
1	25	2015	7	31	27	1	1	2	0	0	0	125	4	3	0	0	0	0	0	0	0	1	179	0	3	0.492063492	0	0	Train
0	25	2015	7	31	27	1	1	2	0	0	0	46	4	3	0	0	0	0	0	0	0	1	179	0	3	0.492063492	0	0	Train
0	25	2015	7	31	27	1	1	3	0	0	0	46	4	3	0	0	0	0	3	1	0	1	179	0	3	0.666666667	0	0	Train
0	25	2015	7	31	27	1	1	2	0	0	0	125	4	3	0	0	0	0	0	0	0	1	179	0	3	0.492063492	0	0	Train
1	25	2015	7	31	27	1	1	2	0	0	0	125	4	3	0	0	0	0	0	0	0	1	179	0	3	0.492063492	0	0	Train
1	27	2015	7	31	27	1	1	2	0	0	0	125	4	3	0	0	0	0	0	0	1	1	179	0	3	0.492063492	0	0	Train
0	25	2015	7	31	27	1	1	2	0	0	0	46	4	3	0	0	0	0	0	0	0	1	179	0	3	0.492063492	0	0	Train
0	25	2015	7	31	27	1	1	2	0	0	0	46	4	3	0	0	0	0	0	0	0	1	179	0	3	0.492063492	0	0	Train
0	25	2015	7	31	27	1	1	1	0	0	0	46	4	3	0	0	0	0	0	0	0	1	179	0	3	0.476190476	0	0	Train
1	27	2015	7	31	27	1	1	2	0	0	0	125	4	3	0	0	0	0	0	0	1	1	179	0	3	0.492063492	0	0	Train
1	27	2015	7	31	27	1	1	2	0	0	0	125	4	3	0	0	0	0	0	0	1	1	179	0	3	0.492063492	0	0	Train
1	25	2015	7	31	27	1	1	3	0	0	0	125	4	3	0	0	0	0	0	0	0	1	179	0	3	0.666666667	0	0	Train
1	25	2015	7	31	27	1	1	2	0	0	0	125	4	3	0	0	0	0	0	0	0	1	179	0	3	0.492063492	0	0	Train
1	27	2015	7	31	27	1	1	2	0	0	0	125	4	3	0	0	0	0	0	0	1	1	179	0	3	0.492063492	0	0	Train
0	126	2015	7	31	27	1	2	2	0	0	0	125	6	3	0	0	0	0	3	0	0	9	179	0	3	0.678571429	1	1	Train
0	0	2015	7	31	27	1	2	1	0	0	0	125	2	1	0	0	0	0	0	1	0	14	40	0	2	0.515873016	0	0	Train
0	0	2015	7	31	27	1	2	2	0	0	0	39	5	3	0	0	0	0	0	1	0	27	179	0	2	0.595238095	0	0	Train
0	126	2015	7	31	27	1	2	2	0	0	0	50	6	3	0	0	0	0	3	0	0	9	179	0	3	0.607142857	0	1	Train
1	81	2015	7	31	27	1	2	2	0	0	0	125	6	3	0	0	0	0	0	0	0	9	179	0	2	0.607142857	0	1	Train
0	114	2015	7	31	27	1	2	2	0	0	0	115	6	3	0	0	0	0	0	1	0	9	179	0	2	0.607142857	0	2	Train
0	74	2015	7	31	27	3	7	2	1	0	0	53	6	3	0	0	0	0	4	0	0	7	179	0	2	0.550793651	0	0	Train
0	74	2015	7	31	27	3	7	2	0	0	0	125	6	3	0	0	0	0	3	0	0	7	179	0	2	0.443650794	0	0	Train
0	0	2015	7	31	28	0	0	2	0	0	0	125	3	1	0	0	0	0	0	0	0	14	179	0	2	0	0	0	Train
0	0	2015	7	31	28	0	0	2	0	0	0	125	3	1	0	0	0	0	0	2	0	14	179	0	2	0	0	0	Train
0	1	2015	7	31	28	0	2	1	0	0	0	125	2	1	0	0	0	0	0	3	0	14	40	0	2	0.515873016	0	0	Train
0	0	2015	7	31	28	0	2	2	0	0	0	125	3	1	0	0	0	0	5	0	0	14	179	0	2	0	0	0	Train
0	0	2015	7	31	28	0	3	2	0	0	0	125	3	1	0	0	0	0	3	1	0	14	179	0	2	0	0	0	Train
0	75	2015	7	31	28	0	3	2	1	0	0	129	6	3	0	0	0	0	3	0	0	9	179	0	2	0.725238095	0	0	Train
0	69	2015	7	31	28	2	5	3	0	0	0	39	5	3	0	0	0	0	3	1	0	27	179	0	2	0.701587302	0	1	Train
0	64	2015	7	31	28	2	5	2	0	0	0	39	5	3	0	0	0	0	0	0	0	27	179	0	2	0.701587302	0	1	Train
0	2	2015	7	31	29	0	1	1	0	0	0	125	2	1	0	0	0	0	0	0	0	14	40	0	2	0.515873016	0	0	Train
0	0	2015	7	31	29	0	1	2	0	0	0	125	1	3	0	0	0	4	4	0	0	14	179	0	2	0	0	2	Train
0	122	2015	7	31	29	0	3	2	0	1	0	125	6	3	0	0	0	0	0	1	0	9	179	0	3	0.607142857	0	1	Train
0	138	2015	7	31	29	0	3	2	0	0	0	23	6	3	0	0	0	0	0	0	0	7	179	0	2	0.467460317	0	0	Train
0	122	2015	7	31	29	0	3	2	1	0	0	125	6	3	0	0	0	0	0	1	0	9	179	0	3	0.607142857	0	1	Train
1	106	2015	7	31	29	2	5	2	1	0	0	125	6	3	0	0	0	0	0	0	0	9	179	0	2	0.847222222	0	2	Train
0	115	2015	7	31	29	2	5	2	0	0	0	50	6	3	0	0	0	0	0	0	0	9	179	0	2	0.607142857	0	1	Train
0	102	2015	7	31	29	2	5	2	0	0	3	143	6	3	0	0	0	0	0	0	0	11	179	0	2	0.37031746	0	0	Train
0	2	2015	7	31	29	0	1	1	0	0	0	125	2	1	0	0	0	0	0	0	0	14	40	0	2	0.515873016	0	0	Train
0	85	2015	7	31	30	0	3	2	0	0	0	125	6	3	0	0	0	0	3	0	0	9	179	0	2	0.607142857	0	1	Train
1	115	2015	7	31	30	0	3	2	0	0	3	125	6	3	0	0	0	0	0	0	0	11	179	0	2	0.437142857	0	0	Train
1	92	2015	7	31	31	0	1	2	0	0	0	125	6	3	0	0	0	0	0	0	0	9	179	0	2	0.607142857	0	1	Train
0	100	2015	7	31	31	0	2	2	0	0	0	39	6	3	0	0	0	0	0	0	0	7	179	0	2	0.444126984	0	1	Train
0	0	2015	7	31	31	2	2	2	0	0	0	125	4	3	0	0	0	0	0	0	0	1	179	0	2	0.285714286	0	0	Train
0	78	2015	7	31	31	2	3	1	0	0	0	53	6	3	0	0	0	0	0	0	0	9	179	0	2	0.53968254	0	0	Train
0	80	2015	7	31	31	2	7	2	1	0	0	125	6	3	0	0	0	0	3	0	0	15	179	0	3	0.601507937	0	1	Train
0	80	2015	7	31	31	2	7	2	0	0	0	125	6	3	0	0	0	0	0	0	0	15	179	0	3	0.503650794	0	0	Train
0	80	2015	7	31	31	2	7	2	0	0	0	125	6	3	0	0	0	0	0	0	0	15	179	0	3	0.503650794	0	0	Train
1	130	2015	7	31	31	4	11	1	0	0	0	125	6	3	0	0	0	0	0	0	0	8	179	0	2	0.53968254	0	0	Train
1	265	2015	7	28	9	0	2	2	0	0	0	125	4	3	1	21	0	0	0	0	0	1	179	0	3	0.498412698	0	0	Train
1	258	2015	7	27	2	0	2	2	0	0	0	125	4	3	1	1	0	0	0	0	0	1	179	0	3	0.498412698	0	0	Train
1	258	2015	7	27	2	0	2	2	0	0	0	125	4	3	1	1	0	0	0	0	0	1	179	0	3	0.498412698	0	0	Train
1	258	2015	7	27	2	0	2	2	0	0	0	125	4	3	1	1	0	0	0	0	0	1	179	0	3	0.498412698	0	0	Train
1	258	2015	7	27	2	0	2	2	0	0	0	125	4	3	1	1	0	0	0	0	0	1	179	0	3	0.498412698	0	0	Train
1	258	2015	7	27	2	0	2	2	0	0	0	125	4	3	1	1	0	0	0	0	0	1	179	0	3	0.498412698	0	0	Train
1	258	2015	7	27	2	0	2	2	0	0	0	125	4	3	1	1	0	0	0	0	0	1	179	0	3	0.498412698	0	0	Train
1	258	2015	7	27	2	0	2	2	0	0	0	125	4	3	1	1	0	0	0	0	0	1	179	0	3	0.498412698	0	0	Train
1	258	2015	7	27	2	0	2	2	0	0	0	125	4	3	1	1	0	0	0	0	0	1	179	0	3	0.498412698	0	0	Train
1	258	2015	7	27	2	0	2	2	0	0	0	125	4	3	1	1	0	0	0	0	0	1	179	0	3	0.498412698	0	0	Train
1	258	2015	7	27	2	0	2	2	0	0	0	125	4	3	1	1	0	0	0	0	0	1	179	0	3	0.498412698	0	0	Train
1	258	2015	7	27	2	0	2	2	0	0	0	125	4	3	1	1	0	0	0	0	0	1	179	0	3	0.498412698	0	0	Train
1	258	2015	7	27	2	0	2	2	0	0	0	125	4	3	1	1	0	0	0	0	0	1	179	0	3	0.498412698	0	0	Train
1	258	2015	7	27	2	0	2	2	0	0	0	125	4	3	1	1	0	0	0	0	0	1	179	0	3	0.498412698	0	0	Train
1	258	2015	7	27	2	0	2	2	0	0	0	125	4	3	1	1	0	0	0	0	0	1	179	0	3	0.498412698	0	0	Train
1	258	2015	7	27	2	0	2	2	0	0	0	125	4	3	1	1	0	0	0	0	0	1	179	0	3	0.498412698	0	0	Train
1	258	2015	7	27	2	0	2	2	0	0	0	125	4	3	1	1	0	0	0	0	0	1	179	0	3	0.498412698	0	0	Train
1	258	2015	7	27	2	0	2	2	0	0	0	125	4	3	1	1	0	0	0	0	0	1	179	0	3	0.498412698	0	0	Train
1	258	2015	7	27	2	0	2	2	0	0	0	125	4	3	1	1	0	0	0	0	0	1	179	0	3	0.498412698	0	0	Train
1	258	2015	7	27	2	0	2	2	0	0	0	125	4	3	1	1	0	0	0	0	0	1	179	0	3	0.498412698	0	0	Train
1	258	2015	7	27	2	0	2	2	0	0	0	125	4	3	1	1	0	0	0	0	0	1	179	0	3	0.498412698	0	0	Train
1	265	2015	7	28	9	0	2	2	0	0	0	125	4	3	1	1	0	0	0	0	0	1	179	0	3	0.498412698	0	0	Train
1	265	2015	7	28	9	0	2	2	0	0	0	125	4	3	1	1	0	0	0	0	0	1	179	0	3	0.498412698	0	0	Train
1	265	2015	7	28	9	0	2	2	0	0	0	125	4	3	1	1	0	0	0	0	0	1	179	0	3	0.498412698	0	0	Train
1	265	2015	7	28	9	0	2	2	0	0	0	125	4	3	1	1	0	0	0	0	0	1	179	0	3	0.498412698	0	0	Train
1	265	2015	7	28	9	0	2	2	0	0	0	125	4	3	1	1	0	0	0	0	0	1	179	0	3	0.498412698	0	0	Train
1	265	2015	7	28	9	0	2	2	0	0	0	125	4	3	1	1	0	0	0	0	0	1	179	0	3	0.498412698	0	0	Train
1	265	2015	7	28	9	0	2	2	0	0	0	125	4	3	1	1	0	0	0	0	0	1	179	0	3	0.498412698	0	0	Train
1	265	2015	7	28	9	0	2	2	0	0	0	125	4	3	1	1	0	0	0	0	0	1	179	0	3	0.498412698	0	0	Train
1	265	2015	7	28	9	0	2	2	0	0	0	125	4	3	1	1	0	0	0	0	0	1	179	0	3	0.498412698	0	0	Train
1	265	2015	7	28	9	0	2	2	0	0	0	125	4	3	1	1	0	0	0	0	0	1	179	0	3	0.498412698	0	0	Train
1	265	2015	7	28	9	0	2	2	0	0	0	125	4	3	1	1	0	0	0	0	0	1	179	0	3	0.498412698	0	0	Train
1	265	2015	7	28	9	0	2	2	0	0	0	125	4	3	1	1	0	0	0	0	0	1	179	0	3	0.498412698	0	0	Train
1	265	2015	7	28	9	0	2	2	0	0	0	125	4	3	1	1	0	0	0	0	0	1	179	0	3	0.498412698	0	0	Train
1	265	2015	7	28	9	0	2	2	0	0	0	125	4	3	1	1	0	0	0	0	0	1	179	0	3	0.498412698	0	0	Train
1	265	2015	7	28	9	0	2	2	0	0	0	125	4	3	1	1	0	0	0	0	0	1	179	0	3	0.498412698	0	0	Train
1	265	2015	7	28	9	0	2	2	0	0	0	125	4	3	1	1	0	0	0	0	0	1	179	0	3	0.498412698	0	0	Train
1	265	2015	7	28	9	0	2	2	0	0	0	125	4	3	1	1	0	0	0	0	0	1	179	0	3	0.498412698	0	0	Train
1	265	2015	7	28	9	0	2	2	0	0	0	125	4	3	1	1	0	0	0	0	0	1	179	0	3	0.498412698	0	0	Train
1	265	2015	7	28	9	0	2	2	0	0	0	125	4	3	1	1	0	0	0	0	0	1	179	0	3	0.498412698	0	0	Train
1	272	2015	7	29	16	0	2	2	0	0	0	125	4	3	1	1	0	0	0	0	0	1	179	0	3	0.498412698	0	0	Train
1	272	2015	7	29	16	0	2	2	0	0	0	125	4	3	1	1	0	0	0	0	0	1	179	0	3	0.498412698	0	0	Train
1	272	2015	7	29	16	0	2	2	0	0	0	125	4	3	1	1	0	0	0	0	0	1	179	0	3	0.498412698	0	0	Train
1	272	2015	7	29	16	0	2	2	0	0	0	125	4	3	1	1	0	0	0	0	0	1	179	0	3	0.498412698	0	0	Train
1	272	2015	7	29	16	0	2	2	0	0	0	125	4	3	1	1	0	0	0	0	0	1	179	0	3	0.498412698	0	0	Train
1	272	2015	7	29	16	0	2	2	0	0	0	125	4	3	1	1	0	0	0	0	0	1	179	0	3	0.498412698	0	0	Train
1	272	2015	7	29	16	0	2	2	0	0	0	125	4	3	1	1	0	0	0	0	0	1	179	0	3	0.498412698	0	0	Train
1	272	2015	7	29	16	0	2	2	0	0	0	125	4	3	1	1	0	0	0	0	0	1	179	0	3	0.498412698	0	0	Train
1	272	2015	7	29	16	0	2	2	0	0	0	125	4	3	1	1	0	0	0	0	0	1	179	0	3	0.498412698	0	0	Train
1	272	2015	7	29	16	0	2	2	0	0	0	125	4	3	1	1	0	0	0	0	0	1	179	0	3	0.498412698	0	0	Train
1	272	2015	7	29	16	0	2	2	0	0	0	125	4	3	1	1	0	0	0	0	0	1	179	0	3	0.498412698	0	0	Train
1	272	2015	7	29	16	0	2	2	0	0	0	125	4	3	1	1	0	0	0	0	0	1	179	0	3	0.498412698	0	0	Train
1	272	2015	7	29	16	0	2	2	0	0	0	125	4	3	1	1	0	0	0	0	0	1	179	0	3	0.498412698	0	0	Train
1	272	2015	7	29	16	0	2	2	0	0	0	125	4	3	1	1	0	0	0	0	0	1	179	0	3	0.498412698	0	0	Train
1	272	2015	7	29	16	0	2	2	0	0	0	125	4	3	1	1	0	0	0	0	0	1	179	0	3	0.498412698	0	0	Train
1	272	2015	7	29	16	0	2	2	0	0	0	125	4	3	1	1	0	0	0	0	0	1	179	0	3	0.498412698	0	0	Train
1	272	2015	7	29	16	0	2	2	0	0	0	125	4	3	1	1	0	0	0	0	0	1	179	0	3	0.498412698	0	0	Train
1	272	2015	7	29	16	0	2	2	0	0	0	125	4	3	1	1	0	0	0	0	0	1	179	0	3	0.498412698	0	0	Train
1	272	2015	7	29	16	0	2	2	0	0	0	125	4	3	1	1	0	0	0	0	0	1	179	0	3	0.498412698	0	0	Train
1	272	2015	7	29	16	0	2	2	0	0	0	125	4	3	1	1	0	0	0	0	0	1	179	0	3	0.498412698	0	0	Train
1	279	2015	7	30	23	0	2	2	0	0	0	125	4	3	1	1	0	0	0	0	0	1	179	0	3	0.498412698	0	0	Train
1	279	2015	7	30	23	0	2	2	0	0	0	125	4	3	1	1	0	0	0	0	0	1	179	0	3	0.498412698	0	0	Train
1	279	2015	7	30	23	0	2	2	0	0	0	125	4	3	1	1	0	0	0	0	0	1	179	0	3	0.498412698	0	0	Train
1	279	2015	7	30	23	0	2	2	0	0	0	125	4	3	1	1	0	0	0	0	0	1	179	0	3	0.498412698	0	0	Train
1	279	2015	7	30	23	0	2	2	0	0	0	125	4	3	1	1	0	0	0	0	0	1	179	0	3	0.498412698	0	0	Train
1	279	2015	7	30	23	0	2	2	0	0	0	125	4	3	1	1	0	0	0	0	0	1	179	0	3	0.498412698	0	0	Train
1	279	2015	7	30	23	0	2	2	0	0	0	125	4	3	1	1	0	0	0	0	0	1	179	0	3	0.498412698	0	0	Train
1	279	2015	7	30	23	0	2	2	0	0	0	125	4	3	1	1	0	0	0	0	0	1	179	0	3	0.498412698	0	0	Train
1	279	2015	7	30	23	0	2	2	0	0	0	125	4	3	1	1	0	0	0	0	0	1	179	0	3	0.498412698	0	0	Train
1	279	2015	7	30	23	0	2	2	0	0	0	125	4	3	1	1	0	0	0	0	0	1	179	0	3	0.498412698	0	0	Train
1	279	2015	7	30	23	0	2	2	0	0	0	125	4	3	1	1	0	0	0	0	0	1	179	0	3	0.498412698	0	0	Train
1	279	2015	7	30	23	0	2	2	0	0	0	125	4	3	1	1	0	0	0	0	0	1	179	0	3	0.498412698	0	0	Train
1	279	2015	7	30	23	0	2	2	0	0	0	125	4	3	1	1	0	0	0	0	0	1	179	0	3	0.498412698	0	0	Train
1	279	2015	7	30	23	0	2	2	0	0	0	125	4	3	1	1	0	0	0	0	0	1	179	0	3	0.498412698	0	0	Train
1	279	2015	7	30	23	0	2	2	0	0	0	125	4	3	1	1	0	0	0	0	0	1	179	0	3	0.498412698	0	0	Train
1	279	2015	7	30	23	0	2	2	0	0	0	125	4	3	1	1	0	0	0	0	0	1	179	0	3	0.498412698	0	0	Train
1	279	2015	7	30	23	0	2	2	0	0	0	125	4	3	1	1	0	0	0	0	0	1	179	0	3	0.498412698	0	0	Train
1	279	2015	7	30	23	0	2	2	0	0	0	125	4	3	1	1	0	0	0	0	0	1	179	0	3	0.498412698	0	0	Train
1	279	2015	7	30	23	0	2	2	0	0	0	125	4	3	1	1	0	0	0	0	0	1	179	0	3	0.498412698	0	0	Train
1	279	2015	7	30	23	0	2	2	0	0	0	125	4	3	1	1	0	0	0	0	0	1	179	0	3	0.498412698	0	0	Train
1	286	2015	7	31	30	0	2	2	0	0	0	125	4	3	1	1	0	0	0	0	0	1	179	0	3	0.498412698	0	0	Train
1	286	2015	7	31	30	0	2	2	0	0	0	125	4	3	1	1	0	0	0	0	0	1	179	0	3	0.498412698	0	0	Train
1	286	2015	7	31	30	0	2	2	0	0	0	125	4	3	1	1	0	0	0	0	0	1	179	0	3	0.498412698	0	0	Train
1	286	2015	7	31	30	0	2	2	0	0	0	125	4	3	1	1	0	0	0	0	0	1	179	0	3	0.498412698	0	0	Train
1	286	2015	7	31	30	0	2	2	0	0	0	125	4	3	1	1	0	0	0	0	0	1	179	0	3	0.498412698	0	0	Train
1	286	2015	7	31	30	0	2	2	0	0	0	125	4	3	1	1	0	0	0	0	0	1	179	0	3	0.498412698	0	0	Train
1	286	2015	7	31	30	0	2	2	0	0	0	125	4	3	1	1	0	0	0	0	0	1	179	0	3	0.498412698	0	0	Train
1	286	2015	7	31	30	0	2	2	0	0	0	125	4	3	1	1	0	0	0	0	0	1	179	0	3	0.498412698	0	0	Train
1	286	2015	7	31	30	0	2	2	0	0	0	125	4	3	1	1	0	0	0	0	0	1	179	0	3	0.498412698	0	0	Train
1	286	2015	7	31	30	0	2	2	0	0	0	125	4	3	1	1	0	0	0	0	0	1	179	0	3	0.498412698	0	0	Train
1	286	2015	7	31	30	0	2	2	0	0	0	125	4	3	1	1	0	0	0	0	0	1	179	0	3	0.498412698	0	0	Train
1	286	2015	7	31	30	0	2	2	0	0	0	125	4	3	1	1	0	0	0	0	0	1	179	0	3	0.498412698	0	0	Train
1	286	2015	7	31	30	0	2	2	0	0	0	125	4	3	1	1	0	0	0	0	0	1	179	0	3	0.498412698	0	0	Train
1	286	2015	7	31	30	0	2	2	0	0	0	125	4	3	1	1	0	0	0	0	0	1	179	0	3	0.498412698	0	0	Train
1	286	2015	7	31	30	0	2	2	0	0	0	125	4	3	1	1	0	0	0	0	0	1	179	0	3	0.498412698	0	0	Train
1	286	2015	7	31	30	0	2	2	0	0	0	125	4	3	1	1	0	0	0	0	0	1	179	0	3	0.498412698	0	0	Train
1	286	2015	7	31	30	0	2	2	0	0	0	125	4	3	1	1	0	0	0	0	0	1	179	0	3	0.498412698	0	0	Train
1	286	2015	7	31	30	0	2	2	0	0	0	125	4	3	1	1	0	0	0	0	0	1	179	0	3	0.498412698	0	0	Train
1	286	2015	7	31	30	0	2	2	0	0	0	125	4	3	1	1	0	0	0	0	0	1	179	0	3	0.498412698	0	0	Train
1	286	2015	7	31	30	0	2	2	0	0	0	125	4	3	1	1	0	0	0	0	0	1	179	0	3	0.498412698	0	0	Train
1	258	2015	7	27	2	0	2	2	0	0	0	125	4	3	1	2	0	0	0	0	0	1	179	0	0	0.492063492	0	0	Train
1	258	2015	7	27	2	0	2	2	0	0	0	125	4	3	0	1	0	0	0	0	0	1	179	0	0	0.492063492	0	0	Train
1	258	2015	7	27	2	0	2	2	0	0	0	125	4	3	0	1	0	0	0	0	0	1	179	0	0	0.492063492	0	0	Train
1	258	2015	7	27	2	0	2	2	0	0	0	125	4	3	0	1	0	0	0	0	0	1	179	0	0	0.492063492	0	0	Train
1	258	2015	7	27	2	0	2	2	0	0	0	125	4	3	0	1	0	0	0	0	0	1	179	0	0	0.492063492	0	0	Train
1	258	2015	7	27	2	0	2	2	0	0	0	125	4	3	0	1	0	0	0	0	0	1	179	0	0	0.492063492	0	0	Train
1	258	2015	7	27	2	0	2	2	0	0	0	125	4	3	0	1	0	0	0	0	0	1	179	0	0	0.492063492	0	0	Train
1	258	2015	7	27	2	0	2	2	0	0	0	125	4	3	0	1	0	0	0	0	0	1	179	0	0	0.492063492	0	0	Train
1	258	2015	7	27	2	0	2	2	0	0	0	125	4	3	0	1	0	0	0	0	0	1	179	0	0	0.492063492	0	0	Train
1	258	2015	7	27	2	0	2	2	0	0	0	125	4	3	0	1	0	0	0	0	0	1	179	0	0	0.492063492	0	0	Train
1	258	2015	7	27	2	0	2	2	0	0	0	125	4	3	0	1	0	0	0	0	0	1	179	0	0	0.492063492	0	0	Train
1	258	2015	7	27	2	0	2	2	0	0	0	125	4	3	0	1	0	0	0	0	0	1	179	0	0	0.492063492	0	0	Train
1	258	2015	7	27	2	0	2	2	0	0	0	125	4	3	0	1	0	0	0	0	0	1	179	0	0	0.492063492	0	0	Train
1	258	2015	7	27	2	0	2	2	0	0	0	125	4	3	0	1	0	0	0	0	0	1	179	0	0	0.492063492	0	0	Train
1	258	2015	7	27	2	0	2	2	0	0	0	125	4	3	0	1	0	0	0	0	0	1	179	0	0	0.492063492	0	0	Train
1	258	2015	7	27	2	0	2	2	0	0	0	125	4	3	0	1	0	0	0	0	0	1	179	0	0	0.492063492	0	0	Train
1	258	2015	7	27	2	0	2	2	0	0	0	125	4	3	0	1	0	0	0	0	0	1	179	0	0	0.492063492	0	0	Train
1	258	2015	7	27	2	0	2	2	0	0	0	125	4	3	0	1	0	0	0	0	0	1	179	0	0	0.492063492	0	0	Train
1	258	2015	7	27	2	0	2	2	0	0	0	125	4	3	0	1	0	0	0	0	0	1	179	0	0	0.492063492	0	0	Train
1	258	2015	7	27	2	0	2	2	0	0	0	125	4	3	0	1	0	0	0	0	0	1	179	0	0	0.492063492	0	0	Train
1	265	2015	7	28	9	0	2	2	0	0	0	125	4	3	0	1	0	0	0	0	0	1	179	0	0	0.492063492	0	0	Train
1	265	2015	7	28	9	0	2	2	0	0	0	125	4	3	0	1	0	0	0	0	0	1	179	0	0	0.492063492	0	0	Train
1	265	2015	7	28	9	0	2	2	0	0	0	125	4	3	0	1	0	0	0	0	0	1	179	0	0	0.492063492	0	0	Train
1	265	2015	7	28	9	0	2	2	0	0	0	125	4	3	0	1	0	0	0	0	0	1	179	0	0	0.492063492	0	0	Train
1	265	2015	7	28	9	0	2	2	0	0	0	125	4	3	0	1	0	0	0	0	0	1	179	0	0	0.492063492	0	0	Train
1	265	2015	7	28	9	0	2	2	0	0	0	125	4	3	0	1	0	0	0	0	0	1	179	0	0	0.492063492	0	0	Train
1	265	2015	7	28	9	0	2	2	0	0	0	125	4	3	0	1	0	0	0	0	0	1	179	0	0	0.492063492	0	0	Train
1	265	2015	7	28	9	0	2	2	0	0	0	125	4	3	0	1	0	0	0	0	0	1	179	0	0	0.492063492	0	0	Train
1	265	2015	7	28	9	0	2	2	0	0	0	125	4	3	0	1	0	0	0	0	0	1	179	0	0	0.492063492	0	0	Train
1	265	2015	7	28	9	0	2	2	0	0	0	125	4	3	0	1	0	0	0	0	0	1	179	0	0	0.492063492	0	0	Train
1	265	2015	7	28	9	0	2	2	0	0	0	125	4	3	0	1	0	0	0	0	0	1	179	0	0	0.492063492	0	0	Train
1	265	2015	7	28	9	0	2	2	0	0	0	125	4	3	0	1	0	0	0	0	0	1	179	0	0	0.492063492	0	0	Train
1	265	2015	7	28	9	0	2	2	0	0	0	125	4	3	0	1	0	0	0	0	0	1	179	0	0	0.492063492	0	0	Train
1	265	2015	7	28	9	0	2	2	0	0	0	125	4	3	0	1	0	0	0	0	0	1	179	0	0	0.492063492	0	0	Train
1	265	2015	7	28	9	0	2	2	0	0	0	125	4	3	0	1	0	0	0	0	0	1	179	0	0	0.492063492	0	0	Train
1	265	2015	7	28	9	0	2	2	0	0	0	125	4	3	0	1	0	0	0	0	0	1	179	0	0	0.492063492	0	0	Train
1	265	2015	7	28	9	0	2	2	0	0	0	125	4	3	0	1	0	0	0	0	0	1	179	0	0	0.492063492	0	0	Train
1	265	2015	7	28	9	0	2	2	0	0	0	125	4	3	0	1	0	0	0	0	0	1	179	0	0	0.492063492	0	0	Train
1	265	2015	7	28	9	0	2	2	0	0	0	125	4	3	0	1	0	0	0	0	0	1	179	0	0	0.492063492	0	0	Train
1	265	2015	7	28	9	0	2	2	0	0	0	125	4	3	0	1	0	0	0	0	0	1	179	0	0	0.492063492	0	0	Train
1	272	2015	7	29	16	0	2	2	0	0	0	125	4	3	0	1	0	0	0	0	0	1	179	0	0	0.492063492	0	0	Train
1	272	2015	7	29	16	0	2	2	0	0	0	125	4	3	0	1	0	0	0	0	0	1	179	0	0	0.492063492	0	0	Train
1	272	2015	7	29	16	0	2	2	0	0	0	125	4	3	0	1	0	0	0	0	0	1	179	0	0	0.492063492	0	0	Train
1	272	2015	7	29	16	0	2	2	0	0	0	125	4	3	0	1	0	0	0	0	0	1	179	0	0	0.492063492	0	0	Train
1	272	2015	7	29	16	0	2	2	0	0	0	125	4	3	0	1	0	0	0	0	0	1	179	0	0	0.492063492	0	0	Train
1	272	2015	7	29	16	0	2	2	0	0	0	125	4	3	0	1	0	0	0	0	0	1	179	0	0	0.492063492	0	0	Train
1	272	2015	7	29	16	0	2	2	0	0	0	125	4	3	0	1	0	0	0	0	0	1	179	0	0	0.492063492	0	0	Train
1	272	2015	7	29	16	0	2	2	0	0	0	125	4	3	0	1	0	0	0	0	0	1	179	0	0	0.492063492	0	0	Train
1	272	2015	7	29	16	0	2	2	0	0	0	125	4	3	0	1	0	0	0	0	0	1	179	0	0	0.492063492	0	0	Train
1	272	2015	7	29	16	0	2	2	0	0	0	125	4	3	0	1	0	0	0	0	0	1	179	0	0	0.492063492	0	0	Train
1	272	2015	7	29	16	0	2	2	0	0	0	125	4	3	0	1	0	0	0	0	0	1	179	0	0	0.492063492	0	0	Train
1	272	2015	7	29	16	0	2	2	0	0	0	125	4	3	0	1	0	0	0	0	0	1	179	0	0	0.492063492	0	0	Train
1	272	2015	7	29	16	0	2	2	0	0	0	125	4	3	0	1	0	0	0	0	0	1	179	0	0	0.492063492	0	0	Train
1	272	2015	7	29	16	0	2	2	0	0	0	125	4	3	0	1	0	0	0	0	0	1	179	0	0	0.492063492	0	0	Train
1	272	2015	7	29	16	0	2	2	0	0	0	125	4	3	0	1	0	0	0	0	0	1	179	0	0	0.492063492	0	0	Train
1	272	2015	7	29	16	0	2	2	0	0	0	125	4	3	0	1	0	0	0	0	0	1	179	0	0	0.492063492	0	0	Train
1	272	2015	7	29	16	0	2	2	0	0	0	125	4	3	0	1	0	0	0	0	0	1	179	0	0	0.492063492	0	0	Train
1	272	2015	7	29	16	0	2	2	0	0	0	125	4	3	0	1	0	0	0	0	0	1	179	0	0	0.492063492	0	0	Train
1	272	2015	7	29	16	0	2	2	0	0	0	125	4	3	0	1	0	0	0	0	0	1	179	0	0	0.492063492	0	0	Train
1	272	2015	7	29	16	0	2	2	0	0	0	125	4	3	0	1	0	0	0	0	0	1	179	0	0	0.492063492	0	0	Train
1	279	2015	7	30	23	0	2	2	0	0	0	125	4	3	0	1	0	0	0	0	0	1	179	0	0	0.492063492	0	0	Train
1	279	2015	7	30	23	0	2	2	0	0	0	125	4	3	0	1	0	0	0	0	0	1	179	0	0	0.492063492	0	0	Train
1	279	2015	7	30	23	0	2	2	0	0	0	125	4	3	0	1	0	0	0	0	0	1	179	0	0	0.492063492	0	0	Train
1	279	2015	7	30	23	0	2	2	0	0	0	125	4	3	0	1	0	0	0	0	0	1	179	0	0	0.492063492	0	0	Train
1	279	2015	7	30	23	0	2	2	0	0	0	125	4	3	0	1	0	0	0	0	0	1	179	0	0	0.492063492	0	0	Train
1	279	2015	7	30	23	0	2	2	0	0	0	125	4	3	0	1	0	0	0	0	0	1	179	0	0	0.492063492	0	0	Train
1	279	2015	7	30	23	0	2	2	0	0	0	125	4	3	0	1	0	0	0	0	0	1	179	0	0	0.492063492	0	0	Train
1	279	2015	7	30	23	0	2	2	0	0	0	125	4	3	0	1	0	0	0	0	0	1	179	0	0	0.492063492	0	0	Train
1	279	2015	7	30	23	0	2	2	0	0	0	125	4	3	0	1	0	0	0	0	0	1	179	0	0	0.492063492	0	0	Train
1	279	2015	7	30	23	0	2	2	0	0	0	125	4	3	0	1	0	0	0	0	0	1	179	0	0	0.492063492	0	0	Train
1	279	2015	7	30	23	0	2	2	0	0	0	125	4	3	0	1	0	0	0	0	0	1	179	0	0	0.492063492	0	0	Train
1	279	2015	7	30	23	0	2	2	0	0	0	125	4	3	0	1	0	0	0	0	0	1	179	0	0	0.492063492	0	0	Train
1	279	2015	7	30	23	0	2	2	0	0	0	125	4	3	0	1	0	0	0	0	0	1	179	0	0	0.492063492	0	0	Train
1	279	2015	7	30	23	0	2	2	0	0	0	125	4	3	0	1	0	0	0	0	0	1	179	0	0	0.492063492	0	0	Train
1	279	2015	7	30	23	0	2	2	0	0	0	125	4	3	0	1	0	0	0	0	0	1	179	0	0	0.492063492	0	0	Train
1	279	2015	7	30	23	0	2	2	0	0	0	125	4	3	0	1	0	0	0	0	0	1	179	0	0	0.492063492	0	0	Train
1	279	2015	7	30	23	0	2	2	0	0	0	125	4	3	0	1	0	0	0	0	0	1	179	0	0	0.492063492	0	0	Train
1	279	2015	7	30	23	0	2	2	0	0	0	125	4	3	0	1	0	0	0	0	0	1	179	0	0	0.492063492	0	0	Train
1	279	2015	7	30	23	0	2	2	0	0	0	125	4	3	0	1	0	0	0	0	0	1	179	0	0	0.492063492	0	0	Train
1	279	2015	7	30	23	0	2	2	0	0	0	125	4	3	0	1	0	0	0	0	0	1	179	0	0	0.492063492	0	0	Train
1	286	2015	7	31	30	0	2	2	0	0	0	125	4	3	0	1	0	0	0	0	1	1	179	0	0	0.492063492	0	0	Train
1	286	2015	7	31	30	0	2	2	0	0	0	125	4	3	0	1	0	0	0	0	1	1	179	0	0	0.492063492	0	0	Train
1	286	2015	7	31	30	0	2	2	0	0	0	125	4	3	0	1	0	0	0	0	1	1	179	0	0	0.492063492	0	0	Train
1	286	2015	7	31	30	0	2	2	0	0	0	125	4	3	0	1	0	0	0	0	1	1	179	0	0	0.492063492	0	0	Train
1	286	2015	7	31	30	0	2	2	0	0	0	125	4	3	0	1	0	0	0	0	1	1	179	0	0	0.492063492	0	0	Train
1	286	2015	7	31	30	0	2	2	0	0	0	125	4	3	0	1	0	0	0	0	1	1	179	0	0	0.492063492	0	0	Train
1	286	2015	7	31	30	0	2	2	0	0	0	125	4	3	0	1	0	0	0	0	1	1	179	0	0	0.492063492	0	0	Train
1	286	2015	7	31	30	0	2	2	0	0	0	125	4	3	0	1	0	0	0	0	1	1	179	0	0	0.492063492	0	0	Train
1	286	2015	7	31	30	0	2	2	0	0	0	125	4	3	0	1	0	0	0	0	1	1	179	0	0	0.492063492	0	0	Train
1	286	2015	7	31	30	0	2	2	0	0	0	125	4	3	0	1	0	0	0	0	1	1	179	0	0	0.492063492	0	0	Train
1	286	2015	7	31	30	0	2	2	0	0	0	125	4	3	0	1	0	0	0	0	1	1	179	0	0	0.492063492	0	0	Train
1	286	2015	7	31	30	0	2	2	0	0	0	125	4	3	0	1	0	0	0	0	1	1	179	0	0	0.492063492	0	0	Train
1	286	2015	7	31	30	0	2	2	0	0	0	125	4	3	0	1	0	0	0	0	1	1	179	0	0	0.492063492	0	0	Train
1	286	2015	7	31	30	0	2	2	0	0	0	125	4	3	0	1	0	0	0	0	1	1	179	0	0	0.492063492	0	0	Train
1	286	2015	7	31	30	0	2	2	0	0	0	125	4	3	0	1	0	0	0	0	1	1	179	0	0	0.492063492	0	0	Train
1	286	2015	7	31	30	0	2	2	0	0	0	125	4	3	0	1	0	0	0	0	1	1	179	0	0	0.492063492	0	0	Train
1	286	2015	7	31	30	0	2	2	0	0	0	125	4	3	0	1	0	0	0	0	1	1	179	0	0	0.492063492	0	0	Train
1	286	2015	7	31	30	0	2	2	0	0	0	125	4	3	0	1	0	0	0	0	1	1	179	0	0	0.492063492	0	0	Train
1	286	2015	7	31	30	0	2	2	0	0	0	125	4	3	0	1	0	0	0	0	1	1	179	0	0	0.492063492	0	0	Train
1	286	2015	7	31	30	0	2	2	0	0	0	125	4	3	0	1	0	0	0	0	1	1	179	0	0	0.492063492	0	0	Train
1	278	2015	7	30	22	0	2	2	0	0	0	125	4	3	0	1	0	0	0	0	0	1	179	0	0	0.492063492	0	0	Train
1	278	2015	7	30	22	0	2	2	0	0	0	125	4	3	0	1	0	0	0	0	0	1	179	0	0	0.492063492	0	0	Train
1	278	2015	7	30	22	0	2	2	0	0	0	125	4	3	0	1	0	0	0	0	0	1	179	0	0	0.492063492	0	0	Train
1	278	2015	7	30	22	0	2	2	0	0	0	125	4	3	0	1	0	0	0	0	0	1	179	0	0	0.492063492	0	0	Train
1	278	2015	7	30	22	0	2	2	0	0	0	125	4	3	0	1	0	0	0	0	0	1	179	0	0	0.492063492	0	0	Train
1	278	2015	7	30	22	0	2	2	0	0	0	125	4	3	0	1	0	0	0	0	0	1	179	0	0	0.492063492	0	0	Train
1	278	2015	7	30	22	0	2	2	0	0	0	125	4	3	0	1	0	0	0	0	0	1	179	0	0	0.492063492	0	0	Train
1	278	2015	7	30	22	0	2	2	0	0	0	125	4	3	0	1	0	0	0	0	0	1	179	0	0	0.492063492	0	0	Train
1	278	2015	7	30	22	0	2	2	0	0	0	125	4	3	0	1	0	0	0	0	0	1	179	0	0	0.492063492	0	0	Train
1	278	2015	7	30	22	0	2	2	0	0	0	125	4	3	0	1	0	0	0	0	0	1	179	0	0	0.492063492	0	0	Train
1	278	2015	7	30	22	0	2	2	0	0	0	125	4	3	0	1	0	0	0	0	0	1	179	0	0	0.492063492	0	0	Train
1	278	2015	7	30	22	0	2	2	0	0	0	125	4	3	0	1	0	0	0	0	0	1	179	0	0	0.492063492	0	0	Train
1	278	2015	7	30	22	0	2	2	0	0	0	125	4	3	0	1	0	0	0	0	0	1	179	0	0	0.492063492	0	0	Train
1	278	2015	7	30	22	0	2	2	0	0	0	125	4	3	0	1	0	0	0	0	0	1	179	0	0	0.492063492	0	0	Train
1	278	2015	7	30	22	0	2	2	0	0	0	125	4	3	0	1	0	0	0	0	0	1	179	0	0	0.492063492	0	0	Train
1	278	2015	7	30	22	0	2	2	0	0	0	125	4	3	0	1	0	0	0	0	0	1	179	0	0	0.492063492	0	0	Train
1	278	2015	7	30	22	0	2	2	0	0	0	125	4	3	0	1	0	0	0	0	0	1	179	0	0	0.492063492	0	0	Train
1	278	2015	7	30	22	0	2	2	0	0	0	125	4	3	0	1	0	0	0	0	0	1	179	0	0	0.492063492	0	0	Train
1	278	2015	7	30	22	0	2	2	0	0	0	125	4	3	0	1	0	0	0	0	0	1	179	0	0	0.492063492	0	0	Train
1	278	2015	7	30	22	0	2	2	0	0	0	125	4	3	0	1	0	0	0	0	0	1	179	0	0	0.492063492	0	0	Train
1	267	2015	7	28	11	2	1	2	0	0	0	125	4	3	0	1	0	0	0	0	0	1	179	0	3	0.498412698	0	0	Train
1	267	2015	7	28	11	2	1	2	0	0	0	125	4	3	0	1	0	0	0	0	0	1	179	0	3	0.498412698	0	0	Train
1	267	2015	7	28	11	2	1	2	0	0	0	125	4	3	0	1	0	0	0	0	0	1	179	0	3	0.498412698	0	0	Train
1	267	2015	7	28	11	2	1	2	0	0	0	125	4	3	0	1	0	0	0	0	0	1	179	0	3	0.498412698	0	0	Train
1	267	2015	7	28	11	2	1	2	0	0	0	125	4	3	0	1	0	0	0	0	0	1	179	0	3	0.498412698	0	0	Train
1	267	2015	7	28	11	2	1	2	0	0	0	125	4	3	0	1	0	0	0	0	0	1	179	0	3	0.498412698	0	0	Train
1	267	2015	7	28	11	2	1	2	0	0	0	125	4	3	0	1	0	0	0	0	0	1	179	0	3	0.498412698	0	0	Train
1	267	2015	7	28	11	2	1	2	0	0	0	125	4	3	0	1	0	0	0	0	0	1	179	0	3	0.498412698	0	0	Train
1	267	2015	7	28	11	2	1	2	0	0	0	125	4	3	0	1	0	0	0	0	0	1	179	0	3	0.498412698	0	0	Train
1	267	2015	7	28	11	2	1	2	0	0	0	125	4	3	0	1	0	0	0	0	0	1	179	0	3	0.498412698	0	0	Train
1	281	2015	7	30	25	2	1	2	0	0	0	125	4	3	0	1	0	0	0	0	0	1	179	0	3	0.498412698	0	0	Train
1	281	2015	7	30	25	2	1	2	0	0	0	125	4	3	0	1	0	0	0	0	0	1	179	0	3	0.498412698	0	0	Train
1	281	2015	7	30	25	2	1	2	0	0	0	125	4	3	0	1	0	0	0	0	0	1	179	0	3	0.498412698	0	0	Train
1	281	2015	7	30	25	2	1	2	0	0	0	125	4	3	0	1	0	0	0	0	0	1	179	0	3	0.498412698	0	0	Train
1	281	2015	7	30	25	2	1	2	0	0	0	125	4	3	0	1	0	0	0	0	0	1	179	0	3	0.498412698	0	0	Train
1	281	2015	7	30	25	2	1	2	0	0	0	125	4	3	0	1	0	0	0	0	0	1	179	0	3	0.498412698	0	0	Train
1	281	2015	7	30	25	2	1	2	0	0	0	125	4	3	0	1	0	0	0	0	0	1	179	0	3	0.498412698	0	0	Train
1	281	2015	7	30	25	2	1	2	0	0	0	125	4	3	0	1	0	0	0	0	0	1	179	0	3	0.498412698	0	0	Train
1	281	2015	7	30	25	2	1	2	0	0	0	125	4	3	0	1	0	0	0	0	0	1	179	0	3	0.498412698	0	0	Train
1	281	2015	7	30	25	2	1	2	0	0	0	125	4	3	0	1	0	0	0	0	0	1	179	0	3	0.498412698	0	0	Train
1	262	2015	7	28	6	1	1	2	0	0	0	125	4	3	0	1	0	0	0	0	0	1	179	0	0	0.492063492	0	0	Train
1	262	2015	7	28	6	1	1	2	0	0	0	125	4	3	0	1	0	0	0	0	0	1	179	0	0	0.492063492	0	0	Train
1	262	2015	7	28	6	1	1	2	0	0	0	125	4	3	0	1	0	0	0	0	0	1	179	0	0	0.492063492	0	0	Train
1	262	2015	7	28	6	1	1	2	0	0	0	125	4	3	0	1	0	0	0	0	0	1	179	0	0	0.492063492	0	0	Train
1	262	2015	7	28	6	1	1	2	0	0	0	125	4	3	0	1	0	0	0	0	0	1	179	0	0	0.492063492	0	0	Train
1	262	2015	7	28	6	1	1	2	0	0	0	125	4	3	0	1	0	0	0	0	0	1	179	0	0	0.492063492	0	0	Train
1	262	2015	7	28	6	1	1	2	0	0	0	125	4	3	0	1	0	0	0	0	0	1	179	0	0	0.492063492	0	0	Train
1	262	2015	7	28	6	1	1	2	0	0	0	125	4	3	0	1	0	0	0	0	0	1	179	0	0	0.492063492	0	0	Train
1	262	2015	7	28	6	1	1	2	0	0	0	125	4	3	0	1	0	0	0	0	0	1	179	0	0	0.492063492	0	0	Train
1	262	2015	7	28	6	1	1	2	0	0	0	125	4	3	0	1	0	0	0	0	0	1	179	0	0	0.492063492	0	0	Train
1	262	2015	7	28	6	1	1	2	0	0	0	125	4	3	0	1	0	0	0	0	0	1	179	0	0	0.492063492	0	0	Train
1	262	2015	7	28	6	1	1	2	0	0	0	125	4	3	0	1	0	0	0	0	0	1	179	0	0	0.492063492	0	0	Train
1	262	2015	7	28	6	1	1	2	0	0	0	125	4	3	0	1	0	0	0	0	0	1	179	0	0	0.492063492	0	0	Train
1	262	2015	7	28	6	1	1	2	0	0	0	125	4	3	0	1	0	0	0	0	0	1	179	0	0	0.492063492	0	0	Train
1	262	2015	7	28	6	1	1	2	0	0	0	125	4	3	0	1	0	0	0	0	0	1	179	0	0	0.492063492	0	0	Train
1	262	2015	7	28	6	1	1	2	0	0	0	125	4	3	0	1	0	0	0	0	0	1	179	0	0	0.492063492	0	0	Train
1	262	2015	7	28	6	1	1	2	0	0	0	125	4	3	0	1	0	0	0	0	0	1	179	0	0	0.492063492	0	0	Train
1	262	2015	7	28	6	1	1	2	0	0	0	125	4	3	0	1	0	0	0	0	0	1	179	0	0	0.492063492	0	0	Train
1	262	2015	7	28	6	1	1	2	0	0	0	125	4	3	0	1	0	0	0	0	0	1	179	0	0	0.492063492	0	0	Train
1	262	2015	7	28	6	1	1	2	0	0	0	125	4	3	0	1	0	0	0	0	0	1	179	0	0	0.492063492	0	0	Train
1	269	2015	7	29	13	1	1	2	0	0	0	125	4	3	0	1	0	0	0	0	0	1	179	0	0	0.492063492	0	0	Train
1	269	2015	7	29	13	1	1	2	0	0	0	125	4	3	0	1	0	0	0	0	0	1	179	0	0	0.492063492	0	0	Train
1	269	2015	7	29	13	1	1	2	0	0	0	125	4	3	0	1	0	0	0	0	0	1	179	0	0	0.492063492	0	0	Train
1	269	2015	7	29	13	1	1	2	0	0	0	125	4	3	0	1	0	0	0	0	0	1	179	0	0	0.492063492	0	0	Train
1	269	2015	7	29	13	1	1	2	0	0	0	125	4	3	0	1	0	0	0	0	0	1	179	0	0	0.492063492	0	0	Train
1	269	2015	7	29	13	1	1	2	0	0	0	125	4	3	0	1	0	0	0	0	0	1	179	0	0	0.492063492	0	0	Train
1	269	2015	7	29	13	1	1	2	0	0	0	125	4	3	0	1	0	0	0	0	0	1	179	0	0	0.492063492	0	0	Train
1	269	2015	7	29	13	1	1	2	0	0	0	125	4	3	0	1	0	0	0	0	0	1	179	0	0	0.492063492	0	0	Train
1	269	2015	7	29	13	1	1	2	0	0	0	125	4	3	0	1	0	0	0	0	0	1	179	0	0	0.492063492	0	0	Train
1	269	2015	7	29	13	1	1	2	0	0	0	125	4	3	0	1	0	0	0	0	0	1	179	0	0	0.492063492	0	0	Train
1	269	2015	7	29	13	1	1	2	0	0	0	125	4	3	0	1	0	0	0	0	0	1	179	0	0	0.492063492	0	0	Train
1	269	2015	7	29	13	1	1	2	0	0	0	125	4	3	0	1	0	0	0	0	0	1	179	0	0	0.492063492	0	0	Train
1	269	2015	7	29	13	1	1	2	0	0	0	125	4	3	0	1	0	0	0	0	0	1	179	0	0	0.492063492	0	0	Train
1	269	2015	7	29	13	1	1	2	0	0	0	125	4	3	0	1	0	0	0	0	0	1	179	0	0	0.492063492	0	0	Train
1	269	2015	7	29	13	1	1	2	0	0	0	125	4	3	0	1	0	0	0	0	0	1	179	0	0	0.492063492	0	0	Train
1	269	2015	7	29	13	1	1	2	0	0	0	125	4	3	0	1	0	0	0	0	0	1	179	0	0	0.492063492	0	0	Train
1	269	2015	7	29	13	1	1	2	0	0	0	125	4	3	0	1	0	0	0	0	0	1	179	0	0	0.492063492	0	0	Train
1	269	2015	7	29	13	1	1	2	0	0	0	125	4	3	0	1	0	0	0	0	0	1	179	0	0	0.492063492	0	0	Train
1	269	2015	7	29	13	1	1	2	0	0	0	125	4	3	0	1	0	0	0	0	0	1	179	0	0	0.492063492	0	0	Train
1	269	2015	7	29	13	1	1	2	0	0	0	125	4	3	0	1	0	0	0	0	0	1	179	0	0	0.492063492	0	0	Train
1	276	2015	7	30	20	1	1	2	0	0	0	125	4	3	0	1	0	0	0	0	0	1	179	0	0	0.492063492	0	0	Train
1	276	2015	7	30	20	1	1	2	0	0	0	125	4	3	0	1	0	0	0	0	0	1	179	0	0	0.492063492	0	0	Train
1	276	2015	7	30	20	1	1	2	0	0	0	125	4	3	0	1	0	0	0	0	0	1	179	0	0	0.492063492	0	0	Train
1	276	2015	7	30	20	1	1	2	0	0	0	125	4	3	0	1	0	0	0	0	0	1	179	0	0	0.492063492	0	0	Train
1	276	2015	7	30	20	1	1	2	0	0	0	125	4	3	0	1	0	0	0	0	0	1	179	0	0	0.492063492	0	0	Train
1	276	2015	7	30	20	1	1	2	0	0	0	125	4	3	0	1	0	0	0	0	0	1	179	0	0	0.492063492	0	0	Train
1	276	2015	7	30	20	1	1	2	0	0	0	125	4	3	0	1	0	0	0	0	0	1	179	0	0	0.492063492	0	0	Train
1	276	2015	7	30	20	1	1	2	0	0	0	125	4	3	0	1	0	0	0	0	0	1	179	0	0	0.492063492	0	0	Train
1	276	2015	7	30	20	1	1	2	0	0	0	125	4	3	0	1	0	0	0	0	0	1	179	0	0	0.492063492	0	0	Train
1	276	2015	7	30	20	1	1	2	0	0	0	125	4	3	0	1	0	0	0	0	0	1	179	0	0	0.492063492	0	0	Train
1	276	2015	7	30	20	1	1	2	0	0	0	125	4	3	0	1	0	0	0	0	0	1	179	0	0	0.492063492	0	0	Train
1	276	2015	7	30	20	1	1	2	0	0	0	125	4	3	0	1	0	0	0	0	0	1	179	0	0	0.492063492	0	0	Train
1	276	2015	7	30	20	1	1	2	0	0	0	125	4	3	0	1	0	0	0	0	0	1	179	0	0	0.492063492	0	0	Train
1	276	2015	7	30	20	1	1	2	0	0	0	125	4	3	0	1	0	0	0	0	0	1	179	0	0	0.492063492	0	0	Train
1	276	2015	7	30	20	1	1	2	0	0	0	125	4	3	0	1	0	0	0	0	0	1	179	0	0	0.492063492	0	0	Train
1	276	2015	7	30	20	1	1	2	0	0	0	125	4	3	0	1	0	0	0	0	0	1	179	0	0	0.492063492	0	0	Train
1	276	2015	7	30	20	1	1	2	0	0	0	125	4	3	0	1	0	0	0	0	0	1	179	0	0	0.492063492	0	0	Train
1	276	2015	7	30	20	1	1	2	0	0	0	125	4	3	0	1	0	0	0	0	0	1	179	0	0	0.492063492	0	0	Train
1	276	2015	7	30	20	1	1	2	0	0	0	125	4	3	0	1	0	0	0	0	0	1	179	0	0	0.492063492	0	0	Train
1	276	2015	7	30	20	1	1	2	0	0	0	125	4	3	0	1	0	0	0	0	0	1	179	0	0	0.492063492	0	0	Train
1	283	2015	7	31	27	1	1	2	0	0	0	125	4	3	0	1	0	0	0	0	1	1	179	0	0	0.492063492	0	0	Train
1	283	2015	7	31	27	1	1	2	0	0	0	125	4	3	0	1	0	0	0	0	1	1	179	0	0	0.492063492	0	0	Train
1	283	2015	7	31	27	1	1	2	0	0	0	125	4	3	0	1	0	0	0	0	1	1	179	0	0	0.492063492	0	0	Train
1	283	2015	7	31	27	1	1	2	0	0	0	125	4	3	0	1	0	0	0	0	1	1	179	0	0	0.492063492	0	0	Train
1	283	2015	7	31	27	1	1	2	0	0	0	125	4	3	0	1	0	0	0	0	1	1	179	0	0	0.492063492	0	0	Train
1	283	2015	7	31	27	1	1	2	0	0	0	125	4	3	0	1	0	0	0	0	1	1	179	0	0	0.492063492	0	0	Train
1	283	2015	7	31	27	1	1	2	0	0	0	125	4	3	0	1	0	0	0	0	1	1	179	0	0	0.492063492	0	0	Train
1	283	2015	7	31	27	1	1	2	0	0	0	125	4	3	0	1	0	0	0	0	1	1	179	0	0	0.492063492	0	0	Train
1	283	2015	7	31	27	1	1	2	0	0	0	125	4	3	0	1	0	0	0	0	1	1	179	0	0	0.492063492	0	0	Train
1	283	2015	7	31	27	1	1	2	0	0	0	125	4	3	0	1	0	0	0	0	1	1	179	0	0	0.492063492	0	0	Train
1	283	2015	7	31	27	1	1	2	0	0	0	125	4	3	0	1	0	0	0	0	1	1	179	0	0	0.492063492	0	0	Train
1	283	2015	7	31	27	1	1	2	0	0	0	125	4	3	0	1	0	0	0	0	1	1	179	0	0	0.492063492	0	0	Train
1	283	2015	7	31	27	1	1	2	0	0	0	125	4	3	0	1	0	0	0	0	1	1	179	0	0	0.492063492	0	0	Train
1	283	2015	7	31	27	1	1	2	0	0	0	125	4	3	0	1	0	0	0	0	1	1	179	0	0	0.492063492	0	0	Train
1	283	2015	7	31	27	1	1	2	0	0	0	125	4	3	0	1	0	0	0	0	1	1	179	0	0	0.492063492	0	0	Train
1	283	2015	7	31	27	1	1	2	0	0	0	125	4	3	0	1	0	0	0	0	1	1	179	0	0	0.492063492	0	0	Train
1	283	2015	7	31	27	1	1	2	0	0	0	125	4	3	0	1	0	0	0	0	1	1	179	0	0	0.492063492	0	0	Train
1	283	2015	7	31	27	1	1	2	0	0	0	125	4	3	0	1	0	0	0	0	1	1	179	0	0	0.492063492	0	0	Train
1	283	2015	7	31	27	1	1	2	0	0	0	125	4	3	0	1	0	0	0	0	1	1	179	0	0	0.492063492	0	0	Train
1	283	2015	7	31	27	1	1	2	0	0	0	125	4	3	0	1	0	0	0	0	1	1	179	0	0	0.492063492	0	0	Train
1	184	2015	7	27	4	2	3	2	0	0	0	125	6	3	0	1	0	0	0	0	0	9	179	0	3	0.607142857	0	0	Train
1	184	2015	7	27	4	2	3	2	0	0	0	125	6	3	0	1	0	0	0	0	0	9	179	0	3	0.607142857	0	0	Train
0	0	2015	7	31	29	0	1	2	0	0	0	125	1	3	0	0	0	0	3	0	0	14	179	0	2	0	0	1	Train
1	166	2015	7	29	15	0	2	2	0	0	0	125	6	3	0	1	0	0	0	0	0	9	179	0	3	0.607142857	0	1	Train
1	166	2015	7	29	15	0	2	2	0	0	0	125	6	3	0	1	0	0	0	0	0	9	179	0	3	0.607142857	0	1	Train
1	159	2015	7	30	25	1	1	2	0	0	0	125	6	3	0	1	0	0	0	0	0	9	179	0	2	0.607142857	0	1	Train
1	148	2015	7	31	29	0	2	2	0	0	0	125	6	3	0	1	0	0	0	0	0	9	179	0	2	0.678571429	0	1	Train
1	148	2015	7	31	29	0	2	2	0	0	0	125	6	3	0	1	0	0	0	0	0	9	179	0	2	0.607142857	0	2	Train
1	142	2015	7	31	30	0	1	1	0	0	0	125	6	3	0	1	0	0	0	0	0	9	179	0	3	0.53968254	0	0	Train
1	142	2015	7	31	30	0	1	1	0	0	0	125	6	3	0	1	0	0	0	0	0	9	179	0	3	0.53968254	0	0	Train
1	142	2015	7	31	30	0	1	1	0	0	0	125	6	3	0	1	0	0	0	0	0	9	179	0	3	0.53968254	0	0	Train
1	142	2015	7	31	30	0	1	1	0	0	0	125	6	3	0	1	0	0	0	0	0	9	179	0	3	0.53968254	0	0	Train
1	181	2015	7	30	23	2	3	2	0	0	0	125	6	3	0	1	0	0	0	0	0	9	179	0	3	0.607142857	0	2	Train
1	181	2015	7	30	23	2	3	2	0	0	0	125	6	3	0	1	0	0	0	0	0	9	179	0	3	0.607142857	0	2	Train
1	182	2015	7	27	2	1	3	2	0	0	0	125	6	3	0	1	0	0	0	0	0	9	179	0	2	0.607142857	0	2	Train
1	173	2015	7	30	25	2	4	2	0	0	0	125	6	3	0	1	0	0	0	0	0	9	179	0	2	0.607142857	0	1	Train
1	185	2015	7	28	5	3	5	2	0	0	0	125	6	3	0	1	0	0	0	0	0	9	179	0	2	0.607142857	0	0	Train
1	185	2015	7	28	5	4	6	2	0	0	0	125	6	3	0	1	0	0	0	0	0	9	179	0	2	0.607142857	0	0	Train
1	138	2015	7	28	5	2	2	2	0	0	0	125	6	3	0	1	0	0	0	0	0	9	179	0	3	0.607142857	0	2	Train
1	138	2015	7	28	5	2	2	1	0	0	0	125	6	3	0	1	0	0	0	0	0	9	179	0	3	0.53968254	0	2	Train
1	152	2015	7	29	14	2	8	2	0	0	0	125	6	3	0	1	0	0	0	0	0	9	179	0	3	0.607142857	0	1	Train
1	152	2015	7	29	14	2	8	2	0	0	0	125	6	3	0	1	0	0	0	0	0	9	179	0	3	0.607142857	0	1	Train
1	135	2015	7	29	15	0	2	2	0	0	0	125	6	3	0	1	0	0	0	0	0	7	179	0	2	0.467460317	0	0	Train
1	143	2015	7	30	19	2	5	1	0	0	0	125	6	3	0	1	0	0	0	0	0	9	179	0	2	0.53968254	0	2	Train
1	174	2015	7	30	20	1	3	2	0	0	0	125	6	3	0	1	0	0	0	0	0	9	179	0	2	0.607142857	0	0	Train
1	136	2015	7	29	17	1	2	2	0	0	0	125	4	3	0	1	0	0	0	0	0	1	179	0	2	0.476190476	0	0	Train
1	136	2015	7	29	17	1	2	2	0	0	0	125	4	3	0	1	0	0	0	0	0	1	179	0	2	0.476190476	0	0	Train
1	136	2015	7	29	17	1	2	2	0	0	0	125	4	3	0	1	0	0	0	0	0	1	179	0	2	0.476190476	0	0	Train
1	136	2015	7	29	17	1	2	2	0	0	0	125	4	3	0	1	0	0	0	0	0	1	179	0	2	0.476190476	0	0	Train
1	136	2015	7	29	17	1	2	2	0	0	0	125	4	3	0	1	0	0	0	0	0	1	179	0	2	0.476190476	0	0	Train
1	136	2015	7	29	17	1	2	2	0	0	0	125	4	3	0	1	0	0	0	0	0	1	179	0	2	0.476190476	0	0	Train
1	136	2015	7	29	17	1	2	2	0	0	0	125	4	3	0	1	0	0	0	0	0	1	179	0	2	0.476190476	0	0	Train
1	136	2015	7	29	17	1	2	2	0	0	0	125	4	3	0	1	0	0	0	0	0	1	179	0	2	0.476190476	0	0	Train
1	136	2015	7	29	17	1	2	2	0	0	0	125	4	3	0	1	0	0	0	0	0	1	179	0	2	0.476190476	0	0	Train
1	136	2015	7	29	17	1	2	2	0	0	0	125	4	3	0	1	0	0	0	0	0	1	179	0	2	0.476190476	0	0	Train
1	136	2015	7	29	17	1	2	2	0	0	0	125	4	3	0	1	0	0	0	0	0	1	179	0	2	0.476190476	0	0	Train
1	136	2015	7	29	17	1	2	2	0	0	0	125	4	3	0	1	0	0	0	0	0	1	179	0	2	0.476190476	0	0	Train
1	136	2015	7	29	17	1	2	2	0	0	0	125	4	3	0	1	0	0	0	0	0	1	179	0	2	0.476190476	0	0	Train
1	136	2015	7	29	17	1	2	2	0	0	0	125	4	3	0	1	0	0	0	0	0	1	179	0	2	0.476190476	0	0	Train
1	136	2015	7	29	17	1	2	2	0	0	0	125	4	3	0	1	0	0	0	0	0	1	179	0	2	0.476190476	0	0	Train
1	136	2015	7	29	17	1	2	2	0	0	0	125	4	3	0	1	0	0	0	0	0	1	179	0	2	0.476190476	0	0	Train
1	136	2015	7	29	17	1	2	3	0	0	0	125	4	3	0	1	0	0	0	0	0	1	179	0	2	0.69047619	0	0	Train
1	136	2015	7	29	17	1	2	1	0	0	0	125	4	3	0	1	0	0	0	0	0	1	179	0	2	0.396825397	0	0	Train
1	136	2015	7	29	17	1	2	1	0	0	0	125	4	3	0	1	0	0	0	0	0	1	179	0	2	0.396825397	0	0	Train
1	136	2015	7	29	17	1	2	1	0	0	0	125	4	3	0	1	0	0	0	0	0	1	179	0	2	0	0	0	Train
1	150	2015	7	30	23	2	3	2	0	0	0	125	6	3	0	1	0	0	0	1	0	9	179	0	2	0.607142857	0	1	Train
1	178	2015	7	30	23	2	3	2	0	0	0	125	6	3	0	1	0	0	0	0	0	9	179	0	2	0.607142857	0	2	Train
1	146	2015	7	27	2	0	3	2	0	0	0	125	6	3	0	1	0	0	0	0	0	9	179	0	2	0.607142857	0	0	Train
1	144	2015	7	29	18	2	5	2	0	0	0	125	6	3	0	1	0	0	0	0	0	7	179	0	2	0.444126984	0	1	Train
1	257	2015	7	27	1	0	2	2	0	0	2	125	5	3	0	1	0	0	0	0	0	6	179	0	2	0.805555556	0	0	Train
1	257	2015	7	27	1	0	2	2	0	0	2	125	5	3	0	1	0	0	0	0	0	6	179	0	2	0.805555556	0	0	Train
1	257	2015	7	27	1	0	2	2	0	0	2	125	5	3	0	1	0	0	0	0	0	6	179	0	2	0.805555556	0	0	Train
1	257	2015	7	27	1	0	2	2	0	0	2	125	5	3	0	1	0	0	0	0	0	6	179	0	2	0.805555556	0	0	Train
1	257	2015	7	27	1	0	2	2	0	0	2	125	5	3	0	1	0	0	0	0	0	6	179	0	2	0.805555556	0	0	Train
1	257	2015	7	27	1	0	2	2	0	0	2	125	5	3	0	1	0	0	0	0	0	6	179	0	2	0.805555556	0	0	Train
1	257	2015	7	27	1	0	2	2	0	0	2	125	5	3	0	1	0	0	0	0	0	6	179	0	2	0.805555556	0	0	Train
1	257	2015	7	27	1	0	2	2	0	0	2	125	5	3	0	1	0	0	0	0	0	6	179	0	2	0.805555556	0	0	Train
1	260	2015	7	27	4	2	2	2	0	0	0	125	4	3	0	1	0	0	0	0	1	1	179	0	3	0.492063492	0	0	Train
1	260	2015	7	27	4	2	2	2	0	0	0	125	4	3	0	1	0	0	0	0	1	1	179	0	3	0.492063492	0	0	Train
1	260	2015	7	27	4	2	2	2	0	0	0	125	4	3	0	1	0	0	0	0	1	1	179	0	3	0.492063492	0	0	Train
1	260	2015	7	27	4	2	2	2	0	0	0	125	4	3	0	1	0	0	0	0	1	1	179	0	3	0.492063492	0	0	Train
1	260	2015	7	27	4	2	2	2	0	0	0	125	4	3	0	1	0	0	0	0	1	1	179	0	3	0.492063492	0	0	Train
1	260	2015	7	27	4	2	2	2	0	0	0	125	4	3	0	1	0	0	0	0	1	1	179	0	3	0.492063492	0	0	Train
1	260	2015	7	27	4	2	2	2	0	0	0	125	4	3	0	1	0	0	0	0	1	1	179	0	3	0.492063492	0	0	Train
1	260	2015	7	27	4	2	2	2	0	0	0	125	4	3	0	1	0	0	0	0	1	1	179	0	3	0.492063492	0	0	Train
1	260	2015	7	27	4	2	2	2	0	0	0	125	4	3	0	1	0	0	0	0	1	1	179	0	3	0.492063492	0	0	Train
1	260	2015	7	27	4	2	2	2	0	0	0	125	4	3	0	1	0	0	0	0	1	1	179	0	3	0.492063492	0	0	Train
1	260	2015	7	27	4	2	2	2	0	0	0	125	4	3	0	1	0	0	0	0	1	1	179	0	3	0.492063492	0	0	Train
1	260	2015	7	27	4	2	2	2	0	0	0	125	4	3	0	1	0	0	0	0	1	1	179	0	3	0.492063492	0	0	Train
1	260	2015	7	27	4	2	2	2	0	0	0	125	4	3	0	1	0	0	0	0	1	1	179	0	3	0.492063492	0	0	Train
1	260	2015	7	27	4	2	2	2	0	0	0	125	4	3	0	1	0	0	0	0	1	1	179	0	3	0.492063492	0	0	Train
1	260	2015	7	27	4	2	2	2	0	0	0	125	4	3	0	1	0	0	0	0	1	1	179	0	3	0.492063492	0	0	Train
1	260	2015	7	27	4	2	2	2	0	0	0	125	4	3	0	1	0	0	0	0	1	1	179	0	3	0.492063492	0	0	Train
1	260	2015	7	27	4	2	2	2	0	0	0	125	4	3	0	1	0	0	0	0	1	1	179	0	3	0.492063492	0	0	Train
1	260	2015	7	27	4	2	2	2	0	0	0	125	4	3	0	1	0	0	0	0	1	1	179	0	3	0.492063492	0	0	Train
1	260	2015	7	27	4	2	2	2	0	0	0	125	4	3	0	1	0	0	0	0	1	1	179	0	3	0.492063492	0	0	Train
1	260	2015	7	27	4	2	2	2	0	0	0	125	4	3	0	1	0	0	0	0	1	1	179	0	3	0.492063492	0	0	Train
1	260	2015	7	27	4	2	2	2	0	0	0	125	4	3	0	1	0	0	0	0	1	1	179	0	3	0.492063492	0	0	Train
1	260	2015	7	27	4	2	2	2	0	0	0	125	4	3	0	1	0	0	0	0	1	1	179	0	3	0.492063492	0	0	Train
1	260	2015	7	27	4	2	2	2	0	0	0	125	4	3	0	1	0	0	0	0	1	1	179	0	3	0.492063492	0	0	Train
1	140	2015	7	28	7	0	4	2	0	0	0	125	6	3	0	1	0	0	0	0	0	9	179	0	2	0.607142857	0	3	Train
1	140	2015	7	28	7	0	4	2	0	0	0	125	6	3	0	1	0	0	0	0	0	9	179	0	2	0.607142857	0	2	Train
1	181	2015	7	27	1	1	4	2	0	0	0	125	6	3	0	1	0	0	0	0	0	9	179	0	2	0.607142857	0	0	Train
1	181	2015	7	27	1	0	2	2	0	0	0	125	6	3	0	1	0	0	0	0	0	9	179	0	3	0.607142857	0	3	Train
1	181	2015	7	27	1	0	2	2	0	0	0	125	6	3	0	1	0	0	0	0	0	9	179	0	3	0.607142857	0	3	Train
1	122	2015	7	28	9	0	1	2	0	0	0	125	6	3	0	1	0	0	0	0	0	9	179	0	3	0.607142857	0	1	Train
1	122	2015	7	28	9	0	1	1	0	0	0	125	6	3	0	1	0	0	0	1	0	9	179	0	3	0.53968254	0	1	Train
1	210	2015	7	31	30	1	3	2	0	0	0	125	6	3	0	1	0	0	0	0	0	9	179	0	2	0.607142857	0	2	Train
1	148	2015	7	28	7	2	5	2	0	0	0	125	6	3	0	1	0	0	0	0	0	9	179	0	2	0.607142857	0	1	Train
1	147	2015	7	30	21	0	2	2	0	0	0	125	4	3	0	1	0	0	0	0	0	1	179	0	2	0.595238095	0	0	Train
1	147	2015	7	30	21	0	2	3	0	0	0	125	4	3	0	1	0	0	0	1	0	1	179	0	2	0.78968254	0	0	Train
1	206	2015	7	31	26	3	5	2	1	0	0	125	6	3	0	1	0	3	3	0	0	7	179	0	2	0.652380952	0	0	Train
1	155	2015	7	27	2	2	5	2	0	0	0	125	6	3	0	1	0	0	0	1	0	9	179	0	2	0.607142857	0	1	Train
1	156	2015	7	28	5	4	6	2	0	0	0	125	6	3	0	1	0	0	0	0	0	9	179	0	2	0.607142857	0	1	Train
1	268	2015	7	29	12	2	1	2	0	0	0	125	5	3	0	1	0	0	0	0	0	5	179	0	2	0.650793651	0	0	Train
1	268	2015	7	29	12	2	1	2	0	0	0	125	5	3	0	1	0	0	0	0	0	5	179	0	2	0.650793651	0	0	Train
1	268	2015	7	29	12	2	1	2	0	0	0	125	5	3	0	1	0	0	0	0	0	5	179	0	2	0.650793651	0	0	Train
1	268	2015	7	29	12	2	1	2	0	0	0	125	5	3	0	1	0	0	0	0	0	5	179	0	2	0.650793651	0	0	Train
1	268	2015	7	29	12	2	1	2	0	0	0	125	5	3	0	1	0	0	0	0	0	5	179	0	2	0.650793651	0	0	Train
1	268	2015	7	29	12	2	1	2	0	0	0	125	5	3	0	1	0	0	0	0	0	5	179	0	2	0.650793651	0	0	Train
1	268	2015	7	29	12	2	1	2	0	0	0	125	5	3	0	1	0	0	0	0	0	5	179	0	2	0.650793651	0	0	Train
1	268	2015	7	29	12	2	1	2	0	0	0	125	5	3	0	1	0	0	0	0	0	5	179	0	2	0.650793651	0	0	Train
1	268	2015	7	29	12	2	1	2	0	0	0	125	5	3	0	1	0	0	0	0	0	5	179	0	2	0.650793651	0	0	Train
1	268	2015	7	29	12	2	1	2	0	0	0	125	5	3	0	1	0	0	0	0	0	5	179	0	2	0.650793651	0	0	Train
1	268	2015	7	29	12	2	1	2	0	0	0	125	5	3	0	1	0	0	0	0	0	5	179	0	2	0.650793651	0	0	Train
1	268	2015	7	29	12	2	1	2	0	0	0	125	5	3	0	1	0	0	0	0	0	5	179	0	2	0.650793651	0	0	Train
1	268	2015	7	29	12	2	1	2	0	0	0	125	5	3	0	1	0	0	0	0	0	5	179	0	2	0.650793651	0	0	Train
1	268	2015	7	29	12	2	1	2	0	0	0	125	5	3	0	1	0	0	0	0	0	5	179	0	2	0.650793651	0	0	Train
1	268	2015	7	29	12	2	1	2	0	0	0	125	5	3	0	1	0	0	0	0	0	5	179	0	2	0.650793651	0	0	Train
1	190	2015	7	28	10	2	2	2	0	0	0	125	6	3	0	1	0	3	3	0	0	7	179	0	2	0.518174603	0	0	Train
1	149	2015	7	28	8	0	4	2	0	0	0	125	6	3	0	1	0	0	0	0	0	9	179	0	2	0.607142857	0	2	Train
1	264	2015	7	28	8	0	2	2	0	0	0	125	4	3	0	1	0	0	0	0	0	1	179	0	3	0.492063492	0	0	Train
1	264	2015	7	28	8	0	2	2	0	0	0	125	4	3	0	1	0	0	0	0	0	1	179	0	3	0.492063492	0	0	Train
1	264	2015	7	28	8	0	2	2	0	0	0	125	4	3	0	1	0	0	0	0	0	1	179	0	3	0.492063492	0	0	Train
1	264	2015	7	28	8	0	2	2	0	0	0	125	4	3	0	1	0	0	0	0	0	1	179	0	3	0.492063492	0	0	Train
1	264	2015	7	28	8	0	2	2	0	0	0	125	4	3	0	1	0	0	0	0	0	1	179	0	3	0.492063492	0	0	Train
1	264	2015	7	28	8	0	2	2	0	0	0	125	4	3	0	1	0	0	0	0	0	1	179	0	3	0.492063492	0	0	Train
1	264	2015	7	28	8	0	2	2	0	0	0	125	4	3	0	1	0	0	0	0	0	1	179	0	3	0.492063492	0	0	Train
1	264	2015	7	28	8	0	2	2	0	0	0	125	4	3	0	1	0	0	0	0	0	1	179	0	3	0.492063492	0	0	Train
1	264	2015	7	28	8	0	2	2	0	0	0	125	4	3	0	1	0	0	0	0	0	1	179	0	3	0.492063492	0	0	Train
1	264	2015	7	28	8	0	2	2	0	0	0	125	4	3	0	1	0	0	0	0	0	1	179	0	3	0.492063492	0	0	Train
1	271	2015	7	29	15	0	2	2	0	0	0	125	4	3	0	1	0	0	0	0	1	1	179	0	3	0.492063492	0	0	Train
1	271	2015	7	29	15	0	2	2	0	0	0	125	4	3	0	1	0	0	0	0	1	1	179	0	3	0.492063492	0	0	Train
1	271	2015	7	29	15	0	2	2	0	0	0	125	4	3	0	1	0	0	0	0	1	1	179	0	3	0.492063492	0	0	Train
1	271	2015	7	29	15	0	2	2	0	0	0	125	4	3	0	1	0	0	0	0	1	1	179	0	3	0.492063492	0	0	Train
1	271	2015	7	29	15	0	2	2	0	0	0	125	4	3	0	1	0	0	0	0	1	1	179	0	3	0.492063492	0	0	Train
1	271	2015	7	29	15	0	2	2	0	0	0	125	4	3	0	1	0	0	0	0	1	1	179	0	3	0.492063492	0	0	Train
1	271	2015	7	29	15	0	2	2	0	0	0	125	4	3	0	1	0	0	0	0	1	1	179	0	3	0.492063492	0	0	Train
1	271	2015	7	29	15	0	2	2	0	0	0	125	4	3	0	1	0	0	0	0	1	1	179	0	3	0.492063492	0	0	Train
1	276	2015	7	30	20	1	1	2	0	0	0	125	4	3	0	1	0	0	0	0	1	1	179	0	3	0.492063492	0	0	Train
1	276	2015	7	30	20	1	1	2	0	0	0	125	4	3	0	1	0	0	0	0	1	1	179	0	3	0.492063492	0	0	Train
1	276	2015	7	30	20	1	1	2	0	0	0	125	4	3	0	1	0	0	0	0	1	1	179	0	3	0.492063492	0	0	Train
1	276	2015	7	30	20	1	1	2	0	0	0	125	4	3	0	1	0	0	0	0	1	1	179	0	3	0.492063492	0	0	Train
1	276	2015	7	30	20	1	1	2	0	0	0	125	4	3	0	1	0	0	0	0	1	1	179	0	3	0.492063492	0	0	Train
1	276	2015	7	30	20	1	1	2	0	0	0	125	4	3	0	1	0	0	0	0	1	1	179	0	3	0.492063492	0	0	Train
1	276	2015	7	30	20	1	1	2	0	0	0	125	4	3	0	1	0	0	0	0	1	1	179	0	3	0.492063492	0	0	Train
1	276	2015	7	30	20	1	1	2	0	0	0	125	4	3	0	1	0	0	0	0	1	1	179	0	3	0.492063492	0	0	Train
1	276	2015	7	30	20	1	1	2	0	0	0	125	4	3	0	1	0	0	0	0	1	1	179	0	3	0.492063492	0	0	Train
1	276	2015	7	30	20	1	1	2	0	0	0	125	4	3	0	1	0	0	0	0	1	1	179	0	3	0.492063492	0	0	Train
1	276	2015	7	30	20	1	1	2	0	0	0	125	4	3	0	1	0	0	0	0	1	1	179	0	3	0.492063492	0	0	Train
1	278	2015	7	30	22	0	2	2	0	0	0	125	4	3	0	1	0	0	0	0	1	1	179	0	3	0.492063492	0	0	Train
1	278	2015	7	30	22	0	2	2	0	0	0	125	4	3	0	1	0	0	0	0	1	1	179	0	3	0.492063492	0	0	Train
1	278	2015	7	30	22	0	2	2	0	0	0	125	4	3	0	1	0	0	0	0	1	1	179	0	3	0.492063492	0	0	Train
1	278	2015	7	30	22	0	2	2	0	0	0	125	4	3	0	1	0	0	0	0	1	1	179	0	3	0.492063492	0	0	Train
1	278	2015	7	30	22	0	2	2	0	0	0	125	4	3	0	1	0	0	0	0	1	1	179	0	3	0.492063492	0	0	Train
1	278	2015	7	30	22	0	2	2	0	0	0	125	4	3	0	1	0	0	0	0	1	1	179	0	3	0.492063492	0	0	Train
1	278	2015	7	30	22	0	2	2	0	0	0	125	4	3	0	1	0	0	0	0	1	1	179	0	3	0.492063492	0	0	Train
1	278	2015	7	30	22	0	2	2	0	0	0	125	4	3	0	1	0	0	0	0	1	1	179	0	3	0.492063492	0	0	Train
1	278	2015	7	30	22	0	2	2	0	0	0	125	4	3	0	1	0	0	0	0	1	1	179	0	3	0.492063492	0	0	Train
1	278	2015	7	30	22	0	2	2	0	0	0	125	4	3	0	1	0	0	0	0	1	1	179	0	3	0.492063492	0	0	Train
1	278	2015	7	30	22	0	2	2	0	0	0	125	4	3	0	1	0	0	0	0	1	1	179	0	3	0.492063492	0	0	Train
1	278	2015	7	30	22	0	2	2	0	0	0	125	4	3	0	1	0	0	0	0	1	1	179	0	3	0.492063492	0	0	Train
1	278	2015	7	30	22	0	2	2	0	0	0	125	4	3	0	1	0	0	0	0	1	1	179	0	3	0.492063492	0	0	Train
1	278	2015	7	30	22	0	2	2	0	0	0	125	4	3	0	1	0	0	0	0	1	1	179	0	3	0.492063492	0	0	Train
1	278	2015	7	30	22	0	2	2	0	0	0	125	4	3	0	1	0	0	0	0	1	1	179	0	3	0.492063492	0	0	Train
1	283	2015	7	31	27	1	1	2	0	0	0	125	4	3	0	1	0	0	0	0	1	1	179	0	3	0.492063492	0	0	Train
1	283	2015	7	31	27	1	1	2	0	0	0	125	4	3	0	1	0	0	0	0	1	1	179	0	3	0.492063492	0	0	Train
1	283	2015	7	31	27	1	1	2	0	0	0	125	4	3	0	1	0	0	0	0	1	1	179	0	3	0.492063492	0	0	Train
1	283	2015	7	31	27	1	1	2	0	0	0	125	4	3	0	1	0	0	0	0	1	1	179	0	3	0.492063492	0	0	Train
1	283	2015	7	31	27	1	1	2	0	0	0	125	4	3	0	1	0	0	0	0	1	1	179	0	3	0.492063492	0	0	Train
1	283	2015	7	31	27	1	1	2	0	0	0	125	4	3	0	1	0	0	0	0	1	1	179	0	3	0.492063492	0	0	Train
1	283	2015	7	31	27	1	1	2	0	0	0	125	4	3	0	1	0	0	0	0	1	1	179	0	3	0.492063492	0	0	Train
1	283	2015	7	31	27	1	1	2	0	0	0	125	4	3	0	1	0	0	0	0	1	1	179	0	3	0.492063492	0	0	Train
1	283	2015	7	31	27	1	1	2	0	0	0	125	4	3	0	1	0	0	0	0	1	1	179	0	3	0.492063492	0	0	Train
1	283	2015	7	31	27	1	1	2	0	0	0	125	4	3	0	1	0	0	0	0	1	1	179	0	3	0.492063492	0	0	Train
1	283	2015	7	31	27	1	1	2	0	0	0	125	4	3	0	1	0	0	0	0	1	1	179	0	3	0.492063492	0	0	Train
1	283	2015	7	31	27	1	1	2	0	0	0	125	4	3	0	1	0	0	0	0	1	1	179	0	3	0.492063492	0	0	Train
1	283	2015	7	31	27	1	1	2	0	0	0	125	4	3	0	1	0	0	0	0	1	1	179	0	3	0.492063492	0	0	Train
1	283	2015	7	31	27	1	1	2	0	0	0	125	4	3	0	1	0	0	0	0	1	1	179	0	3	0.492063492	0	0	Train
1	283	2015	7	31	27	1	1	2	0	0	0	125	4	3	0	1	0	0	0	0	1	1	179	0	3	0.492063492	0	0	Train
1	283	2015	7	31	27	1	1	2	0	0	0	125	4	3	0	1	0	0	0	0	1	1	179	0	3	0.492063492	0	0	Train
1	283	2015	7	31	27	1	1	2	0	0	0	125	4	3	0	1	0	0	0	0	1	1	179	0	3	0.492063492	0	0	Train
1	283	2015	7	31	27	1	1	2	0	0	0	125	4	3	0	1	0	0	0	0	1	1	179	0	3	0.492063492	0	0	Train
1	283	2015	7	31	27	1	1	2	0	0	0	125	4	3	0	1	0	0	0	0	1	1	179	0	3	0.492063492	0	0	Train
1	283	2015	7	31	27	1	1	2	0	0	0	125	4	3	0	1	0	0	0	0	1	1	179	0	3	0.492063492	0	0	Train
1	137	2015	7	28	11	2	1	2	0	0	2	125	4	3	0	1	0	0	0	0	0	1	179	0	3	0.682539683	0	0	Train
1	137	2015	7	28	11	2	1	2	0	0	2	125	4	3	0	1	0	0	0	0	0	1	179	0	3	0.682539683	0	0	Train
1	137	2015	7	28	11	2	1	2	0	0	2	125	4	3	0	1	0	0	0	0	0	1	179	0	3	0.682539683	0	0	Train
1	137	2015	7	28	11	2	1	2	0	0	2	125	4	3	0	1	0	0	0	0	0	1	179	0	3	0.682539683	0	0	Train
1	138	2015	7	28	11	2	1	2	0	0	0	125	6	3	0	1	0	0	0	0	0	8	179	0	2	0.607142857	0	1	Train
1	194	2015	7	29	14	1	5	2	0	0	0	125	6	3	0	1	0	0	0	1	0	8	179	0	2	0.607142857	0	0	Train
1	276	2015	7	30	20	1	1	2	0	0	0	125	4	3	0	1	0	0	0	0	1	1	179	0	3	0.492063492	0	0	Train
1	276	2015	7	30	20	1	1	2	0	0	0	125	4	3	0	1	0	0	0	0	1	1	179	0	3	0.492063492	0	0	Train
1	276	2015	7	30	20	1	1	2	0	0	0	125	4	3	0	1	0	0	0	0	1	1	179	0	3	0.492063492	0	0	Train
1	276	2015	7	30	20	1	1	2	0	0	0	125	4	3	0	1	0	0	0	0	1	1	179	0	3	0.492063492	0	0	Train
1	276	2015	7	30	20	1	1	2	0	0	0	125	4	3	0	1	0	0	0	0	1	1	179	0	3	0.492063492	0	0	Train
1	276	2015	7	30	20	1	1	2	0	0	0	125	4	3	0	1	0	0	0	0	1	1	179	0	3	0.492063492	0	0	Train
1	276	2015	7	30	20	1	1	2	0	0	0	125	4	3	0	1	0	0	0	0	1	1	179	0	3	0.492063492	0	0	Train
1	276	2015	7	30	20	1	1	2	0	0	0	125	4	3	0	1	0	0	0	0	1	1	179	0	3	0.492063492	0	0	Train
1	276	2015	7	30	20	1	1	2	0	0	0	125	4	3	0	1	0	0	0	0	1	1	179	0	3	0.492063492	0	0	Train
1	276	2015	7	30	20	1	1	2	0	0	0	125	4	3	0	1	0	0	0	0	1	1	179	0	3	0.492063492	0	0	Train
1	276	2015	7	30	20	1	1	2	0	0	0	125	4	3	0	1	0	0	0	0	1	1	179	0	3	0.492063492	0	0	Train
1	276	2015	7	30	20	1	1	2	0	0	0	125	4	3	0	1	0	0	0	0	1	1	179	0	3	0.492063492	0	0	Train
1	276	2015	7	30	20	1	1	2	0	0	0	125	4	3	0	1	0	0	0	0	1	1	179	0	3	0.492063492	0	0	Train
1	276	2015	7	30	20	1	1	2	0	0	0	125	4	3	0	1	0	0	0	0	1	1	179	0	3	0.492063492	0	0	Train
1	276	2015	7	30	20	1	1	2	0	0	0	125	4	3	0	1	0	0	0	0	1	1	179	0	3	0.492063492	0	0	Train
1	276	2015	7	30	20	1	1	2	0	0	0	125	4	3	0	1	0	0	0	0	1	1	179	0	3	0.492063492	0	0	Train
1	276	2015	7	30	20	1	1	2	0	0	0	125	4	3	0	1	0	0	0	0	1	1	179	0	3	0.492063492	0	0	Train
1	276	2015	7	30	20	1	1	2	0	0	0	125	4	3	0	1	0	0	0	0	1	1	179	0	3	0.492063492	0	0	Train
1	276	2015	7	30	20	1	1	1	0	0	0	125	4	3	0	1	0	0	0	0	1	1	179	0	3	0.476190476	0	0	Train
1	276	2015	7	30	20	1	1	1	0	0	0	125	4	3	0	1	0	0	0	0	1	1	179	0	3	0.476190476	0	0	Train
1	278	2015	7	30	22	0	2	2	0	0	0	125	4	3	0	1	0	0	0	0	1	1	179	0	3	0.492063492	0	0	Train
1	278	2015	7	30	22	0	2	2	0	0	0	125	4	3	0	1	0	0	0	0	1	1	179	0	3	0.492063492	0	0	Train
1	278	2015	7	30	22	0	2	2	0	0	0	125	4	3	0	1	0	0	0	0	1	1	179	0	3	0.492063492	0	0	Train
1	278	2015	7	30	22	0	2	2	0	0	0	125	4	3	0	1	0	0	0	0	1	1	179	0	3	0.492063492	0	0	Train
1	278	2015	7	30	22	0	2	2	0	0	0	125	4	3	0	1	0	0	0	0	1	1	179	0	3	0.492063492	0	0	Train
1	278	2015	7	30	22	0	2	2	0	0	0	125	4	3	0	1	0	0	0	0	1	1	179	0	3	0.492063492	0	0	Train
1	278	2015	7	30	22	0	2	2	0	0	0	125	4	3	0	1	0	0	0	0	1	1	179	0	3	0.492063492	0	0	Train
1	278	2015	7	30	22	0	2	2	0	0	0	125	4	3	0	1	0	0	0	0	1	1	179	0	3	0.492063492	0	0	Train
1	278	2015	7	30	22	0	2	2	0	0	0	125	4	3	0	1	0	0	0	0	1	1	179	0	3	0.492063492	0	0	Train
1	278	2015	7	30	22	0	2	2	0	0	0	125	4	3	0	1	0	0	0	0	1	1	179	0	3	0.492063492	0	0	Train
1	278	2015	7	30	22	0	2	2	0	0	0	125	4	3	0	1	0	0	0	0	1	1	179	0	3	0.492063492	0	0	Train
1	278	2015	7	30	22	0	2	1	0	0	0	125	4	3	0	1	0	0	0	0	1	1	179	0	3	0.476190476	0	0	Train
1	278	2015	7	30	22	0	2	1	0	0	0	125	4	3	0	1	0	0	0	0	1	1	179	0	3	0.476190476	0	0	Train
1	278	2015	7	30	22	0	2	1	0	0	0	125	4	3	0	1	0	0	0	1	1	1	179	0	3	0.476190476	0	0	Train
1	283	2015	7	31	27	1	1	2	0	0	0	125	4	3	0	1	0	0	0	0	1	1	179	0	3	0.492063492	0	0	Train
1	283	2015	7	31	27	1	1	2	0	0	0	125	4	3	0	1	0	0	0	0	1	1	179	0	3	0.492063492	0	0	Train
1	283	2015	7	31	27	1	1	2	0	0	0	125	4	3	0	1	0	0	0	0	1	1	179	0	3	0.492063492	0	0	Train
1	283	2015	7	31	27	1	1	2	0	0	0	125	4	3	0	1	0	0	0	0	1	1	179	0	3	0.492063492	0	0	Train
1	283	2015	7	31	27	1	1	2	0	0	0	125	4	3	0	1	0	0	0	0	1	1	179	0	3	0.492063492	0	0	Train
1	283	2015	7	31	27	1	1	2	0	0	0	125	4	3	0	1	0	0	0	0	1	1	179	0	3	0.492063492	0	0	Train
1	283	2015	7	31	27	1	1	1	0	0	0	125	4	3	0	1	0	0	0	0	1	1	179	0	3	0.476190476	0	0	Train
1	283	2015	7	31	27	1	1	1	0	0	0	125	4	3	0	1	0	0	0	0	1	1	179	0	3	0.476190476	0	0	Train
1	283	2015	7	31	27	1	1	1	0	0	0	125	4	3	0	1	0	0	0	1	1	1	179	0	3	0.476190476	0	0	Train
1	283	2015	7	31	27	1	1	1	0	0	0	125	4	3	0	1	0	0	0	1	1	1	179	0	3	0.476190476	0	0	Train
1	278	2015	7	30	22	0	2	3	0	0	0	125	4	3	0	1	0	0	0	1	1	1	179	0	3	0.666666667	0	0	Train
1	278	2015	7	30	22	0	2	3	0	0	0	125	4	3	0	1	0	0	0	1	1	1	179	0	3	0.666666667	0	0	Train
1	283	2015	7	31	27	1	1	3	0	0	0	125	4	3	0	1	0	0	0	1	1	1	179	0	3	0.666666667	0	0	Train
1	192	2015	7	29	12	2	1	2	0	0	0	125	6	3	0	1	0	0	0	0	0	9	179	0	2	0.607142857	0	0	Train
0	257	2015	7	27	1	0	2	1	0	0	2	125	5	3	0	0	0	0	0	1	0	6	179	0	2	0.634920635	0	0	Train
0	257	2015	7	27	1	0	2	1	0	0	2	125	5	3	0	0	0	0	0	1	0	6	179	0	2	0.634920635	0	0	Train
0	257	2015	7	27	1	0	2	1	0	0	2	125	5	3	0	0	0	0	0	1	0	6	179	0	2	0.634920635	0	0	Train
0	257	2015	7	27	1	0	2	1	0	0	2	125	5	3	0	0	0	0	0	1	0	6	179	0	2	0.634920635	0	0	Train
0	257	2015	7	27	1	0	2	1	0	0	2	125	5	3	0	0	0	0	0	1	0	6	179	0	2	0.634920635	0	0	Train
0	257	2015	7	27	1	0	2	1	0	0	2	125	5	3	0	0	0	0	0	1	0	6	179	0	2	0.634920635	0	0	Train
0	257	2015	7	27	1	0	2	1	0	0	2	125	5	3	0	0	0	0	0	1	0	6	179	0	2	0.634920635	0	0	Train
0	257	2015	7	27	1	0	2	1	0	0	2	125	5	3	0	0	0	0	0	1	0	6	179	0	2	0.634920635	0	0	Train
0	257	2015	7	27	1	0	2	1	0	0	2	125	5	3	0	0	0	0	0	1	0	6	179	0	2	0.634920635	0	0	Train
0	257	2015	7	27	1	0	2	1	0	0	2	125	5	3	0	0	0	0	0	1	0	6	179	0	2	0.634920635	0	0	Train
0	257	2015	7	27	1	0	2	1	0	0	2	125	5	3	0	0	0	0	0	1	0	6	179	0	2	0.634920635	0	0	Train
0	257	2015	7	27	1	0	2	1	0	0	2	125	5	3	0	0	0	0	0	1	0	6	179	0	2	0.634920635	0	0	Train
0	257	2015	7	27	1	0	2	1	0	0	2	125	5	3	0	0	0	0	0	1	0	6	179	0	2	0.634920635	0	0	Train
0	257	2015	7	27	1	0	2	1	0	0	2	125	5	3	0	0	0	0	0	1	0	6	179	0	2	0.634920635	0	0	Train
0	257	2015	7	27	1	0	2	2	0	0	2	125	5	3	0	0	0	0	0	0	0	6	179	0	2	0.805555556	0	0	Train
0	257	2015	7	27	1	0	2	2	0	0	2	125	5	3	0	0	0	0	0	0	0	6	179	0	2	0.805555556	0	0	Train
0	257	2015	7	27	1	0	2	2	0	0	2	125	5	3	0	0	0	0	0	0	0	6	179	0	2	0.805555556	0	0	Train
0	257	2015	7	27	1	0	2	2	0	0	2	125	5	3	0	0	0	0	0	0	0	6	179	0	2	0.805555556	0	0	Train
0	257	2015	7	27	1	0	2	2	0	0	2	125	5	3	0	0	0	0	0	0	0	6	179	0	2	0.805555556	0	0	Train
0	257	2015	7	27	1	0	2	2	0	0	2	125	5	3	0	0	0	0	0	0	0	6	179	0	2	0.805555556	0	0	Train
0	257	2015	7	27	1	0	2	2	0	0	2	125	5	3	0	0	0	0	0	0	0	6	179	0	2	0.805555556	0	0	Train
0	257	2015	7	27	1	0	2	2	0	0	2	125	5	3	0	0	0	0	0	0	0	6	179	0	2	0.805555556	0	0	Train
0	257	2015	7	27	1	0	2	2	0	0	2	125	5	3	0	0	0	0	0	0	0	6	179	0	2	0.805555556	0	0	Train
0	257	2015	7	27	1	0	2	2	0	0	2	125	5	3	0	0	0	0	0	0	0	6	179	0	2	0.805555556	0	0	Train
0	257	2015	7	27	1	0	2	2	0	0	2	125	5	3	0	0	0	0	0	0	0	6	179	0	2	0.805555556	0	0	Train
0	257	2015	7	27	1	0	2	2	0	0	2	125	5	3	0	0	0	0	0	0	0	6	179	0	2	0.805555556	0	0	Train
0	257	2015	7	27	1	0	2	2	0	0	2	125	5	3	0	0	0	0	0	0	0	6	179	0	2	0.805555556	0	0	Train
0	257	2015	7	27	1	0	2	2	0	0	2	125	5	3	0	0	0	0	0	0	0	6	179	0	2	0.805555556	0	0	Train
0	257	2015	7	27	1	0	2	2	0	0	2	125	5	3	0	0	0	0	0	0	0	6	179	0	2	0.805555556	0	0	Train
0	257	2015	7	27	1	0	2	2	0	0	2	125	5	3	0	0	0	0	0	0	0	6	179	0	2	0.805555556	0	0	Train
0	257	2015	7	27	1	0	2	2	0	0	2	125	5	3	0	0	0	0	0	0	0	6	179	0	2	0.805555556	0	0	Train
0	257	2015	7	27	1	0	2	2	0	0	2	125	5	3	0	0	0	0	0	0	0	6	179	0	2	0.805555556	0	0	Train
0	257	2015	7	27	1	0	2	2	0	0	2	125	5	3	0	0	0	0	0	0	0	6	179	0	2	0.805555556	0	0	Train
0	257	2015	7	27	1	0	2	2	0	0	2	125	5	3	0	0	0	0	0	0	0	6	179	0	2	0.805555556	0	0	Train
0	257	2015	7	27	1	0	2	2	0	0	2	125	5	3	0	0	0	0	0	0	0	6	179	0	2	0.805555556	0	0	Train
0	257	2015	7	27	1	0	2	2	0	0	2	125	5	3	0	0	0	0	0	0	0	6	179	0	2	0.805555556	0	0	Train
0	257	2015	7	27	1	0	2	2	0	0	2	125	5	3	0	0	0	0	0	0	0	6	179	0	2	0.805555556	0	0	Train
0	257	2015	7	27	1	0	2	2	0	0	2	125	5	3	0	0	0	0	0	0	0	6	179	0	2	0.805555556	0	0	Train
0	257	2015	7	27	1	0	2	2	0	0	2	125	5	3	0	0	0	0	0	0	0	6	179	0	2	0.805555556	0	0	Train
0	257	2015	7	27	1	0	2	2	0	0	2	125	5	3	0	0	0	0	0	0	0	6	179	0	2	0.805555556	0	0	Train
0	257	2015	7	27	1	0	2	2	0	0	2	125	5	3	0	0	0	0	0	0	0	6	179	0	2	0.805555556	0	0	Train
0	257	2015	7	27	1	0	2	2	0	0	2	125	5	3	0	0	0	0	0	0	0	6	179	0	2	0.805555556	0	0	Train
0	257	2015	7	27	1	0	2	2	0	0	2	125	5	3	0	0	0	0	0	0	0	6	179	0	2	0.805555556	0	0	Train
0	257	2015	7	27	1	0	2	2	0	0	2	125	5	3	0	0	0	0	0	0	0	6	179	0	2	0.805555556	0	0	Train
0	257	2015	7	27	1	0	2	2	0	0	2	125	5	3	0	0	0	0	0	0	0	6	179	0	2	0.805555556	0	0	Train
0	257	2015	7	27	1	0	2	2	0	0	2	125	5	3	0	0	0	0	0	0	0	6	179	0	2	0.805555556	0	0	Train
0	257	2015	7	27	1	0	2	2	0	0	2	125	5	3	0	0	0	0	0	0	0	6	179	0	2	0.805555556	0	0	Train
0	257	2015	7	27	1	0	2	2	0	0	2	125	5	3	0	0	0	0	0	0	0	6	179	0	2	0.805555556	0	0	Train
0	257	2015	7	27	1	0	2	2	0	0	2	125	5	3	0	0	0	0	0	0	0	6	179	0	2	0.805555556	0	0	Train
0	257	2015	7	27	1	0	2	2	0	0	2	125	5	3	0	0	0	0	0	0	0	6	179	0	2	0.805555556	0	0	Train
0	257	2015	7	27	1	0	2	2	0	0	2	125	5	3	0	0	0	0	0	0	0	6	179	0	2	0.805555556	0	0	Train
0	257	2015	7	27	1	0	2	2	0	0	2	125	5	3	0	0	0	0	0	0	0	6	179	0	2	0.805555556	0	0	Train
0	257	2015	7	27	1	0	2	2	0	0	2	125	5	3	0	0	0	0	0	0	0	6	179	0	2	0.805555556	0	0	Train
0	257	2015	7	27	1	0	2	2	0	0	2	125	5	3	0	0	0	0	0	0	0	6	179	0	2	0.805555556	0	0	Train
0	257	2015	7	27	1	0	2	2	0	0	2	125	5	3	0	0	0	0	0	0	0	6	179	0	2	0.805555556	0	0	Train
0	257	2015	7	27	1	0	2	2	0	0	2	125	5	3	0	0	0	0	0	0	0	6	179	0	2	0.805555556	0	0	Train
0	257	2015	7	27	1	0	2	2	0	0	2	125	5	3	0	0	0	0	0	0	0	6	179	0	2	0.805555556	0	0	Train
0	257	2015	7	27	1	0	2	2	0	0	2	125	5	3	0	0	0	0	0	0	0	6	179	0	2	0.805555556	0	0	Train
0	257	2015	7	27	1	0	2	2	0	0	2	125	5	3	0	0	0	0	0	0	0	6	179	0	2	0.805555556	0	0	Train
0	257	2015	7	27	1	0	2	2	0	0	2	125	5	3	0	0	0	0	0	0	0	6	179	0	2	0.805555556	0	0	Train
0	257	2015	7	27	1	0	2	2	0	0	2	125	5	3	0	0	0	0	0	0	0	6	179	0	2	0.805555556	0	0	Train
0	257	2015	7	27	1	0	2	2	0	0	2	125	5	3	0	0	0	0	0	1	0	6	179	0	2	0.805555556	0	0	Train
1	145	2015	7	27	4	2	1	2	0	0	0	125	6	3	0	0	0	0	0	0	0	9	179	0	2	0.607142857	0	2	Train
1	281	2015	7	30	25	2	2	2	0	0	0	125	4	3	0	1	0	0	0	0	0	1	179	0	3	0.492063492	0	0	Train
1	281	2015	7	30	25	2	2	2	0	0	0	125	4	3	0	1	0	0	0	0	0	1	179	0	3	0.492063492	0	0	Train
1	281	2015	7	30	25	2	2	2	0	0	0	125	4	3	0	1	0	0	0	0	0	1	179	0	3	0.492063492	0	0	Train
1	281	2015	7	30	25	2	2	2	0	0	0	125	4	3	0	1	0	0	0	0	0	1	179	0	3	0.492063492	0	0	Train
1	281	2015	7	30	25	2	2	2	0	0	0	125	4	3	0	1	0	0	0	0	0	1	179	0	3	0.492063492	0	0	Train
1	281	2015	7	30	25	2	2	2	0	0	0	125	4	3	0	1	0	0	0	0	0	1	179	0	3	0.492063492	0	0	Train
1	281	2015	7	30	25	2	2	2	0	0	0	125	4	3	0	1	0	0	0	0	0	1	179	0	3	0.492063492	0	0	Train
1	281	2015	7	30	25	2	2	2	0	0	0	125	4	3	0	1	0	0	0	0	0	1	179	0	3	0.492063492	0	0	Train
1	281	2015	7	30	25	2	2	2	0	0	0	125	4	3	0	1	0	0	0	0	0	1	179	0	3	0.492063492	0	0	Train
1	281	2015	7	30	25	2	2	2	0	0	0	125	4	3	0	1	0	0	0	0	0	1	179	0	3	0.492063492	0	0	Train
1	281	2015	7	30	25	2	2	2	0	0	0	125	4	3	0	1	0	0	0	0	0	1	179	0	3	0.492063492	0	0	Train
1	281	2015	7	30	25	2	2	2	0	0	0	125	4	3	0	1	0	0	0	0	0	1	179	0	3	0.492063492	0	0	Train
1	281	2015	7	30	25	2	2	2	0	0	0	125	4	3	0	1	0	0	0	0	0	1	179	0	3	0.492063492	0	0	Train
1	281	2015	7	30	25	2	2	2	0	0	0	125	4	3	0	1	0	0	0	0	0	1	179	0	3	0.492063492	0	0	Train
1	281	2015	7	30	25	2	2	2	0	0	0	125	4	3	0	1	0	0	0	0	0	1	179	0	3	0.492063492	0	0	Train
1	281	2015	7	30	25	2	2	2	0	0	0	125	4	3	0	1	0	0	0	0	0	1	179	0	3	0.492063492	0	0	Train
1	281	2015	7	30	25	2	2	2	0	0	0	125	4	3	0	1	0	0	0	0	0	1	179	0	3	0.492063492	0	0	Train
1	281	2015	7	30	25	2	2	2	0	0	0	125	4	3	0	1	0	0	0	0	0	1	179	0	3	0.492063492	0	0	Train
1	281	2015	7	30	25	2	2	2	0	0	0	125	4	3	0	1	0	0	0	0	0	1	179	0	3	0.492063492	0	0	Train
1	281	2015	7	30	25	2	2	2	0	0	0	125	4	3	0	1	0	0	0	0	0	1	179	0	3	0.492063492	0	0	Train
1	281	2015	7	30	25	2	2	2	0	0	0	125	4	3	0	1	0	0	0	0	0	1	179	0	3	0.492063492	0	0	Train
1	281	2015	7	30	25	2	2	2	0	0	0	125	4	3	0	1	0	0	0	0	0	1	179	0	3	0.492063492	0	0	Train
1	281	2015	7	30	25	2	2	2	0	0	0	125	4	3	0	1	0	0	0	0	0	1	179	0	3	0.492063492	0	0	Train
1	281	2015	7	30	25	2	2	2	0	0	0	125	4	3	0	1	0	0	0	0	0	1	179	0	3	0.492063492	0	0	Train
1	281	2015	7	30	25	2	2	2	0	0	0	125	4	3	0	1	0	0	0	0	0	1	179	0	3	0.492063492	0	0	Train
1	281	2015	7	30	25	2	2	2	0	0	0	125	4	3	0	1	0	0	0	0	0	1	179	0	3	0.492063492	0	0	Train
1	281	2015	7	30	25	2	2	2	0	0	0	125	4	3	0	1	0	0	0	0	0	1	179	0	3	0.492063492	0	0	Train
1	281	2015	7	30	25	2	2	2	0	0	0	125	4	3	0	1	0	0	0	0	0	1	179	0	3	0.492063492	0	0	Train
1	281	2015	7	30	25	2	2	2	0	0	0	125	4	3	0	1	0	0	0	0	0	1	179	0	3	0.492063492	0	0	Train
1	281	2015	7	30	25	2	2	1	0	0	0	125	4	3	0	1	0	0	0	0	0	1	179	0	3	0.476190476	0	0	Train
1	281	2015	7	30	25	2	2	1	0	0	0	125	4	3	0	1	0	0	0	0	0	1	179	0	3	0.476190476	0	0	Train
1	274	2015	7	29	18	2	2	2	0	0	0	125	4	3	0	1	0	0	0	0	0	1	179	0	3	0.492063492	0	0	Train
1	274	2015	7	29	18	2	2	2	0	0	0	125	4	3	0	1	0	0	0	0	0	1	179	0	3	0.492063492	0	0	Train
1	274	2015	7	29	18	2	2	2	0	0	0	125	4	3	0	1	0	0	0	0	0	1	179	0	3	0.492063492	0	0	Train
1	274	2015	7	29	18	2	2	2	0	0	0	125	4	3	0	1	0	0	0	0	0	1	179	0	3	0.492063492	0	0	Train
1	274	2015	7	29	18	2	2	2	0	0	0	125	4	3	0	1	0	0	0	0	0	1	179	0	3	0.492063492	0	0	Train
1	274	2015	7	29	18	2	2	2	0	0	0	125	4	3	0	1	0	0	0	0	0	1	179	0	3	0.492063492	0	0	Train
1	274	2015	7	29	18	2	2	2	0	0	0	125	4	3	0	1	0	0	0	0	0	1	179	0	3	0.492063492	0	0	Train
1	274	2015	7	29	18	2	2	2	0	0	0	125	4	3	0	1	0	0	0	0	0	1	179	0	3	0.492063492	0	0	Train
1	274	2015	7	29	18	2	2	2	0	0	0	125	4	3	0	1	0	0	0	0	0	1	179	0	3	0.492063492	0	0	Train
1	274	2015	7	29	18	2	2	2	0	0	0	125	4	3	0	1	0	0	0	0	0	1	179	0	3	0.492063492	0	0	Train
1	274	2015	7	29	18	2	2	2	0	0	0	125	4	3	0	1	0	0	0	0	0	1	179	0	3	0.492063492	0	0	Train
1	274	2015	7	29	18	2	2	2	0	0	0	125	4	3	0	1	0	0	0	0	0	1	179	0	3	0.492063492	0	0	Train
1	274	2015	7	29	18	2	2	2	0	0	0	125	4	3	0	1	0	0	0	0	0	1	179	0	3	0.492063492	0	0	Train
1	274	2015	7	29	18	2	2	2	0	0	0	125	4	3	0	1	0	0	0	0	0	1	179	0	3	0.492063492	0	0	Train
1	274	2015	7	29	18	2	2	2	0	0	0	125	4	3	0	1	0	0	0	0	0	1	179	0	3	0.492063492	0	0	Train
1	274	2015	7	29	18	2	2	2	0	0	0	125	4	3	0	1	0	0	0	0	0	1	179	0	3	0.492063492	0	0	Train
1	274	2015	7	29	18	2	2	2	0	0	0	125	4	3	0	1	0	0	0	0	0	1	179	0	3	0.492063492	0	0	Train
1	274	2015	7	29	18	2	2	2	0	0	0	125	4	3	0	1	0	0	0	0	0	1	179	0	3	0.492063492	0	0	Train
1	274	2015	7	29	18	2	2	2	0	0	0	125	4	3	0	1	0	0	0	0	0	1	179	0	3	0.492063492	0	0	Train
1	274	2015	7	29	18	2	2	2	0	0	0	125	4	3	0	1	0	0	0	0	0	1	179	0	3	0.492063492	0	0	Train
1	274	2015	7	29	18	2	2	2	0	0	0	125	4	3	0	1	0	0	0	0	0	1	179	0	3	0.492063492	0	0	Train
1	274	2015	7	29	18	2	2	2	0	0	0	125	4	3	0	1	0	0	0	0	0	1	179	0	3	0.492063492	0	0	Train
1	274	2015	7	29	18	2	2	2	0	0	0	125	4	3	0	1	0	0	0	0	0	1	179	0	3	0.492063492	0	0	Train
1	274	2015	7	29	18	2	2	2	0	0	0	125	4	3	0	1	0	0	0	0	0	1	179	0	3	0.492063492	0	0	Train
1	274	2015	7	29	18	2	2	2	0	0	0	125	4	3	0	1	0	0	0	0	0	1	179	0	3	0.492063492	0	0	Train
1	274	2015	7	29	18	2	2	2	0	0	0	125	4	3	0	1	0	0	0	0	0	1	179	0	3	0.492063492	0	0	Train
1	274	2015	7	29	18	2	2	2	0	0	0	125	4	3	0	1	0	0	0	0	0	1	179	0	3	0.492063492	0	0	Train
1	274	2015	7	29	18	2	2	2	0	0	0	125	4	3	0	1	0	0	0	0	0	1	179	0	3	0.492063492	0	0	Train
1	274	2015	7	29	18	2	2	2	0	0	0	125	4	3	0	1	0	0	0	0	0	1	179	0	3	0.492063492	0	0	Train
1	274	2015	7	29	18	2	2	1	0	0	0	125	4	3	0	1	0	0	0	0	0	1	179	0	3	0.476190476	0	0	Train
1	274	2015	7	29	18	2	2	1	0	0	0	125	4	3	0	1	0	0	0	0	0	1	179	0	3	0.476190476	0	0	Train
1	157	2015	7	28	6	1	3	2	0	0	0	125	6	3	0	0	0	0	0	0	0	9	179	0	2	0.607142857	0	1	Train
1	180	2015	7	30	19	2	5	2	0	0	0	125	6	3	0	1	0	0	0	1	0	9	179	0	2	0.607142857	0	2	Train
1	166	2015	7	29	18	2	5	2	0	0	0	125	6	3	0	1	0	0	0	0	0	7	179	0	2	0.444126984	0	0	Train
1	273	2015	7	29	17	0	2	2	0	0	2	125	5	3	0	1	0	0	0	0	0	6	179	0	3	0.805555556	0	0	Train
1	273	2015	7	29	17	0	2	2	0	0	2	125	5	3	0	1	0	0	0	0	0	6	179	0	3	0.805555556	0	0	Train
1	273	2015	7	29	17	0	2	2	0	0	2	125	5	3	0	1	0	0	0	0	0	6	179	0	3	0.805555556	0	0	Train
1	273	2015	7	29	17	0	2	2	0	0	2	125	5	3	0	1	0	0	0	0	0	6	179	0	3	0.805555556	0	0	Train
1	273	2015	7	29	17	0	2	2	0	0	2	125	5	3	0	1	0	0	0	0	0	6	179	0	3	0.805555556	0	0	Train
1	273	2015	7	29	17	0	2	2	0	0	2	125	5	3	0	1	0	0	0	0	0	6	179	0	3	0.805555556	0	0	Train
1	273	2015	7	29	17	0	2	2	0	0	2	125	5	3	0	1	0	0	0	0	0	6	179	0	3	0.805555556	0	0	Train
1	273	2015	7	29	17	0	2	2	0	0	2	125	5	3	0	1	0	0	0	0	0	6	179	0	3	0.805555556	0	0	Train
1	273	2015	7	29	17	0	2	2	0	0	2	125	5	3	0	1	0	0	0	0	0	6	179	0	3	0.805555556	0	0	Train
1	273	2015	7	29	17	0	2	2	0	0	2	125	5	3	0	1	0	0	0	0	0	6	179	0	3	0.805555556	0	0	Train
1	273	2015	7	29	17	0	2	2	0	0	2	125	5	3	0	1	0	0	0	0	0	6	179	0	3	0.805555556	0	0	Train
1	273	2015	7	29	17	0	2	2	0	0	2	125	5	3	0	1	0	0	0	0	0	6	179	0	3	0.805555556	0	0	Train
1	273	2015	7	29	17	0	2	2	0	0	2	125	5	3	0	1	0	0	0	0	0	6	179	0	3	0.805555556	0	0	Train
1	273	2015	7	29	17	0	2	2	0	0	2	125	5	3	0	1	0	0	0	0	0	6	179	0	3	0.805555556	0	0	Train
1	273	2015	7	29	17	0	2	2	0	0	2	125	5	3	0	1	0	0	0	0	0	6	179	0	3	0.805555556	0	0	Train
0	181	2015	7	27	1	1	4	2	0	0	0	125	6	3	0	0	0	0	0	0	0	8	179	0	2	0.607142857	0	0	Train
0	181	2015	7	27	1	1	4	3	0	0	0	125	6	3	0	0	0	0	0	0	0	8	179	0	2	0.884920635	0	0	Train
0	185	2015	7	28	6	1	0	2	0	0	0	125	6	3	0	0	0	0	0	0	0	11	179	0	2	0.52484127	0	0	Train
0	260	2015	7	27	4	2	2	2	0	0	0	125	4	3	0	0	0	0	0	0	0	1	179	0	3	0.492063492	0	0	Train
0	260	2015	7	27	4	2	2	2	0	0	0	125	4	3	0	0	0	0	0	0	0	1	179	0	3	0.492063492	0	0	Train
0	260	2015	7	27	4	2	2	2	0	0	0	125	4	3	0	0	0	0	0	0	0	1	179	0	3	0.492063492	0	0	Train
0	260	2015	7	27	4	2	2	2	0	0	0	125	4	3	0	0	0	0	0	0	0	1	179	0	3	0.492063492	0	0	Train
0	260	2015	7	27	4	2	2	2	0	0	0	125	4	3	0	0	0	0	0	0	0	1	179	0	3	0.492063492	0	0	Train
0	260	2015	7	27	4	2	2	3	0	0	0	125	4	3	0	0	0	0	0	1	0	1	179	0	3	0.666666667	0	0	Train
0	260	2015	7	27	4	2	2	1	0	0	0	125	4	3	0	0	0	0	0	0	0	1	179	0	3	0.476190476	0	0	Train
0	260	2015	7	27	4	2	2	1	0	0	0	125	4	3	0	0	0	0	0	0	0	1	179	0	3	0.476190476	0	0	Train
1	135	2015	7	29	16	0	3	2	0	0	0	125	6	3	0	1	0	0	0	0	0	9	179	0	3	0.607142857	0	2	Train
1	135	2015	7	29	16	0	3	2	0	0	0	125	6	3	0	1	0	0	0	0	0	9	179	0	3	0.607142857	0	2	Train
1	135	2015	7	29	16	0	3	1	0	0	0	125	6	3	0	1	0	0	0	0	0	9	179	0	3	0.53968254	0	2	Train
1	135	2015	7	29	16	0	3	1	0	0	0	125	6	3	0	1	0	0	0	0	0	9	179	0	3	0.53968254	0	2	Train
1	150	2015	7	28	9	0	1	2	0	0	0	125	6	3	0	0	0	0	0	0	0	9	179	0	2	0.607142857	0	2	Train
1	151	2015	7	30	25	2	1	2	0	0	2	125	4	3	0	1	0	0	0	0	1	1	179	0	3	0.682539683	0	0	Train
1	151	2015	7	30	25	2	1	2	0	0	2	125	4	3	0	1	0	0	0	0	1	1	179	0	3	0.682539683	0	0	Train
1	151	2015	7	30	25	2	1	2	0	0	2	125	4	3	0	1	0	0	0	0	1	1	179	0	3	0.682539683	0	0	Train
1	151	2015	7	30	25	2	1	2	0	0	2	125	4	3	0	1	0	0	0	0	1	1	179	0	3	0.682539683	0	0	Train
1	151	2015	7	30	25	2	1	2	0	0	2	125	4	3	0	1	0	0	0	0	1	1	179	0	3	0.682539683	0	0	Train
1	151	2015	7	30	25	2	1	2	0	0	2	125	4	3	0	1	0	0	0	0	1	1	179	0	3	0.682539683	0	0	Train
1	151	2015	7	30	25	2	1	2	0	0	2	125	4	3	0	1	0	0	0	0	1	1	179	0	3	0.682539683	0	0	Train
1	151	2015	7	30	25	2	1	2	0	0	2	125	4	3	0	1	0	0	0	0	1	1	179	0	3	0.682539683	0	0	Train
1	151	2015	7	30	25	2	1	2	0	0	2	125	4	3	0	1	0	0	0	0	1	1	179	0	3	0.682539683	0	0	Train
1	151	2015	7	30	25	2	1	2	0	0	2	125	4	3	0	1	0	0	0	0	1	1	179	0	3	0.682539683	0	0	Train
1	147	2015	7	30	21	0	2	2	0	0	0	125	4	3	0	1	0	0	0	0	0	1	179	0	2	0.595238095	0	0	Train
1	147	2015	7	30	21	0	2	2	0	0	0	125	4	3	0	1	0	0	0	0	0	1	179	0	2	0.595238095	0	0	Train
1	147	2015	7	30	21	0	2	2	0	0	0	125	4	3	0	1	0	0	0	0	0	1	179	0	2	0.595238095	0	0	Train
1	147	2015	7	30	21	0	2	2	0	0	0	125	4	3	0	1	0	0	0	0	0	1	179	0	2	0.595238095	0	0	Train
1	147	2015	7	30	21	0	2	2	0	0	0	125	4	3	0	1	0	0	0	0	0	1	179	0	2	0.595238095	0	0	Train
1	147	2015	7	30	21	0	2	2	0	0	0	125	4	3	0	1	0	0	0	0	0	1	179	0	2	0.595238095	0	0	Train
1	147	2015	7	30	21	0	2	2	0	0	0	125	4	3	0	1	0	0	0	0	0	1	179	0	2	0.595238095	0	0	Train
1	147	2015	7	30	21	0	2	2	0	0	0	125	4	3	0	1	0	0	0	0	0	1	179	0	2	0.595238095	0	0	Train
1	147	2015	7	30	21	0	2	2	0	0	0	125	4	3	0	1	0	0	0	0	0	1	179	0	2	0.595238095	0	0	Train
1	147	2015	7	30	21	0	2	2	0	0	0	125	4	3	0	1	0	0	0	0	0	1	179	0	2	0.595238095	0	0	Train
1	147	2015	7	30	21	0	2	2	0	0	0	125	4	3	0	1	0	0	0	0	0	1	179	0	2	0.595238095	0	0	Train
1	147	2015	7	30	21	0	2	2	0	0	0	125	4	3	0	1	0	0	0	0	0	1	179	0	2	0.595238095	0	0	Train
1	147	2015	7	30	21	0	2	2	0	0	0	125	4	3	0	1	0	0	0	0	0	1	179	0	2	0.595238095	0	0	Train
1	147	2015	7	30	21	0	2	2	0	0	0	125	4	3	0	1	0	0	0	0	0	1	179	0	2	0.595238095	0	0	Train
1	147	2015	7	30	21	0	2	2	0	0	0	125	4	3	0	1	0	0	0	0	0	1	179	0	2	0.595238095	0	0	Train
1	147	2015	7	30	21	0	2	2	0	0	0	125	4	3	0	1	0	0	0	0	0	1	179	0	2	0.595238095	0	0	Train
1	147	2015	7	30	21	0	2	2	0	0	0	125	4	3	0	1	0	0	0	0	0	1	179	0	2	0.595238095	0	0	Train
1	147	2015	7	30	21	0	2	2	0	0	0	125	4	3	0	1	0	0	0	0	0	1	179	0	2	0.595238095	0	0	Train
1	147	2015	7	30	21	0	2	2	0	0	0	125	4	3	0	1	0	0	0	0	0	1	179	0	2	0.595238095	0	0	Train
1	147	2015	7	30	21	0	2	2	0	0	0	125	4	3	0	1	0	0	0	0	0	1	179	0	2	0.595238095	0	0	Train
1	147	2015	7	30	21	0	2	2	0	0	0	125	4	3	0	1	0	0	0	0	0	1	179	0	2	0.595238095	0	0	Train
1	147	2015	7	30	21	0	2	2	0	0	0	125	4	3	0	1	0	0	0	0	0	1	179	0	2	0.595238095	0	0	Train
1	147	2015	7	30	21	0	2	2	0	0	0	125	4	3	0	1	0	0	0	0	0	1	179	0	2	0.595238095	0	0	Train
1	147	2015	7	30	21	0	2	2	0	0	0	125	4	3	0	1	0	0	0	0	0	1	179	0	2	0.595238095	0	0	Train
1	147	2015	7	30	21	0	2	2	0	0	0	125	4	3	0	1	0	0	0	0	0	1	179	0	2	0.595238095	0	0	Train
1	147	2015	7	30	21	0	2	2	0	0	0	125	4	3	0	1	0	0	0	0	0	1	179	0	2	0.595238095	0	0	Train
1	147	2015	7	30	21	0	2	2	0	0	0	125	4	3	0	1	0	0	0	0	0	1	179	0	2	0.595238095	0	0	Train
1	147	2015	7	30	21	0	2	2	0	0	0	125	4	3	0	1	0	0	0	0	0	1	179	0	2	0.595238095	0	0	Train
1	147	2015	7	30	21	0	2	2	0	0	0	125	4	3	0	1	0	0	0	0	0	1	179	0	2	0.595238095	0	0	Train
1	147	2015	7	30	21	0	2	2	0	0	0	125	4	3	0	1	0	0	0	0	0	1	179	0	2	0.595238095	0	0	Train
1	147	2015	7	30	21	0	2	2	0	0	0	125	4	3	0	1	0	0	0	0	0	1	179	0	2	0.595238095	0	0	Train
1	147	2015	7	30	21	0	2	3	0	0	0	125	4	3	0	1	0	0	0	1	0	1	179	0	2	0.78968254	0	0	Train
1	147	2015	7	30	21	0	2	1	0	0	0	125	4	3	0	1	0	0	0	0	0	1	179	0	2	0.511904762	0	0	Train
1	147	2015	7	30	21	0	2	1	0	0	0	125	4	3	0	1	0	0	0	0	0	1	179	0	2	0.511904762	0	0	Train
1	147	2015	7	30	21	0	2	1	0	0	0	125	4	3	0	1	0	0	0	0	0	1	179	0	2	0	0	0	Train
1	147	2015	7	30	21	0	2	1	0	0	0	125	4	3	0	1	0	0	0	0	0	1	179	0	2	0	0	0	Train
0	264	2015	7	28	8	0	2	2	0	0	0	125	4	3	0	0	0	0	0	0	0	1	179	0	3	0.492063492	0	0	Train
0	264	2015	7	28	8	0	2	2	0	0	0	125	4	3	0	0	0	0	0	0	0	1	179	0	3	0.492063492	0	0	Train
0	264	2015	7	28	8	0	2	2	0	0	0	125	4	3	0	0	0	0	0	0	0	1	179	0	3	0.492063492	0	0	Train
0	264	2015	7	28	8	0	2	2	0	0	0	125	4	3	0	0	0	0	0	0	0	1	179	0	3	0.492063492	0	0	Train
0	264	2015	7	28	8	0	2	2	0	0	0	125	4	3	0	0	0	0	0	0	0	1	179	0	3	0.492063492	0	0	Train
0	264	2015	7	28	8	0	2	2	0	0	0	125	4	3	0	0	0	0	0	0	0	1	179	0	3	0.492063492	0	0	Train
0	264	2015	7	28	8	0	2	2	0	0	0	125	4	3	0	0	0	0	0	0	0	1	179	0	3	0.492063492	0	0	Train
0	264	2015	7	28	8	0	2	2	0	0	0	125	4	3	0	0	0	0	0	0	0	1	179	0	3	0.492063492	0	0	Train
0	264	2015	7	28	8	0	2	2	0	0	0	125	4	3	0	0	0	0	0	0	0	1	179	0	3	0.492063492	0	0	Train
0	264	2015	7	28	8	0	2	2	0	0	0	125	4	3	0	0	0	0	0	0	0	1	179	0	3	0.492063492	0	0	Train
0	264	2015	7	28	8	0	2	2	0	0	0	125	4	3	0	0	0	0	0	0	0	1	179	0	3	0.492063492	0	0	Train
0	264	2015	7	28	8	0	2	2	0	0	0	125	4	3	0	0	0	0	0	0	0	1	179	0	3	0.492063492	0	0	Train
0	264	2015	7	28	8	0	2	2	0	0	0	125	4	3	0	0	0	0	0	0	0	1	179	0	3	0.492063492	0	0	Train
0	264	2015	7	28	8	0	2	2	0	0	0	125	4	3	0	0	0	0	0	0	0	1	179	0	3	0.492063492	0	0	Train
0	264	2015	7	28	8	0	2	2	0	0	0	125	4	3	0	0	0	0	0	0	0	1	179	0	3	0.492063492	0	0	Train
0	264	2015	7	28	8	0	2	2	0	0	0	125	4	3	0	0	0	0	0	0	0	1	179	0	3	0.492063492	0	0	Train
0	264	2015	7	28	8	0	2	3	0	0	0	125	4	3	0	0	0	0	0	1	0	1	179	0	3	0.666666667	0	0	Train
0	264	2015	7	28	8	0	2	3	0	0	0	125	4	3	0	0	0	0	0	1	0	1	179	0	3	0.666666667	0	0	Train
0	264	2015	7	28	8	0	2	1	0	0	0	125	4	3	0	0	0	0	0	1	0	1	179	0	3	0.476190476	0	0	Train
0	264	2015	7	28	8	0	2	1	0	0	0	125	4	3	0	0	0	0	0	0	0	1	179	0	3	0	0	0	Train
0	264	2015	7	28	8	0	2	1	0	0	0	125	4	3	0	0	0	0	0	0	0	1	179	0	3	0	0	0	Train
1	138	2015	7	28	11	3	6	1	0	0	0	125	6	3	0	0	0	0	0	0	0	9	179	0	2	0.53968254	0	1	Train
1	164	2015	7	30	20	1	2	2	0	0	0	125	5	3	0	1	0	1	1	0	0	13	179	0	3	0.505952381	0	2	Train
1	164	2015	7	30	20	1	2	2	0	0	0	125	5	3	0	1	0	1	1	0	0	13	179	0	3	0.505952381	0	2	Train
0	136	2015	7	28	10	2	2	2	0	0	2	125	4	3	0	0	0	0	0	0	0	1	179	0	3	0.638412698	0	0	Train
0	137	2015	7	28	11	2	1	2	0	0	2	125	4	3	0	0	0	0	0	0	0	1	179	0	3	0.682539683	0	0	Train
0	137	2015	7	28	11	2	1	2	0	0	2	125	4	3	0	0	0	0	0	0	0	1	179	0	3	0.682539683	0	0	Train
0	137	2015	7	28	11	2	1	2	0	0	2	125	4	3	0	0	0	0	0	0	0	1	179	0	3	0.682539683	0	0	Train
0	137	2015	7	28	11	2	1	2	0	0	2	125	4	3	0	0	0	0	0	0	0	1	179	0	3	0.682539683	0	0	Train
0	137	2015	7	28	11	2	1	2	0	0	2	125	4	3	0	0	0	0	0	0	0	1	179	0	3	0.682539683	0	0	Train
0	0	2015	7	29	16	0	0	2	0	0	3	125	5	3	1	0	0	0	3	0	0	19	179	0	2	0	0	0	Train
0	271	2015	7	29	15	0	2	2	0	0	0	125	4	3	0	0	0	0	0	0	0	1	179	0	3	0.492063492	0	0	Train
0	271	2015	7	29	15	0	2	2	0	0	0	125	4	3	0	0	0	0	0	0	0	1	179	0	3	0.492063492	0	0	Train
0	271	2015	7	29	15	0	2	2	0	0	0	125	4	3	0	0	0	0	0	0	0	1	179	0	3	0.492063492	0	0	Train
0	271	2015	7	29	15	0	2	2	0	0	0	125	4	3	0	0	0	0	0	0	0	1	179	0	3	0.492063492	0	0	Train
0	271	2015	7	29	15	0	2	2	0	0	0	125	4	3	0	0	0	0	0	0	0	1	179	0	3	0.492063492	0	0	Train
0	271	2015	7	29	15	0	2	2	0	0	0	125	4	3	0	0	0	0	0	0	0	1	179	0	3	0.492063492	0	0	Train
0	271	2015	7	29	15	0	2	2	0	0	0	125	4	3	0	0	0	0	0	0	0	1	179	0	3	0.492063492	0	0	Train
0	271	2015	7	29	15	0	2	2	0	0	0	125	4	3	0	0	0	0	0	0	0	1	179	0	3	0.492063492	0	0	Train
0	271	2015	7	29	15	0	2	2	0	0	0	125	4	3	0	0	0	0	0	0	0	1	179	0	3	0.492063492	0	0	Train
0	271	2015	7	29	15	0	2	2	0	0	0	125	4	3	0	0	0	0	0	0	0	1	179	0	3	0.492063492	0	0	Train
0	271	2015	7	29	15	0	2	2	0	0	0	125	4	3	0	0	0	0	0	0	0	1	179	0	3	0.492063492	0	0	Train
0	271	2015	7	29	15	0	2	2	0	0	0	125	4	3	0	0	0	0	0	0	0	1	179	0	3	0.492063492	0	0	Train
0	271	2015	7	29	15	0	2	2	0	0	0	125	4	3	0	0	0	0	0	0	0	1	179	0	3	0.492063492	0	0	Train
0	271	2015	7	29	15	0	2	2	0	0	0	125	4	3	0	0	0	0	0	0	0	1	179	0	3	0.492063492	0	0	Train
0	271	2015	7	29	15	0	2	2	0	0	0	125	4	3	0	0	0	0	0	0	0	1	179	0	3	0.492063492	0	0	Train
0	271	2015	7	29	15	0	2	2	0	0	0	125	4	3	0	0	0	0	0	0	0	1	179	0	3	0.492063492	0	0	Train
0	271	2015	7	29	15	0	2	3	0	0	0	125	4	3	0	0	0	0	0	1	0	1	179	0	3	0.666666667	0	0	Train
0	271	2015	7	29	15	0	2	3	0	0	0	125	4	3	0	0	0	0	0	1	0	1	179	0	3	0.666666667	0	0	Train
0	271	2015	7	29	15	0	2	3	0	0	0	125	4	3	0	0	0	0	0	1	0	1	179	0	3	0.666666667	0	0	Train
0	271	2015	7	29	15	0	2	3	0	0	0	125	4	3	0	0	0	0	0	1	0	1	179	0	3	0.666666667	0	0	Train
0	271	2015	7	29	15	0	2	2	0	0	0	125	4	3	0	0	0	0	0	2	0	1	179	0	3	0.492063492	0	0	Train
0	271	2015	7	29	15	0	2	1	0	0	0	125	4	3	0	0	0	0	0	0	0	1	179	0	3	0	0	0	Train
0	271	2015	7	29	15	0	2	1	0	0	0	125	4	3	0	0	0	0	0	0	0	1	179	0	3	0	0	0	Train
1	154	2015	7	31	27	2	5	2	0	0	0	125	6	3	0	1	0	0	0	0	0	9	179	0	2	0.607142857	0	2	Train
1	139	2015	7	30	23	2	6	2	0	0	0	125	6	3	0	1	0	0	0	0	0	9	179	0	2	0.607142857	0	1	Train
0	273	2015	7	29	17	0	2	2	0	0	2	125	5	3	0	0	0	0	0	1	0	6	179	0	3	0.865079365	0	0	Train
0	273	2015	7	29	17	0	2	2	0	0	2	125	5	3	0	0	0	0	0	1	0	6	179	0	3	0.865079365	0	0	Train
0	273	2015	7	29	17	0	2	2	0	0	2	125	5	3	0	0	0	0	0	0	0	6	179	0	3	0.865079365	0	0	Train
0	273	2015	7	29	17	0	2	2	0	0	2	125	5	3	0	0	0	0	0	0	0	6	179	0	3	0.865079365	0	0	Train
0	273	2015	7	29	17	0	2	2	0	0	2	125	5	3	0	0	0	0	0	0	0	6	179	0	3	0.865079365	0	0	Train
0	273	2015	7	29	17	0	2	2	0	0	2	125	5	3	0	0	0	0	0	0	0	6	179	0	3	0.865079365	0	0	Train
0	273	2015	7	29	17	0	2	2	0	0	2	125	5	3	0	0	0	0	0	0	0	6	179	0	3	0.865079365	0	0	Train
0	273	2015	7	29	17	0	2	2	0	0	2	125	5	3	0	0	0	0	0	0	0	6	179	0	3	0.865079365	0	0	Train
0	273	2015	7	29	17	0	2	2	0	0	2	125	5	3	0	0	0	0	0	0	0	6	179	0	3	0.865079365	0	0	Train
0	273	2015	7	29	17	0	2	2	0	0	2	125	5	3	0	0	0	0	0	0	0	6	179	0	3	0.865079365	0	0	Train
0	273	2015	7	29	17	0	2	2	0	0	2	125	5	3	0	0	0	0	0	0	0	6	179	0	3	0.865079365	0	0	Train
0	273	2015	7	29	17	0	2	2	0	0	2	125	5	3	0	0	0	0	0	0	0	6	179	0	3	0.865079365	0	0	Train
0	273	2015	7	29	17	0	2	2	0	0	2	125	5	3	0	0	0	0	0	0	0	6	179	0	3	0.865079365	0	0	Train
0	273	2015	7	29	17	0	2	2	0	0	2	125	5	3	0	0	0	0	0	0	0	6	179	0	3	0.865079365	0	0	Train
0	273	2015	7	29	17	0	2	2	0	0	2	125	5	3	0	0	0	0	0	0	0	6	179	0	3	0.865079365	0	0	Train
0	273	2015	7	29	17	0	2	2	0	0	2	125	5	3	0	0	0	0	0	0	0	6	179	0	3	0.865079365	0	0	Train
0	273	2015	7	29	17	0	2	2	0	0	2	125	5	3	0	0	0	0	0	0	0	6	179	0	3	0.865079365	0	0	Train
0	273	2015	7	29	17	0	2	2	0	0	2	125	5	3	0	0	0	0	0	0	0	6	179	0	3	0.865079365	0	0	Train
0	273	2015	7	29	17	0	2	2	0	0	2	125	5	3	0	0	0	0	0	0	0	6	179	0	3	0.865079365	0	0	Train
0	273	2015	7	29	17	0	2	2	0	0	2	125	5	3	0	0	0	0	0	0	0	6	179	0	3	0.865079365	0	0	Train
0	273	2015	7	29	17	0	2	2	0	0	2	125	5	3	0	0	0	0	0	0	0	6	179	0	3	0.865079365	0	0	Train
0	273	2015	7	29	17	0	2	2	0	0	2	125	5	3	0	0	0	0	0	0	0	6	179	0	3	0.865079365	0	0	Train
0	273	2015	7	29	17	0	2	2	0	0	2	125	5	3	0	0	0	0	0	0	0	6	179	0	3	0.865079365	0	0	Train
0	273	2015	7	29	17	0	2	2	0	0	2	125	5	3	0	0	0	0	0	0	0	6	179	0	3	0.865079365	0	0	Train
0	273	2015	7	29	17	0	2	2	0	0	2	125	5	3	0	0	0	0	0	0	0	6	179	0	3	0.865079365	0	0	Train
0	273	2015	7	29	17	0	2	2	0	0	2	125	5	3	0	0	0	0	0	0	0	6	179	0	3	0.865079365	0	0	Train
0	273	2015	7	29	17	0	2	2	0	0	2	125	5	3	0	0	0	0	0	0	0	6	179	0	3	0.865079365	0	0	Train
0	273	2015	7	29	17	0	2	2	0	0	2	125	5	3	0	0	0	0	0	0	0	6	179	0	3	0.865079365	0	0	Train
0	273	2015	7	29	17	0	2	2	0	0	2	125	5	3	0	0	0	0	0	0	0	6	179	0	3	0.865079365	0	0	Train
0	273	2015	7	29	17	0	2	2	0	0	2	125	5	3	0	0	0	0	0	0	0	6	179	0	3	0.865079365	0	0	Train
0	273	2015	7	29	17	0	2	2	0	0	2	125	5	3	0	0	0	0	0	0	0	6	179	0	3	0.865079365	0	0	Train
0	273	2015	7	29	17	0	2	2	0	0	2	125	5	3	0	0	0	0	0	0	0	6	179	0	3	0.865079365	0	0	Train
0	273	2015	7	29	17	0	2	2	0	0	2	125	5	3	0	0	0	0	0	0	0	6	179	0	3	0.865079365	0	0	Train
0	273	2015	7	29	17	0	2	2	0	0	2	125	5	3	0	0	0	0	0	0	0	6	179	0	3	0.865079365	0	0	Train
0	273	2015	7	29	17	0	2	1	0	0	2	125	5	3	0	0	0	0	0	1	0	6	179	0	3	0.69047619	0	0	Train
0	273	2015	7	29	17	0	2	1	0	0	2	125	5	3	0	0	0	0	0	1	0	6	179	0	3	0.69047619	0	0	Train
0	273	2015	7	29	17	0	2	1	0	0	2	125	5	3	0	0	0	0	0	1	0	6	179	0	3	0.69047619	0	0	Train
0	273	2015	7	29	17	0	2	1	0	0	2	125	5	3	0	0	0	0	0	1	0	6	179	0	3	0.69047619	0	0	Train
0	273	2015	7	29	17	0	2	1	0	0	2	125	5	3	0	0	0	0	0	1	0	6	179	0	3	0.69047619	0	0	Train
0	273	2015	7	29	17	0	2	1	0	0	2	125	5	3	0	0	0	0	0	1	0	6	179	0	3	0.69047619	0	0	Train
0	273	2015	7	29	17	0	2	1	0	0	2	125	5	3	0	0	0	0	0	1	0	6	179	0	3	0.69047619	0	0	Train
0	273	2015	7	29	17	0	2	1	0	0	2	125	5	3	0	0	0	0	0	1	0	6	179	0	3	0.69047619	0	0	Train
0	273	2015	7	29	17	0	2	1	0	0	2	125	5	3	0	0	0	0	0	1	0	6	179	0	3	0.69047619	0	0	Train
0	273	2015	7	29	17	0	2	1	0	0	2	125	5	3	0	0	0	0	0	1	0	6	179	0	3	0.69047619	0	0	Train
0	273	2015	7	29	17	0	2	1	0	0	2	125	5	3	0	0	0	0	0	1	0	6	179	0	3	0.69047619	0	0	Train
0	273	2015	7	29	17	0	2	1	0	0	2	125	5	3	0	0	0	0	0	1	0	6	179	0	3	0.69047619	0	0	Train
0	273	2015	7	29	17	0	2	1	0	0	2	125	5	3	0	0	0	0	0	1	0	6	179	0	3	0.69047619	0	0	Train
0	273	2015	7	29	17	0	2	1	0	0	2	125	5	3	0	0	0	0	0	1	0	6	179	0	3	0.69047619	0	0	Train
0	273	2015	7	29	17	0	2	1	0	0	2	125	5	3	0	0	0	0	0	1	0	6	179	0	3	0.69047619	0	0	Train
0	273	2015	7	29	17	0	2	1	0	0	2	125	5	3	0	0	0	0	0	1	0	6	179	0	3	0.69047619	0	0	Train
0	273	2015	7	29	17	0	2	1	0	0	2	125	5	3	0	0	0	0	0	1	0	6	179	0	3	0.69047619	0	0	Train
0	273	2015	7	29	17	0	2	1	0	0	2	125	5	3	0	0	0	0	0	1	0	6	179	0	3	0.69047619	0	0	Train
0	273	2015	7	29	17	0	2	1	0	0	2	125	5	3	0	0	0	0	0	1	0	6	179	0	3	0.69047619	0	0	Train
0	273	2015	7	29	17	0	2	1	0	0	2	125	5	3	0	0	0	0	0	1	0	6	179	0	3	0.69047619	0	0	Train
0	273	2015	7	29	17	0	2	1	0	0	2	125	5	3	0	0	0	0	0	1	0	6	179	0	3	0.69047619	0	0	Train
1	163	2015	7	30	24	1	2	2	0	0	0	125	6	3	0	1	0	0	0	0	0	9	179	0	2	0.607142857	0	1	Train
1	172	2015	7	31	31	0	2	1	0	0	0	125	6	3	0	1	0	0	0	0	0	9	179	0	2	0.53968254	0	2	Train
0	103	2015	7	29	18	2	1	1	0	0	2	125	5	3	0	0	0	0	0	0	0	17	179	0	3	0.575396825	0	0	Train
1	208	2015	7	31	28	0	1	2	0	0	0	125	6	3	0	1	0	1	1	0	0	9	179	0	3	0.607142857	0	0	Train
1	208	2015	7	31	28	0	1	2	0	0	0	125	6	3	0	1	0	1	1	0	0	9	179	0	3	0.607142857	0	0	Train
0	138	2015	7	30	25	0	1	2	0	0	0	23	4	3	0	0	0	0	0	0	0	1	179	0	3	0.476190476	0	0	Train
0	138	2015	7	30	25	0	1	1	0	0	0	23	4	3	0	0	0	0	0	0	0	1	179	0	3	0.452380952	0	0	Train
0	138	2015	7	30	25	0	1	2	0	0	0	125	4	3	0	0	0	0	0	0	0	1	179	0	3	0.476190476	0	0	Train
0	138	2015	7	30	25	0	1	2	0	0	0	125	4	3	0	0	0	0	0	0	0	1	179	0	3	0.476190476	0	0	Train
0	138	2015	7	30	25	0	1	2	0	0	0	125	4	3	0	0	0	0	0	0	0	1	179	0	3	0.476190476	0	0	Train
0	138	2015	7	30	25	0	1	2	0	0	0	23	4	3	0	0	0	0	0	0	0	1	179	0	3	0.476190476	0	0	Train
0	138	2015	7	30	25	0	1	2	0	0	0	125	4	3	0	0	0	0	0	0	0	1	179	0	3	0.476190476	0	0	Train
0	138	2015	7	30	25	0	1	2	0	0	0	125	4	3	0	0	0	0	0	0	0	1	179	0	3	0.476190476	0	0	Train
0	138	2015	7	30	25	0	1	1	0	0	0	125	4	3	0	0	0	0	0	2	0	1	179	0	3	0.452380952	0	0	Train
0	138	2015	7	30	25	0	1	2	0	0	0	125	4	3	0	0	0	0	0	0	0	1	179	0	3	0.476190476	0	0	Train
0	138	2015	7	30	25	0	1	2	0	0	0	23	4	3	0	0	0	0	0	0	0	1	179	0	3	0.476190476	0	0	Train
0	138	2015	7	30	25	0	1	2	0	0	0	125	4	3	0	0	0	0	3	0	0	1	179	0	3	0.476190476	0	0	Train
0	138	2015	7	30	25	0	1	1	0	0	0	125	4	3	0	0	0	0	0	0	0	1	179	0	3	0.452380952	0	0	Train
0	138	2015	7	30	25	0	1	2	0	0	0	23	4	3	0	0	0	0	0	0	0	1	179	0	3	0.476190476	0	0	Train
0	138	2015	7	30	25	0	1	2	0	0	0	23	4	3	0	0	0	0	0	0	0	1	179	0	3	0.476190476	0	0	Train
0	138	2015	7	30	25	0	1	2	0	0	0	125	4	3	0	0	0	0	0	0	0	1	179	0	3	0.476190476	0	0	Train
0	138	2015	7	30	25	0	1	2	0	0	0	125	4	3	0	0	0	0	0	0	0	1	179	0	3	0.476190476	0	0	Train
0	138	2015	7	30	25	0	1	2	0	0	0	125	4	3	0	0	0	0	0	0	0	1	179	0	3	0.476190476	0	0	Train
0	138	2015	7	30	25	0	1	2	0	0	0	23	4	3	0	0	0	0	0	0	0	1	179	0	3	0.476190476	0	0	Train
0	138	2015	7	30	25	0	1	2	0	0	0	23	4	3	0	0	0	0	0	0	0	1	179	0	3	0.476190476	0	0	Train
0	138	2015	7	30	25	0	1	2	0	0	0	125	4	3	0	0	0	0	3	0	0	1	179	0	3	0.476190476	0	0	Train
0	205	2015	7	30	25	2	1	2	0	0	0	75	6	3	0	0	0	0	0	0	0	9	179	0	2	0.607142857	0	2	Train
0	110	2015	7	30	25	2	2	0	0	0	2	75	5	3	0	0	0	0	0	2	0	17	179	0	3	0	0	0	Train
0	1	2015	7	31	30	0	1	1	0	0	0	125	1	3	0	0	0	0	0	0	0	14	179	0	2	0	0	1	Train
0	210	2015	7	31	30	0	1	2	0	0	0	39	6	3	0	0	0	1	1	0	0	9	179	0	3	0.607142857	0	0	Train
0	1	2015	7	31	30	0	1	1	0	0	0	125	1	3	0	0	0	0	0	1	0	14	179	0	2	0	0	1	Train
0	209	2015	7	31	29	1	4	1	0	0	0	53	6	3	0	0	0	0	0	0	0	7	179	0	2	0.444126984	0	0	Train
0	210	2015	7	31	30	1	3	1	0	0	0	39	6	3	0	0	0	1	1	0	0	9	179	0	3	0.53968254	0	0	Train
0	0	2015	8	31	1	0	1	2	0	0	0	125	3	1	0	0	0	0	0	0	0	14	179	0	2	0.595238095	0	0	Train
0	117	2015	8	31	1	2	1	2	0	0	2	75	5	3	0	0	0	1	1	1	0	17	179	0	3	0.712301587	0	0	Train
0	117	2015	8	31	1	2	1	1	0	0	2	75	5	3	0	0	0	0	0	1	0	17	179	0	3	0.575396825	0	0	Train
1	117	2015	8	31	1	2	1	2	0	0	2	75	5	3	0	0	0	0	0	0	0	17	179	0	3	0.75	0	0	Train
1	117	2015	8	31	1	2	1	2	0	0	2	75	5	3	0	0	0	0	0	0	0	17	179	0	3	0.75	0	0	Train
1	130	2015	8	31	1	2	1	2	0	0	0	125	6	3	0	0	0	0	0	0	0	9	179	0	3	0.607142857	0	1	Train
0	117	2015	8	31	1	2	1	2	0	0	2	75	5	3	0	0	0	0	0	0	0	17	179	0	3	0.75	0	0	Train
0	117	2015	8	31	1	2	1	2	0	0	2	75	5	3	0	0	0	0	0	0	0	17	179	0	3	0.75	0	0	Train
1	117	2015	8	31	1	2	1	2	0	0	2	75	5	3	0	0	0	0	0	0	0	17	179	0	3	0.75	0	0	Train
1	117	2015	8	31	1	2	1	2	0	0	2	75	5	3	0	0	0	0	0	0	0	17	179	0	3	0.75	0	0	Train
1	117	2015	8	31	1	2	1	2	0	0	2	75	5	3	0	0	0	0	0	0	0	17	179	0	3	0.75	0	0	Train
1	130	2015	8	31	1	2	1	2	0	0	0	125	6	3	0	0	0	0	0	0	0	9	179	0	3	0.678571429	0	1	Train
0	117	2015	8	31	1	2	1	3	0	0	2	75	5	3	0	0	0	0	3	1	0	17	179	0	3	1.099206349	0	0	Train
1	117	2015	8	31	1	2	1	2	0	0	2	75	5	3	0	0	0	0	0	0	0	17	179	0	3	0.75	0	0	Train
1	2	2015	8	31	1	2	1	2	0	0	2	75	5	3	0	0	0	0	0	0	0	17	179	0	3	0.75	0	0	Train
1	117	2015	8	31	1	2	1	2	0	0	2	75	5	3	0	0	0	0	0	0	0	17	179	0	3	0.75	0	0	Train
0	117	2015	8	31	1	2	1	2	0	0	2	75	5	3	0	0	0	0	0	0	0	17	179	0	3	0.75	0	0	Train
1	117	2015	8	31	1	2	1	2	0	0	2	75	5	3	0	0	0	0	0	0	0	17	179	0	3	0.75	0	0	Train
0	117	2015	8	31	1	2	1	1	0	0	2	75	5	3	0	0	0	0	3	1	0	17	179	0	3	0.575396825	0	0	Train
1	117	2015	8	31	1	2	1	2	0	0	2	75	5	3	0	0	0	0	0	0	0	17	179	0	3	0.75	0	0	Train
1	2	2015	8	31	1	2	1	2	0	0	2	75	5	3	0	0	0	0	0	0	0	17	179	0	3	0.75	0	0	Train
0	117	2015	8	31	1	2	1	2	0	0	2	75	5	3	0	0	0	0	0	0	0	17	179	0	3	0.75	0	0	Train
1	117	2015	8	31	1	2	1	2	0	0	2	75	5	3	0	0	0	0	0	0	0	17	179	0	3	0.75	0	0	Train
1	117	2015	8	31	1	2	1	2	0	0	2	75	5	3	0	0	0	0	0	0	0	17	179	0	3	0.75	0	0	Train
0	117	2015	8	31	1	2	1	1	1	0	2	75	5	3	0	0	0	1	1	2	0	17	179	0	3	0.640873016	0	1	Train
0	117	2015	8	31	1	2	1	1	0	0	2	75	5	3	0	0	0	0	0	1	0	17	179	0	3	0.575396825	0	0	Train
1	117	2015	8	31	1	2	1	2	0	0	2	75	5	3	0	0	0	0	0	0	0	17	179	0	3	0.75	0	0	Train
1	117	2015	8	31	1	2	1	2	0	0	2	75	5	3	0	0	0	0	0	0	0	17	179	0	3	0.75	0	0	Train
1	2	2015	8	31	1	2	1	2	0	0	2	75	5	3	0	0	0	0	0	0	0	17	179	0	3	0.75	0	0	Train
0	117	2015	8	31	1	2	1	2	0	0	2	75	5	3	0	0	0	0	0	0	0	17	179	0	3	0.75	0	0	Train
0	117	2015	8	31	1	2	1	2	0	0	2	75	5	3	0	0	0	0	0	0	0	17	179	0	3	0.75	0	0	Train
0	4	2015	8	31	1	2	1	1	0	0	2	75	5	3	0	0	0	0	3	0	0	17	179	0	3	0.287698413	0	0	Train
0	135	2015	8	31	1	2	3	2	0	0	0	12	6	3	0	0	0	0	3	0	0	9	179	0	2	0.607142857	0	3	Train
0	94	2015	8	31	1	2	4	2	0	0	0	125	6	3	0	0	0	0	3	0	0	9	179	0	2	0.607142857	0	0	Train
0	2	2015	8	32	2	1	0	1	0	0	0	1	1	1	0	0	0	4	3	0	0	14	179	0	2	0	0	0	Train
0	83	2015	8	32	2	2	1	2	0	0	0	14	6	3	0	0	0	0	0	0	0	9	179	0	2	0.607142857	0	1	Train
0	0	2015	8	32	3	1	0	2	0	0	0	125	1	1	0	0	0	3	3	0	0	14	179	0	2	0	0	0	Train
0	6	2015	8	32	3	1	0	1	2	0	0	125	3	1	0	0	0	1	1	0	0	14	179	0	2	0.595238095	1	1	Train
0	0	2015	8	32	3	1	0	2	0	0	0	125	1	1	0	0	0	0	3	0	0	14	179	0	2	0	0	0	Train
0	6	2015	8	32	3	1	0	2	0	0	0	125	3	1	0	0	0	1	1	0	0	14	179	0	3	0.595238095	0	1	Train
1	2	2015	8	32	3	1	0	2	0	0	0	125	7	4	0	0	0	1	1	0	0	14	179	0	3	0.095238095	0	1	Train
1	76	2015	8	32	3	1	2	2	0	0	0	125	4	3	0	0	0	0	0	0	1	1	179	0	2	0.095238095	0	0	Train
0	84	2015	8	32	3	1	2	2	0	0	0	125	6	3	0	0	0	0	3	0	0	9	179	0	2	0.678571429	1	1	Train
0	7	2015	8	32	3	1	2	2	1	1	0	125	1	1	0	0	0	5	5	0	0	14	179	0	2	0	0	2	Train
1	76	2015	8	32	3	1	2	2	0	0	0	125	4	3	0	0	0	0	0	0	1	1	179	0	2	0.095238095	0	0	Train
1	28	2015	8	32	3	1	3	2	0	0	0	125	4	3	0	0	0	0	0	0	0	1	179	0	3	0.492063492	0	0	Train
1	28	2015	8	32	3	1	3	2	0	0	0	125	4	3	0	0	0	0	0	0	0	1	179	0	3	0.492063492	0	0	Train
1	28	2015	8	32	3	1	3	2	0	0	0	125	4	3	0	0	0	0	0	0	0	1	179	0	3	0.492063492	0	0	Train
0	28	2015	8	32	3	1	3	2	0	0	0	46	4	3	0	0	0	0	0	0	0	1	179	0	3	0.492063492	0	0	Train
1	28	2015	8	32	3	1	3	2	0	0	0	125	4	3	0	0	0	0	0	0	0	1	179	0	3	0.492063492	0	0	Train
0	28	2015	8	32	3	1	3	2	0	0	0	46	4	3	0	0	0	0	0	0	0	1	179	0	3	0.492063492	0	0	Train
1	28	2015	8	32	3	1	3	2	0	0	0	125	4	3	0	0	0	0	0	0	0	1	179	0	3	0.492063492	0	0	Train
0	28	2015	8	32	3	1	3	2	0	0	0	46	4	3	0	0	0	0	0	0	0	1	179	0	3	0.492063492	0	0	Train
1	28	2015	8	32	3	1	3	2	0	0	0	125	4	3	0	0	0	0	0	0	0	1	179	0	3	0.492063492	0	0	Train
1	28	2015	8	32	3	1	3	2	0	0	0	125	4	3	0	0	0	0	0	0	0	1	179	0	3	0.492063492	0	0	Train
1	28	2015	8	32	3	1	3	2	0	0	0	125	4	3	0	0	0	0	0	0	0	1	179	0	3	0.492063492	0	0	Train
0	28	2015	8	32	3	1	3	2	0	0	0	46	4	3	0	0	0	0	0	0	0	1	179	0	3	0.492063492	0	0	Train
1	28	2015	8	32	3	1	3	2	0	0	0	125	4	3	0	0	0	0	0	0	0	1	179	0	3	0.492063492	0	0	Train
1	28	2015	8	32	3	1	3	2	0	0	0	125	4	3	0	0	0	0	0	0	0	1	179	0	3	0.492063492	0	0	Train
1	28	2015	8	32	3	1	3	2	0	0	0	125	4	3	0	0	0	0	0	0	0	1	179	0	3	0.492063492	0	0	Train
0	28	2015	8	32	3	1	3	2	0	0	0	46	4	3	0	0	0	0	0	0	0	1	179	0	3	0.492063492	0	0	Train
0	28	2015	8	32	3	1	3	2	0	0	0	46	4	3	0	0	0	0	0	0	0	1	179	0	2	0.492063492	0	0	Train
1	28	2015	8	32	3	1	3	2	0	0	0	125	4	3	0	0	0	0	0	0	0	1	179	0	3	0.492063492	0	0	Train
0	28	2015	8	32	3	1	3	2	0	0	0	46	4	3	0	0	0	0	0	0	0	1	179	0	3	0.492063492	0	0	Train
1	28	2015	8	32	3	1	3	2	0	0	0	125	4	3	0	0	0	0	0	0	0	1	179	0	3	0.492063492	0	0	Train
1	28	2015	8	32	3	1	3	2	0	0	0	125	4	3	0	0	0	0	0	0	0	1	179	0	3	0.492063492	0	0	Train
1	28	2015	8	32	3	1	3	2	0	0	0	125	4	3	0	0	0	0	0	0	0	1	179	0	3	0.492063492	0	0	Train
0	3	2015	8	32	3	1	3	1	0	0	0	46	4	3	0	0	0	0	0	0	0	1	179	0	3	0.476190476	0	0	Train
0	28	2015	8	32	3	1	3	3	0	0	0	46	4	3	0	0	0	0	3	1	0	1	179	0	3	0.666666667	0	0	Train
1	28	2015	8	32	3	1	3	2	0	0	0	125	4	3	0	0	0	0	0	0	0	1	179	0	3	0.492063492	0	0	Train
0	28	2015	8	32	3	1	3	2	0	0	0	46	4	3	0	0	0	0	0	0	0	1	179	0	3	0.492063492	0	0	Train
0	28	2015	8	32	3	1	3	2	0	0	0	46	4	3	0	0	0	0	0	0	0	1	179	0	3	0.492063492	0	0	Train
1	28	2015	8	32	3	1	3	2	0	0	0	125	4	3	0	0	0	0	0	0	0	1	179	0	3	0.492063492	0	0	Train
0	28	2015	8	32	3	1	3	1	0	0	0	46	4	3	0	0	0	0	0	0	0	1	179	0	3	0	0	0	Train
1	28	2015	8	32	3	1	3	2	0	0	0	125	4	3	0	0	0	0	0	0	0	1	179	0	3	0.492063492	0	0	Train
0	111	2015	8	32	3	1	4	2	0	0	0	50	6	3	0	0	0	0	3	0	0	9	179	0	2	0.607142857	0	0	Train
1	81	2015	8	32	3	5	12	2	0	0	0	125	6	3	0	0	0	0	0	0	0	9	179	0	2	0.607142857	0	1	Train
1	77	2015	8	32	3	5	12	2	0	0	0	125	6	3	0	0	0	0	0	0	0	9	179	0	2	0.607142857	0	0	Train
0	28	2015	8	32	3	1	3	3	0	0	0	46	4	3	0	0	0	0	3	1	0	1	179	0	3	0.666666667	0	0	Train
0	28	2015	8	32	3	1	3	1	0	0	0	125	4	3	0	0	0	0	0	0	0	1	179	0	3	0	0	0	Train
0	0	2015	8	32	4	0	2	2	0	0	3	14	6	3	0	0	0	0	0	1	0	9	179	0	0	0.634920635	1	1	Train
0	0	2015	8	32	4	0	2	2	0	0	0	125	1	1	0	0	0	0	3	0	0	14	45	0	2	0	0	0	Train
0	0	2015	8	32	4	0	2	2	0	0	3	26	6	3	0	0	0	0	0	1	0	9	179	0	0	0.634920635	1	1	Train
1	0	2015	8	32	4	0	1	2	0	0	0	125	3	1	0	0	0	0	0	0	0	14	179	0	2	0	0	0	Train
1	0	2015	8	32	4	0	1	2	0	0	0	125	3	1	0	0	0	0	0	0	0	14	179	0	2	0	0	0	Train
0	0	2015	8	32	4	0	1	2	0	0	0	125	6	3	0	0	0	0	0	0	0	9	179	0	2	0.714285714	0	0	Train
1	1	2015	8	32	4	0	2	1	0	0	0	125	2	0	0	0	0	0	0	0	0	14	40	0	1	0.515873016	0	0	Train
0	1	2015	8	32	4	1	5	2	0	0	0	116	6	3	0	0	0	0	0	0	0	9	179	0	2	0.634920635	0	2	Train
0	34	2015	8	32	5	0	2	3	0	0	0	46	4	3	0	0	0	0	3	1	0	1	179	0	2	0.666666667	0	0	Train
1	34	2015	8	32	5	0	2	2	0	0	0	125	4	3	0	0	0	0	0	0	0	1	179	0	3	0.492063492	0	0	Train
0	34	2015	8	32	5	0	2	3	0	0	0	125	4	3	0	0	0	0	3	1	0	1	179	0	3	0.666666667	0	0	Train
0	34	2015	8	32	5	0	2	2	0	0	0	46	4	3	0	0	0	0	0	0	0	1	179	0	3	0.492063492	0	0	Train
1	34	2015	8	32	5	0	2	2	0	0	0	125	4	3	0	0	0	0	0	0	0	1	179	0	3	0.492063492	0	0	Train
0	0	2015	8	32	5	0	1	2	0	0	0	50	3	1	0	0	0	0	0	0	0	14	179	0	2	0.595238095	0	0	Train
0	0	2015	8	32	5	0	1	2	0	0	0	125	3	1	0	0	0	3	3	0	0	14	179	0	2	0.595238095	0	0	Train
0	1	2015	8	32	5	0	1	2	0	0	0	125	3	1	0	0	0	0	0	0	0	14	179	0	2	0.595238095	0	1	Train
0	1	2015	8	32	5	0	1	2	0	0	0	125	3	1	0	0	0	0	0	1	0	14	179	0	2	0.595238095	0	1	Train
0	0	2015	8	32	5	0	1	1	0	0	0	1	1	1	0	0	0	4	0	0	0	14	45	0	2	0	0	0	Train
1	1	2015	8	32	5	0	1	1	0	0	0	130	2	0	0	0	0	0	0	0	0	14	38	0	3	0.047619048	0	0	Train
1	1	2015	8	32	5	0	1	1	0	0	0	130	2	0	0	0	0	0	0	0	0	14	38	0	3	0.047619048	0	0	Train
0	0	2015	8	32	5	0	1	1	0	0	0	125	1	1	0	0	0	0	0	0	0	14	45	0	2	0	0	0	Train
0	34	2015	8	32	5	0	2	2	0	0	0	46	4	3	0	0	0	0	0	0	0	1	179	0	3	0.492063492	0	0	Train
1	34	2015	8	32	5	0	2	2	0	0	0	125	4	3	0	0	0	0	0	0	0	1	179	0	3	0.492063492	0	0	Train
1	34	2015	8	32	5	0	2	2	0	0	0	125	4	3	0	0	0	0	0	0	0	1	179	0	3	0.492063492	0	0	Train
1	34	2015	8	32	5	0	2	2	0	0	0	125	4	3	0	0	0	0	0	0	0	1	179	0	3	0.492063492	0	0	Train
1	34	2015	8	32	5	0	2	2	0	0	0	125	4	3	0	0	0	0	0	0	0	1	179	0	3	0.492063492	0	0	Train
0	141	2015	8	32	5	0	2	2	0	0	0	50	6	3	0	0	0	0	3	0	0	9	179	0	2	0.678571429	1	1	Train
1	1	2015	8	32	5	0	2	2	0	0	0	125	3	4	0	0	0	1	1	0	0	14	179	0	3	0.095238095	0	1	Train
0	0	2015	8	32	5	0	2	2	0	0	0	75	3	1	0	0	0	0	0	0	0	14	179	0	2	0.595238095	0	0	Train
0	34	2015	8	32	5	0	2	2	0	0	0	46	4	3	0	0	0	0	0	0	0	1	179	0	3	0.492063492	0	0	Train
1	34	2015	8	32	5	0	2	2	0	0	0	125	4	3	0	0	0	0	0	0	0	1	179	0	3	0.492063492	0	0	Train
0	34	2015	8	32	5	0	2	1	0	0	0	46	4	3	0	0	0	0	0	0	0	1	179	0	3	0	0	0	Train
0	34	2015	8	32	5	0	2	2	0	0	0	46	4	3	0	0	0	0	0	0	0	1	179	0	3	0.492063492	0	0	Train
1	34	2015	8	32	5	0	2	2	0	0	0	125	4	3	0	0	0	0	0	0	0	1	179	0	3	0.492063492	0	0	Train
1	34	2015	8	32	5	0	2	2	0	0	0	125	4	3	0	0	0	0	0	0	0	1	179	0	3	0.492063492	0	0	Train
0	34	2015	8	32	5	0	2	2	0	0	0	46	4	3	0	0	0	0	0	0	0	1	179	0	2	0.492063492	0	0	Train
0	34	2015	8	32	5	0	2	2	0	0	0	46	4	3	0	0	0	0	0	0	0	1	179	0	3	0.492063492	0	0	Train
1	34	2015	8	32	5	0	2	2	0	0	0	125	4	3	0	0	0	0	0	0	0	1	179	0	3	0.492063492	0	0	Train
1	34	2015	8	32	5	0	2	2	0	0	0	125	4	3	0	0	0	0	0	0	0	1	179	0	3	0.492063492	0	0	Train
1	1	2015	8	32	5	0	2	3	0	0	0	125	7	4	0	0	0	1	1	0	0	14	179	0	3	0.142857143	0	2	Train
0	1	2015	8	32	5	0	2	3	0	0	0	39	3	1	0	0	0	0	3	0	0	14	179	0	3	0.833333333	0	2	Train
0	1	2015	8	32	5	0	2	2	0	0	0	39	3	1	0	0	0	0	0	3	0	14	179	0	3	0.595238095	0	1	Train
1	34	2015	8	32	5	0	2	2	0	0	0	125	4	3	0	0	0	0	0	0	0	1	179	0	3	0.492063492	0	0	Train
1	34	2015	8	32	5	0	2	2	0	0	0	125	4	3	0	0	0	0	0	0	0	1	179	0	3	0.492063492	0	0	Train
1	34	2015	8	32	5	0	2	2	0	0	0	125	4	3	0	0	0	0	0	0	0	1	179	0	3	0.492063492	0	0	Train
1	34	2015	8	32	5	0	2	2	0	0	0	125	4	3	0	0	0	0	0	0	0	1	179	0	3	0.492063492	0	0	Train
0	119	2015	8	32	5	0	2	2	0	0	0	74	6	3	0	0	0	0	3	0	0	9	179	0	2	0.607142857	0	0	Train
0	34	2015	8	32	5	0	2	2	0	0	0	46	4	3	0	0	0	0	0	0	0	1	179	0	3	0.492063492	0	0	Train
0	34	2015	8	32	5	0	2	2	0	0	0	46	4	3	0	0	0	0	0	0	0	1	179	0	3	0.492063492	0	0	Train
1	34	2015	8	32	5	0	2	2	0	0	0	125	4	3	0	0	0	0	0	0	0	1	179	0	3	0.492063492	0	0	Train
0	12	2015	8	32	5	0	3	2	0	0	0	130	2	0	0	0	0	0	3	0	0	14	38	0	3	0.515873016	0	0	Train
0	12	2015	8	32	5	0	3	2	0	0	0	130	2	0	0	0	0	0	3	0	0	14	38	0	3	0.515873016	0	0	Train
0	12	2015	8	32	5	0	3	1	0	0	0	130	2	0	0	0	0	0	0	0	0	14	38	0	3	0.476190476	0	0	Train
0	12	2015	8	32	5	0	3	2	0	0	0	130	2	0	0	0	0	0	3	0	0	14	38	0	3	0.515873016	0	0	Train
0	135	2015	8	32	5	0	3	2	0	0	0	70	3	1	0	0	0	1	3	2	0	14	179	0	3	0.607142857	0	3	Train
0	12	2015	8	32	5	0	3	2	0	0	0	130	2	0	0	0	0	0	0	0	0	14	38	0	3	0.515873016	0	0	Train
0	12	2015	8	32	5	0	3	2	0	0	0	130	2	0	0	0	0	0	0	0	0	14	38	0	3	0.515873016	0	0	Train
1	1	2015	8	32	5	0	3	1	0	0	0	130	2	0	0	0	0	0	0	0	0	14	38	0	3	0.476190476	0	0	Train
0	12	2015	8	32	5	0	3	2	0	0	0	130	2	0	0	0	0	0	3	0	0	14	38	0	3	0.515873016	0	0	Train
0	12	2015	8	32	5	0	3	2	0	0	0	130	2	0	0	0	0	0	0	0	0	14	38	0	3	0.515873016	0	0	Train
0	12	2015	8	32	5	0	3	1	0	0	0	130	2	0	0	0	0	0	0	0	0	14	38	0	3	0.476190476	0	0	Train
0	12	2015	8	32	5	0	3	2	0	0	0	130	2	0	0	0	0	0	3	0	0	14	38	0	3	0.515873016	0	0	Train
0	12	2015	8	32	5	0	3	2	0	0	0	130	2	0	0	0	0	0	0	0	0	14	38	0	3	0.515873016	0	0	Train
0	12	2015	8	32	5	0	3	2	0	0	0	130	2	0	0	0	0	0	0	0	0	14	38	0	3	0.515873016	0	0	Train
0	12	2015	8	32	5	0	3	2	0	0	0	130	2	0	0	0	0	0	0	0	0	14	38	0	3	0.515873016	0	0	Train
0	12	2015	8	32	5	0	3	2	0	0	0	130	2	0	0	0	0	0	3	0	0	14	38	0	3	0.515873016	0	0	Train
0	12	2015	8	32	5	0	3	1	0	0	0	130	2	0	0	0	0	0	0	0	0	14	38	0	3	0	0	0	Train
0	7	2015	8	32	5	0	3	1	0	0	0	125	5	3	0	0	0	0	0	0	0	42	179	0	3	0.484126984	0	0	Train
0	12	2015	8	32	5	0	3	2	0	0	0	130	2	0	0	0	0	0	0	0	0	14	38	0	3	0.515873016	0	0	Train
0	12	2015	8	32	5	0	3	2	0	0	0	130	2	0	0	0	0	0	0	0	0	14	38	0	3	0.515873016	0	0	Train
0	0	2015	8	32	5	0	3	2	0	0	0	46	6	3	0	0	0	0	0	0	0	9	179	0	0	0.714285714	0	2	Train
0	12	2015	8	32	5	0	3	2	0	0	0	130	2	0	0	0	0	0	0	0	0	14	38	0	3	0.515873016	0	0	Train
0	12	2015	8	32	5	0	3	1	0	0	0	130	2	0	0	0	0	0	0	0	0	14	38	0	3	0.476190476	0	0	Train
0	12	2015	8	32	5	0	3	3	0	0	0	130	2	0	0	0	0	0	3	0	0	14	38	0	3	0.714285714	0	0	Train
0	12	2015	8	32	5	0	3	2	0	0	0	130	2	0	0	0	0	0	0	0	0	14	38	0	3	0.515873016	0	0	Train
0	12	2015	8	32	5	0	3	2	0	0	0	130	2	0	0	0	0	0	3	0	0	14	38	0	3	0.515873016	0	0	Train
0	7	2015	8	32	5	0	3	2	0	0	0	125	5	3	0	0	0	0	0	1	0	42	179	0	3	0.523809524	0	1	Train
0	12	2015	8	32	5	0	3	2	0	0	0	130	2	0	0	0	0	0	0	0	0	14	38	0	3	0.515873016	0	0	Train
0	12	2015	8	32	5	0	3	2	0	0	0	130	2	0	0	0	0	0	0	0	0	14	38	0	3	0.515873016	0	0	Train
0	135	2015	8	32	5	0	3	2	1	0	0	70	3	1	0	0	0	1	4	2	0	14	179	0	3	0.607142857	0	2	Train
0	12	2015	8	32	5	0	3	2	0	0	0	130	2	0	0	0	0	0	3	0	0	14	38	0	3	0.515873016	0	0	Train
0	12	2015	8	32	5	0	3	2	0	0	0	130	2	0	0	0	0	0	0	0	0	14	38	0	3	0.515873016	0	0	Train
0	12	2015	8	32	5	0	3	1	0	0	0	130	2	0	0	0	0	0	0	0	0	14	38	0	3	0.476190476	0	0	Train
0	12	2015	8	32	5	0	3	2	0	0	0	130	2	0	0	0	0	0	0	0	0	14	38	0	3	0.515873016	0	0	Train
0	1	2015	8	32	5	0	3	2	0	0	3	50	6	3	0	0	0	0	0	0	0	9	179	0	0	0.634920635	0	1	Train
1	1	2015	8	32	5	0	3	1	0	0	0	130	2	0	0	0	0	0	0	0	0	14	38	0	3	0.476190476	0	0	Train
0	12	2015	8	32	5	0	3	2	0	0	0	130	2	0	0	0	0	0	3	0	0	14	38	0	3	0.515873016	0	0	Train
0	12	2015	8	32	5	0	3	1	0	0	0	130	2	0	0	0	0	0	0	0	0	14	38	0	3	0	0	0	Train
1	33	2015	8	32	5	0	4	2	0	0	0	125	6	3	0	0	0	1	1	0	0	15	179	0	3	0.535714286	0	1	Train
1	33	2015	8	32	5	0	4	2	0	0	0	125	6	3	0	0	0	1	1	0	0	15	179	0	3	0.535714286	0	1	Train
0	0	2015	8	32	5	0	4	2	0	0	0	123	6	3	0	0	0	0	0	0	0	9	179	0	0	0.714285714	0	1	Train
0	0	2015	8	32	5	1	4	2	0	0	0	125	3	1	0	0	0	0	0	2	0	14	179	0	2	0.595238095	0	0	Train
0	83	2015	8	32	5	1	4	2	0	0	0	50	6	3	0	0	0	0	3	0	0	9	179	0	3	0.607142857	1	1	Train
0	83	2015	8	32	5	1	4	2	0	0	0	50	6	3	0	0	0	0	3	0	0	9	179	0	3	0.678571429	1	1	Train
0	34	2015	8	32	5	0	2	3	0	0	0	46	4	3	0	0	0	0	3	1	0	1	179	0	3	0.666666667	0	0	Train
0	34	2015	8	32	5	0	2	2	0	0	0	46	4	3	0	0	0	0	0	0	0	1	179	0	3	0.492063492	0	0	Train
1	34	2015	8	32	5	0	2	2	0	0	0	125	4	3	0	0	0	0	0	0	0	1	179	0	3	0.492063492	0	0	Train
0	34	2015	8	32	5	0	2	1	0	0	0	46	4	3	0	0	0	0	0	0	0	1	179	0	3	0	0	0	Train
0	6	2015	8	32	5	2	4	2	0	0	0	125	5	3	0	0	0	0	0	0	0	27	179	0	2	0.555555556	0	0	Train
0	0	2015	8	32	6	0	1	1	0	0	0	125	3	1	0	0	0	0	0	0	0	14	179	0	2	0.531746032	0	0	Train
0	0	2015	8	32	6	0	1	2	0	0	0	125	3	1	0	0	0	0	3	0	0	14	179	0	2	0.555555556	0	0	Train
0	0	2015	8	32	6	0	1	1	0	0	3	28	6	3	0	0	0	0	0	2	0	9	179	0	2	0.642857143	0	0	Train
0	0	2015	8	32	6	0	1	2	0	0	0	125	6	3	0	0	0	0	1	1	0	14	9	0	2	0.642857143	0	0	Train
0	0	2015	8	32	6	0	1	1	0	0	0	125	6	3	0	0	0	0	0	0	0	9	179	0	0	0.634920635	1	2	Train
0	0	2015	8	32	6	0	1	2	0	0	3	158	6	3	0	0	0	0	0	0	0	14	9	0	2	0.642857143	0	0	Train
0	0	2015	8	32	6	0	1	2	0	0	3	123	6	3	0	0	0	0	0	1	0	9	179	0	0	0.714285714	1	1	Train
0	0	2015	8	32	6	0	1	2	0	0	3	125	6	3	0	0	0	0	0	0	0	9	179	0	0	0.642857143	0	2	Train
0	0	2015	8	32	6	0	1	2	0	0	0	125	1	1	0	0	0	0	3	1	0	14	45	0	2	0	0	0	Train
0	0	2015	8	32	6	0	1	2	0	0	0	46	6	3	0	0	0	0	0	0	0	9	179	0	0	0.714285714	0	2	Train
0	0	2015	8	32	6	0	1	2	0	0	0	125	3	1	0	0	0	0	0	0	0	14	179	0	2	0.595238095	0	0	Train
0	0	2015	8	32	6	0	2	1	0	0	3	125	6	3	0	0	0	0	0	2	0	14	9	0	2	0	0	0	Train
0	101	2015	8	32	6	0	2	1	0	0	0	125	6	3	0	0	0	0	0	1	0	9	179	0	2	0.53968254	0	1	Train
0	0	2015	8	32	6	0	2	2	0	0	0	75	6	3	0	0	0	0	0	0	0	9	179	0	0	0.714285714	0	1	Train
1	84	2015	8	32	6	0	3	2	0	0	0	125	6	3	0	0	0	0	0	0	0	9	179	0	2	0.607142857	0	1	Train
0	92	2015	8	32	6	0	3	2	1	0	0	50	5	3	0	0	0	0	3	0	0	13	179	0	3	0.603809524	0	2	Train
0	92	2015	8	32	6	0	3	2	0	0	0	50	5	3	0	0	0	0	0	0	0	13	179	0	3	0.505952381	0	1	Train
0	1	2015	8	32	6	2	3	1	0	0	0	39	3	1	0	0	0	0	0	0	0	14	179	0	2	0.531746032	0	1	Train
0	1	2015	8	32	6	2	3	1	0	0	0	39	3	1	0	0	0	0	0	0	0	14	179	0	2	0.531746032	0	1	Train
0	0	2015	8	32	6	2	5	1	0	0	0	1	3	1	0	0	0	0	0	1	0	14	179	0	2	0.531746032	0	0	Train
0	13	2015	8	32	7	0	1	2	0	1	0	125	6	3	0	0	0	0	1	1	0	15	179	0	2	0.595238095	0	1	Train
0	11	2015	8	32	7	0	1	2	0	0	0	125	6	3	0	0	0	0	0	0	0	15	179	0	3	0.595238095	0	1	Train
1	0	2015	8	32	7	0	1	2	0	0	0	125	6	3	0	0	0	0	0	0	0	9	179	0	2	0.777777778	0	0	Train
0	3	2015	8	32	7	0	1	2	0	0	0	125	3	1	0	0	0	0	0	0	0	14	179	0	2	0.595238095	0	0	Train
0	0	2015	8	32	7	0	1	2	0	0	3	50	6	3	0	0	0	0	0	0	0	9	179	0	0	0.642857143	0	2	Train
0	36	2015	8	32	7	0	2	2	0	0	0	46	4	3	0	0	0	0	0	0	0	1	179	0	3	0.492063492	0	0	Train
0	36	2015	8	32	7	0	2	2	0	0	0	46	4	3	0	0	0	0	0	0	0	1	179	0	3	0.492063492	0	0	Train
1	36	2015	8	32	7	0	2	2	0	0	0	125	4	3	0	0	0	0	0	0	0	1	179	0	3	0.492063492	0	0	Train
0	13	2015	8	32	7	0	1	2	0	0	0	125	6	3	0	0	0	0	1	2	0	15	179	0	3	0.595238095	0	1	Train
0	13	2015	8	32	7	0	1	2	0	1	0	125	6	3	0	0	0	0	3	1	0	15	179	0	2	0.595238095	0	2	Train
0	1	2015	8	32	7	0	1	2	0	0	3	125	6	3	0	0	0	0	0	2	0	9	179	0	0	0.642857143	0	2	Train
0	36	2015	8	32	7	0	2	2	0	0	0	46	4	3	0	0	0	0	0	0	0	1	179	0	3	0.492063492	0	0	Train
0	36	2015	8	32	7	0	2	3	0	0	0	46	4	3	0	0	0	0	3	1	0	1	179	0	3	0.666666667	0	1	Train
0	0	2015	8	32	7	0	2	2	0	0	0	125	3	1	0	0	0	0	0	0	0	14	179	0	2	0.595238095	0	1	Train
0	36	2015	8	32	7	0	2	2	0	0	0	46	4	3	0	0	0	0	0	0	0	1	179	0	3	0.492063492	0	0	Train
1	36	2015	8	32	7	0	2	2	0	0	0	125	4	3	0	0	0	0	0	0	0	1	179	0	3	0.492063492	0	0	Train
1	36	2015	8	32	7	0	2	2	0	0	0	125	4	3	0	0	0	0	0	0	0	1	179	0	3	0.492063492	0	0	Train
0	1	2015	8	32	7	0	2	1	0	0	0	125	6	3	0	0	0	0	0	0	0	9	179	0	0	0.634920635	0	1	Train
0	0	2015	8	32	7	0	2	2	0	0	3	125	6	3	0	0	0	5	5	0	0	9	179	0	0	1.285714286	1	1	Train
0	36	2015	8	32	7	0	2	2	0	0	0	46	4	3	0	0	0	0	0	0	0	1	179	0	3	0.492063492	0	0	Train
0	0	2015	8	32	7	0	2	2	2	0	3	123	6	3	0	0	0	5	5	0	0	9	179	0	0	1.214285714	0	1	Train
0	36	2015	8	32	7	0	2	2	0	0	0	46	4	3	0	0	0	0	0	0	0	1	179	0	3	0.492063492	0	0	Train
0	36	2015	8	32	7	0	2	2	0	0	0	46	4	3	0	0	0	0	0	0	0	1	179	0	3	0.492063492	0	0	Train
1	36	2015	8	32	7	0	2	2	0	0	0	125	4	3	0	0	0	0	0	0	0	1	179	0	3	0.492063492	0	0	Train
1	36	2015	8	32	7	0	2	2	0	0	0	125	4	3	0	0	0	0	0	0	0	1	179	0	3	0.492063492	0	0	Train
1	36	2015	8	32	7	0	2	2	0	0	0	125	4	3	0	0	0	0	0	0	0	1	179	0	3	0.492063492	0	0	Train
0	36	2015	8	32	7	0	2	3	0	0	0	46	4	3	0	0	0	0	3	1	0	1	179	0	3	0.666666667	0	1	Train
0	36	2015	8	32	7	0	2	2	0	0	0	46	4	3	0	0	0	0	0	0	0	1	179	0	3	0.492063492	0	0	Train
1	36	2015	8	32	7	0	2	2	0	0	0	125	4	3	0	0	0	0	0	0	0	1	179	0	3	0.492063492	0	0	Train
0	36	2015	8	32	7	0	2	1	0	0	0	125	4	3	0	0	0	0	0	0	0	1	179	0	3	0	0	0	Train
0	0	2015	8	32	7	0	2	2	0	1	3	125	6	3	0	0	0	0	0	0	0	9	179	0	0	0.642857143	0	2	Train
0	36	2015	8	32	7	0	2	3	0	0	0	46	4	3	0	0	0	0	3	1	0	1	179	0	3	0.666666667	0	1	Train
0	1	2015	8	32	7	0	2	2	0	0	3	50	6	3	0	0	0	0	0	0	0	9	179	0	0	0.642857143	0	1	Train
0	36	2015	8	32	7	0	2	2	0	0	0	46	4	3	0	0	0	0	0	0	0	1	179	0	3	0.492063492	0	0	Train
1	36	2015	8	32	7	0	2	2	0	0	0	125	4	3	0	0	0	0	0	0	0	1	179	0	3	0.492063492	0	0	Train
0	36	2015	8	32	7	0	2	2	0	0	0	46	4	3	0	0	0	0	0	0	0	1	179	0	3	0.492063492	0	0	Train
0	36	2015	8	32	7	0	2	2	0	0	0	46	4	3	0	0	0	0	0	0	0	1	179	0	3	0.492063492	0	0	Train
0	36	2015	8	32	7	0	2	2	0	0	0	46	4	3	0	0	0	0	0	0	0	1	179	0	3	0.492063492	0	0	Train
0	36	2015	8	32	7	0	2	1	0	0	0	46	4	3	0	0	0	0	0	0	0	1	179	0	3	0	0	0	Train
0	36	2015	8	32	7	0	2	2	0	0	0	46	4	3	0	0	0	0	0	0	0	1	179	0	3	0.492063492	0	0	Train
0	36	2015	8	32	7	0	2	2	0	0	0	46	4	3	0	0	0	0	0	0	0	1	179	0	3	0.492063492	0	1	Train
0	36	2015	8	32	7	0	2	2	0	0	0	46	4	3	0	0	0	0	0	0	0	1	179	0	3	0.492063492	0	0	Train
0	0	2015	8	32	7	0	2	2	0	0	0	125	6	3	0	0	0	0	0	0	0	9	179	0	2	0.777777778	0	0	Train
0	0	2015	8	32	7	0	2	2	0	0	0	125	3	1	0	0	0	0	0	0	0	14	179	0	2	0.595238095	0	1	Train
0	36	2015	8	32	7	0	2	2	0	0	0	46	4	3	0	0	0	0	0	0	0	1	179	0	3	0.492063492	0	0	Train
0	36	2015	8	32	7	0	2	2	0	0	0	46	4	3	0	0	0	0	0	0	0	1	179	0	3	0.492063492	0	0	Train
1	36	2015	8	32	7	0	2	2	0	0	0	125	4	3	0	0	0	0	0	0	0	1	179	0	3	0.492063492	0	0	Train
0	1	2015	8	32	7	2	2	1	0	0	2	125	3	1	0	0	0	4	4	0	0	14	179	0	2	0.476190476	0	3	Train
0	1	2015	8	32	7	2	2	2	0	1	0	46	6	3	0	0	0	0	0	0	0	9	179	0	0	0.714285714	0	2	Train
0	0	2015	8	32	7	2	2	2	0	0	0	125	3	1	0	0	0	0	0	0	0	14	179	0	2	0.595238095	0	0	Train
1	112	2015	8	32	7	2	2	2	0	0	0	125	6	3	0	0	0	0	0	0	0	9	179	0	2	0.607142857	0	1	Train
1	125	2015	8	32	7	2	2	2	0	0	0	125	6	3	0	0	0	0	0	0	0	9	179	0	2	0.607142857	0	1	Train
0	2	2015	8	32	7	2	3	1	0	0	0	46	3	1	0	0	0	0	3	0	0	14	179	0	2	0.595238095	0	1	Train
0	141	2015	8	32	7	2	3	2	0	0	0	125	6	3	0	0	0	0	0	0	0	9	179	0	2	0.607142857	0	0	Train
0	0	2015	8	32	7	2	4	2	0	0	0	125	6	3	0	0	0	0	0	1	0	9	179	0	0	0.714285714	0	2	Train
1	92	2015	8	32	7	2	4	2	0	0	0	125	6	3	0	0	0	0	0	0	0	9	179	0	3	0.607142857	0	1	Train
1	92	2015	8	32	7	2	4	2	0	0	0	125	6	3	0	0	0	0	0	0	0	9	179	0	3	0.607142857	0	2	Train
0	1	2015	8	32	8	0	1	2	0	0	0	125	3	1	0	0	0	0	0	0	0	14	179	0	2	0.595238095	0	2	Train
0	1	2015	8	32	8	0	1	1	0	0	0	50	6	3	0	0	0	0	0	0	0	9	179	0	0	0.634920635	0	0	Train
0	0	2015	8	32	8	0	1	1	2	0	0	125	6	3	0	0	0	5	5	1	0	9	179	0	2	1.214285714	0	0	Train
0	0	2015	8	32	8	0	1	2	0	0	0	26	3	1	0	0	0	0	0	0	0	14	179	0	1	0.595238095	0	0	Train
0	0	2015	8	32	8	0	1	2	0	0	0	125	6	3	0	0	0	0	0	0	0	9	179	0	2	0.777777778	0	1	Train
0	0	2015	8	32	8	0	1	2	0	0	3	125	6	3	0	0	0	0	0	0	0	9	179	0	2	0.706349206	0	1	Train
0	1	2015	8	32	8	0	1	2	0	0	0	50	3	1	0	0	0	0	0	2	0	14	179	0	2	0.595238095	0	2	Train
0	128	2015	8	32	8	1	1	2	1	0	0	50	6	3	0	0	0	0	3	0	0	14	179	0	3	0.607142857	0	2	Train
0	0	2015	8	32	8	1	1	2	0	0	0	125	3	1	0	0	0	0	3	1	0	14	179	0	2	0.595238095	0	0	Train
0	1	2015	8	32	8	1	1	2	0	1	0	125	3	1	0	0	0	0	3	0	0	14	179	0	2	0.595238095	0	1	Train
0	1	2015	8	32	8	1	1	2	0	0	0	50	6	3	0	0	0	0	3	0	0	9	179	0	0	0.714285714	0	2	Train
0	128	2015	8	32	8	1	1	2	1	0	0	50	6	3	0	0	0	0	3	0	0	14	179	0	3	0.607142857	0	2	Train
0	0	2015	8	32	8	1	1	2	0	0	0	125	3	1	0	0	0	3	3	1	0	14	179	0	2	0.793650794	0	0	Train
1	124	2015	8	32	8	2	1	2	0	0	2	75	5	3	0	0	0	0	0	0	0	17	179	0	3	0.75	0	0	Train
0	124	2015	8	32	8	2	1	2	0	0	2	75	5	3	0	0	0	0	0	0	0	17	179	0	3	0.75	0	0	Train
0	124	2015	8	32	8	2	1	1	0	0	2	75	5	3	0	0	0	0	0	1	0	17	179	0	3	0.575396825	0	0	Train
1	124	2015	8	32	8	2	1	2	0	0	2	75	5	3	0	0	0	0	0	0	0	17	179	0	3	0.75	0	0	Train
0	30	2015	8	32	8	2	1	2	0	0	2	75	4	3	0	0	0	0	0	0	0	1	179	0	3	0.682539683	0	0	Train
1	30	2015	8	32	8	2	1	2	0	0	2	125	4	3	0	0	0	0	0	0	0	1	179	0	3	0.682539683	0	0	Train
0	4	2015	8	32	8	2	1	2	0	0	2	75	5	3	0	0	0	0	0	0	0	17	179	0	3	0.75	0	0	Train
0	124	2015	8	32	8	2	1	1	0	0	2	75	5	3	0	0	0	0	0	0	0	17	179	0	3	0.287698413	0	0	Train
1	124	2015	8	32	8	2	1	2	0	0	2	75	5	3	0	0	0	0	0	0	0	17	179	0	3	0.75	0	0	Train
0	0	2015	8	32	8	0	1	2	0	0	3	125	6	3	0	0	0	0	0	0	0	9	179	0	2	0.706349206	0	1	Train
1	1	2015	8	32	8	1	1	2	0	0	3	125	3	1	0	0	0	0	0	1	0	14	179	0	2	0.403174603	0	0	Train
0	0	2015	8	32	8	1	1	2	0	0	0	23	3	1	0	0	0	3	3	1	0	14	179	0	2	0.793650794	0	0	Train
0	103	2015	8	32	8	1	1	2	0	0	0	125	6	3	0	0	0	0	0	0	0	9	179	0	2	0.607142857	0	1	Train
0	1	2015	8	32	8	1	1	2	0	0	0	125	3	1	0	0	0	0	0	0	0	14	179	0	2	0.595238095	0	0	Train
1	30	2015	8	32	8	2	1	2	0	0	2	125	4	3	0	0	0	0	0	0	0	1	179	0	3	0.682539683	0	0	Train
0	124	2015	8	32	8	2	1	2	0	0	2	75	5	3	0	0	0	0	0	0	0	17	179	0	3	0.75	0	0	Train
0	30	2015	8	32	8	2	1	3	0	0	2	75	4	3	0	0	0	0	3	1	0	1	179	0	3	0.98968254	0	1	Train
1	30	2015	8	32	8	2	1	2	0	0	2	125	4	3	0	0	0	0	0	0	0	1	179	0	3	0.682539683	0	0	Train
0	0	2015	8	32	8	2	1	2	2	0	3	50	6	3	0	0	0	5	5	0	0	9	179	0	2	1.214285714	0	0	Train
0	4	2015	8	32	8	2	1	2	0	0	2	75	5	3	0	0	0	0	0	0	0	17	179	0	3	0.75	0	0	Train
0	4	2015	8	32	8	2	1	2	0	0	2	75	5	3	0	0	0	0	0	0	0	17	179	0	3	0.75	0	0	Train
0	124	2015	8	32	8	2	1	2	0	0	2	75	5	3	0	0	0	0	0	0	0	17	179	0	3	0.75	0	0	Train
1	124	2015	8	32	8	2	1	2	0	0	2	75	5	3	0	0	0	0	0	0	0	17	179	0	3	0.75	0	0	Train
1	124	2015	8	32	8	2	1	2	0	0	2	75	5	3	0	0	0	0	0	0	0	17	179	0	3	0.75	0	0	Train
1	124	2015	8	32	8	2	1	2	0	0	2	75	5	3	0	0	0	0	0	0	0	17	179	0	3	0.75	0	0	Train
1	124	2015	8	32	8	2	1	2	0	0	2	75	5	3	0	0	0	0	0	0	0	17	179	0	3	0.75	0	0	Train
1	30	2015	8	32	8	2	1	2	0	0	2	125	4	3	0	0	0	0	0	0	0	1	179	0	3	0.682539683	0	0	Train
0	124	2015	8	32	8	2	1	2	0	0	2	75	5	3	0	0	0	0	0	0	0	17	179	0	3	0.75	0	0	Train
1	124	2015	8	32	8	2	1	2	0	0	2	75	5	3	0	0	0	0	0	0	0	17	179	0	3	0.75	0	0	Train
1	30	2015	8	32	8	2	1	2	0	0	2	125	4	3	0	0	0	0	0	0	0	1	179	0	3	0.682539683	0	0	Train
0	4	2015	8	32	8	2	1	2	0	0	2	75	5	3	0	0	0	0	0	0	0	17	179	0	3	0.75	0	0	Train
1	30	2015	8	32	8	2	1	2	0	0	2	125	4	3	0	0	0	0	0	0	0	1	179	0	3	0.682539683	0	0	Train
1	124	2015	8	32	8	2	1	2	0	0	2	75	5	3	0	0	0	0	0	0	0	17	179	0	3	0.75	0	0	Train
1	124	2015	8	32	8	2	1	2	0	0	2	75	5	3	0	0	0	0	0	0	0	17	179	0	3	0.75	0	0	Train
1	30	2015	8	32	8	2	1	2	0	0	2	125	4	3	0	0	0	0	0	0	0	1	179	0	3	0.682539683	0	0	Train
0	0	2015	8	32	8	2	1	2	0	0	0	50	6	3	0	0	0	0	0	0	0	9	179	0	2	0.777777778	1	0	Train
1	124	2015	8	32	8	2	1	2	0	0	2	75	5	3	0	0	0	0	0	0	0	17	179	0	3	0.75	0	0	Train
1	124	2015	8	32	8	2	1	2	0	0	2	75	5	3	0	0	0	0	0	0	0	17	179	0	3	0.75	0	0	Train
0	124	2015	8	32	8	2	1	2	0	0	2	75	5	3	0	0	0	0	0	0	0	17	179	0	3	0.75	0	0	Train
1	124	2015	8	32	8	2	1	2	0	0	2	75	5	3	0	0	0	0	0	0	0	17	179	0	3	0.75	0	0	Train
1	124	2015	8	32	8	2	1	2	0	0	2	75	5	3	0	0	0	0	0	0	0	17	179	0	3	0.75	0	0	Train
0	30	2015	8	32	8	2	1	2	0	0	2	75	4	3	0	0	0	0	0	0	0	1	179	0	3	0.682539683	0	0	Train
0	124	2015	8	32	8	2	1	2	0	0	2	75	5	3	0	0	0	0	0	0	0	17	179	0	3	0.75	0	0	Train
0	124	2015	8	32	8	2	1	2	0	0	2	75	5	3	0	0	0	0	0	0	0	17	179	0	3	0.75	0	0	Train
1	124	2015	8	32	8	2	1	2	0	0	2	75	5	3	0	0	0	0	0	0	0	17	179	0	3	0.75	0	0	Train
1	124	2015	8	32	8	2	1	2	0	0	2	75	5	3	0	0	0	0	0	0	0	17	179	0	3	0.75	0	0	Train
0	16	2015	8	32	8	2	2	2	0	0	0	46	4	3	0	0	0	0	3	0	0	1	179	0	3	0.492063492	0	0	Train
0	16	2015	8	32	8	2	2	2	0	0	0	46	4	3	0	0	0	0	0	0	0	1	179	0	3	0.492063492	0	0	Train
1	16	2015	8	32	8	2	2	2	0	0	0	125	4	3	0	0	0	0	0	0	0	1	179	0	3	0.492063492	0	0	Train
0	16	2015	8	32	8	2	2	1	0	0	0	125	4	3	0	0	0	0	0	0	0	1	179	0	3	0	0	0	Train
0	16	2015	8	32	8	2	2	2	0	0	0	46	4	3	0	0	0	0	0	0	0	1	179	0	3	0.492063492	0	0	Train
0	1	2015	8	32	8	2	2	2	0	0	3	125	6	3	0	0	0	0	0	0	0	9	179	0	0	0.642857143	0	0	Train
0	16	2015	8	32	8	2	2	2	0	0	0	46	4	3	0	0	0	0	3	0	0	1	179	0	3	0.492063492	0	0	Train
0	16	2015	8	32	8	2	2	2	0	0	0	46	4	3	0	0	0	0	0	0	0	1	179	0	3	0.492063492	0	0	Train
0	16	2015	8	32	8	2	2	3	0	0	0	46	4	3	0	0	0	0	3	1	0	1	179	0	3	0.666666667	0	1	Train
1	16	2015	8	32	8	2	2	2	0	0	0	125	4	3	0	0	0	0	0	0	0	1	179	0	3	0.492063492	0	0	Train
0	16	2015	8	32	8	2	2	2	0	0	0	46	4	3	0	0	0	0	1	0	0	1	179	0	3	0.492063492	0	0	Train
0	16	2015	8	32	8	2	2	2	0	0	0	46	4	3	0	0	0	0	0	0	0	1	179	0	3	0.492063492	0	0	Train
1	16	2015	8	32	8	2	2	2	0	0	0	125	4	3	0	0	0	0	0	0	0	1	179	0	3	0.492063492	0	0	Train
0	16	2015	8	32	8	2	2	1	0	0	0	46	4	3	0	0	0	0	0	0	0	1	179	0	3	0	0	0	Train
0	16	2015	8	32	8	2	2	2	0	0	0	46	4	3	0	0	0	0	0	0	0	1	179	0	3	0.492063492	0	0	Train
0	16	2015	8	32	8	2	2	2	0	0	0	46	4	3	0	0	0	0	3	0	0	1	179	0	3	0.492063492	0	0	Train
0	16	2015	8	32	8	2	2	3	0	0	0	46	4	3	0	0	0	0	3	1	0	1	179	0	3	0.666666667	0	1	Train
0	1	2015	8	32	8	2	2	2	0	0	0	46	6	3	0	0	0	0	0	0	0	9	179	0	0	0.714285714	0	2	Train
0	16	2015	8	32	8	2	2	2	0	0	0	46	4	3	0	0	0	0	3	0	0	1	179	0	3	0.492063492	0	0	Train
0	16	2015	8	32	8	2	2	2	0	0	0	46	4	3	0	0	0	0	3	0	0	1	179	0	3	0.492063492	0	0	Train
0	16	2015	8	32	8	2	2	2	0	0	0	46	4	3	0	0	0	0	0	0	0	1	179	0	3	0.492063492	0	0	Train
0	16	2015	8	32	8	2	2	1	0	0	0	123	4	3	0	0	0	0	0	1	0	1	179	0	3	0.476190476	0	0	Train
0	16	2015	8	32	8	2	2	2	0	0	0	46	4	3	0	0	0	0	0	0	0	1	179	0	3	0.492063492	0	0	Train
0	16	2015	8	32	8	2	2	2	0	0	0	46	4	3	0	0	0	0	0	0	0	1	179	0	3	0.492063492	0	0	Train
0	16	2015	8	32	8	2	2	2	0	0	0	46	4	3	0	0	0	0	1	0	0	1	179	0	3	0.492063492	0	0	Train
0	16	2015	8	32	8	2	2	2	0	0	0	46	4	3	0	0	0	0	3	0	0	1	179	0	3	0.492063492	0	0	Train
0	16	2015	8	32	8	2	2	2	0	0	0	46	4	3	0	0	0	0	0	0	0	1	179	0	3	0.492063492	0	0	Train
1	16	2015	8	32	8	2	2	2	0	0	0	125	4	3	0	0	0	0	0	0	0	1	179	0	3	0.492063492	0	0	Train
0	16	2015	8	32	8	2	2	2	0	0	0	46	4	3	0	0	0	0	0	0	0	1	179	0	3	0.492063492	0	0	Train
0	16	2015	8	32	8	2	2	2	0	0	0	46	4	3	0	0	0	0	0	0	0	1	179	0	3	0.492063492	0	0	Train
0	16	2015	8	32	8	2	2	2	0	0	0	46	4	3	0	0	0	0	0	0	0	1	179	0	3	0.492063492	0	0	Train
0	16	2015	8	32	8	2	2	1	0	0	0	46	4	3	0	0	0	0	0	1	0	1	179	0	3	0.476190476	0	0	Train
1	16	2015	8	32	8	2	2	2	0	0	0	125	4	3	0	0	0	0	0	0	0	1	179	0	3	0.492063492	0	0	Train
0	0	2015	8	32	8	2	3	2	0	0	0	125	6	3	0	0	0	0	0	2	0	9	179	0	2	0.698412698	0	0	Train
0	1	2015	8	32	8	2	3	2	0	0	0	115	6	3	0	0	0	0	0	0	0	9	179	0	2	0.777777778	0	0	Train
0	1	2015	8	32	8	2	4	2	0	0	3	50	6	3	0	0	0	0	0	0	0	9	179	0	0	0.642857143	0	0	Train
0	1	2015	8	32	8	2	5	1	0	0	0	123	6	3	0	0	0	0	0	0	0	9	179	0	0	0.698412698	0	2	Train
0	1	2015	8	33	9	2	3	2	2	0	3	1	6	3	0	0	0	5	5	0	0	9	179	0	2	1.214285714	0	1	Train
0	109	2015	8	33	9	2	3	2	0	0	0	50	6	3	0	0	0	0	0	0	0	9	179	0	2	0.607142857	0	1	Train
1	107	2015	8	33	9	2	4	2	0	0	0	125	5	3	0	0	0	0	0	0	0	27	179	0	2	0.505952381	0	1	Train
0	123	2015	8	33	9	2	4	2	0	0	0	39	5	3	0	0	0	0	4	0	0	27	179	0	2	0.505952381	0	1	Train
0	2	2015	8	33	9	3	5	1	0	0	0	125	6	3	0	0	0	0	0	0	0	9	179	0	0	0.634920635	0	1	Train
0	2	2015	8	33	9	1	0	2	0	0	0	125	3	1	0	0	0	4	4	0	0	14	179	0	2	0.535714286	0	2	Train
0	1	2015	8	33	9	1	0	2	2	0	0	125	6	3	0	0	0	5	5	0	0	9	179	0	2	1.214285714	0	2	Train
0	4	2015	8	33	9	1	0	2	0	0	0	125	3	1	0	0	0	0	0	2	0	14	179	0	2	0.595238095	0	0	Train
0	0	2015	8	33	9	1	0	2	0	0	0	125	6	3	0	0	0	0	0	0	0	9	9	0	2	0.833333333	0	0	Train
0	2	2015	8	33	9	1	0	2	0	0	0	125	3	1	0	0	0	4	4	0	0	14	179	0	2	0.535714286	0	2	Train
0	0	2015	8	33	9	2	0	0	0	0	0	50	6	3	0	0	0	5	1	0	0	9	179	0	0	0	0	0	Train
0	2	2015	8	33	9	2	0	2	0	0	0	46	6	3	0	0	0	0	0	0	0	9	179	0	0	0.785714286	1	2	Train
0	2	2015	8	33	9	2	0	2	0	0	0	46	6	3	0	0	0	0	0	0	0	9	179	0	0	0.785714286	1	2	Train
0	1	2015	8	33	9	2	0	2	2	0	0	125	6	3	0	0	0	5	5	0	0	9	179	0	2	1.214285714	0	1	Train
0	0	2015	8	33	9	2	0	2	0	0	3	26	6	3	0	0	0	0	0	0	0	9	179	0	2	0.761904762	0	0	Train
0	0	2015	8	33	9	2	0	2	3	0	0	50	6	3	0	0	0	5	1	1	0	9	179	0	0	1.214285714	0	0	Train
0	1	2015	8	33	9	2	0	2	0	0	0	46	6	3	0	0	0	0	0	0	0	9	179	0	2	0.777777778	0	0	Train
0	0	2015	8	33	9	2	0	2	0	0	0	46	6	3	0	0	0	0	0	0	0	9	179	0	0	0.777777778	0	2	Train
0	0	2015	8	33	9	2	0	2	0	0	0	50	3	1	0	0	0	0	0	0	0	14	179	0	2	0.833333333	0	0	Train
1	145	2015	8	33	9	2	1	2	0	0	0	125	6	3	0	0	0	0	0	0	0	9	179	0	2	0.607142857	0	1	Train
0	142	2015	8	33	9	2	1	2	0	0	0	125	6	3	0	0	0	0	0	0	0	14	179	0	2	0.607142857	0	1	Train
0	3	2015	8	33	9	2	1	2	0	0	0	125	5	3	0	0	0	1	1	0	0	3	179	0	2	0	0	2	Train
0	120	2015	8	33	9	2	1	2	0	0	0	75	6	3	0	0	0	0	0	0	0	9	179	0	2	0.607142857	0	2	Train
0	87	2015	8	33	9	2	1	2	0	0	0	116	6	3	0	0	0	0	0	0	0	9	179	0	2	0.607142857	0	2	Train
0	3	2015	8	33	9	2	1	2	0	0	0	125	5	3	0	0	0	1	1	0	0	3	179	0	2	0.515873016	0	2	Train
0	1	2015	8	33	9	2	2	2	0	0	3	125	6	3	0	0	0	0	3	0	0	9	179	0	2	0.706349206	0	1	Train
0	0	2015	8	33	10	1	0	2	0	0	0	125	6	3	0	0	0	0	0	0	0	9	179	0	2	0.912698413	0	1	Train
0	0	2015	8	33	10	1	0	2	0	0	3	125	6	3	0	0	0	0	0	2	0	9	179	0	2	0.912698413	0	0	Train
0	0	2015	8	33	10	1	0	2	0	0	3	125	6	3	0	0	0	0	0	1	0	9	179	0	2	0.912698413	0	0	Train
0	0	2015	8	33	10	1	0	2	0	0	3	125	6	3	0	0	0	0	0	0	0	9	179	0	2	0.912698413	0	0	Train
0	39	2015	8	33	10	1	1	2	0	0	0	125	4	3	0	0	0	0	3	0	0	1	179	0	3	0.492063492	0	1	Train
0	39	2015	8	33	10	1	1	2	0	0	0	46	4	3	0	0	0	0	3	0	0	1	179	0	3	0.492063492	0	1	Train
1	39	2015	8	33	10	1	1	2	0	0	0	125	4	3	0	0	0	0	0	0	0	1	179	0	3	0.492063492	0	0	Train
1	39	2015	8	33	10	1	1	2	0	0	0	125	4	3	0	0	0	0	0	0	0	1	179	0	3	0.492063492	0	0	Train
0	1	2015	8	33	10	1	1	2	0	0	0	143	3	1	0	0	0	1	1	3	0	14	179	0	3	0.595238095	0	0	Train
0	0	2015	8	33	10	1	1	1	0	0	0	125	3	1	0	0	0	0	0	1	0	14	179	0	2	0.531746032	1	1	Train
0	3	2015	8	33	10	1	1	1	0	0	0	39	5	3	0	0	0	0	0	0	0	27	179	0	2	0.595238095	0	0	Train
0	39	2015	8	33	10	1	1	2	0	0	0	46	4	3	0	0	0	0	3	0	0	1	179	0	3	0.492063492	0	0	Train
0	39	2015	8	33	10	1	1	1	0	0	0	125	4	3	0	0	0	0	0	0	0	1	179	0	3	0	0	0	Train
0	1	2015	8	33	10	1	0	2	0	0	0	125	6	3	0	0	0	0	0	0	0	9	179	0	0	0.761904762	0	0	Train
0	1	2015	8	33	10	1	0	2	0	0	0	50	6	3	0	0	0	0	0	1	0	9	179	0	0	0.833333333	0	0	Train
0	1	2015	8	33	10	1	0	2	0	0	3	158	6	1	0	0	0	0	0	0	0	9	179	0	0	0.761904762	0	2	Train
0	2	2015	8	33	10	1	1	2	0	0	3	125	6	3	0	0	0	0	0	0	0	9	179	0	2	0.706349206	0	2	Train
0	39	2015	8	33	10	1	1	2	0	0	0	46	4	3	0	0	0	0	3	0	0	1	179	0	3	0.492063492	0	0	Train
0	39	2015	8	33	10	1	1	2	0	0	0	125	4	3	0	0	0	0	0	0	0	1	179	0	3	0.492063492	0	0	Train
0	39	2015	8	33	10	1	1	2	0	0	0	46	4	3	0	0	0	0	0	0	0	1	179	0	3	0.492063492	0	0	Train
0	39	2015	8	33	10	1	1	2	0	0	0	46	4	3	0	0	0	0	3	0	0	1	179	0	3	0.492063492	0	1	Train
1	2	2015	8	33	10	1	1	2	0	0	0	125	6	3	0	0	0	0	3	0	0	9	179	0	2	0.777777778	0	1	Train
0	39	2015	8	33	10	1	1	2	0	0	0	125	4	3	0	0	0	0	3	0	0	1	179	0	3	0.492063492	0	0	Train
0	39	2015	8	33	10	1	1	2	0	0	0	125	4	3	0	0	0	0	3	0	0	1	179	0	3	0.492063492	0	0	Train
0	2	2015	8	33	10	1	1	2	0	0	0	125	3	1	0	0	0	0	0	0	0	14	179	0	2	0.595238095	0	1	Train
0	39	2015	8	33	10	1	1	2	0	0	0	125	4	3	0	0	0	0	3	0	0	1	179	0	3	0.492063492	0	1	Train
0	39	2015	8	33	10	1	1	2	0	0	0	46	4	3	0	0	0	0	3	0	0	1	179	0	3	0.492063492	0	1	Train
1	39	2015	8	33	10	1	1	2	0	0	0	125	4	3	0	0	0	0	0	0	0	1	179	0	3	0.492063492	0	0	Train
0	1	2015	8	33	10	1	1	2	0	0	0	125	6	3	0	0	0	0	3	0	0	9	9	0	0	0.833333333	0	1	Train
0	39	2015	8	33	10	1	1	2	0	0	0	125	4	3	0	0	0	0	0	0	0	1	179	0	3	0.492063492	0	0	Train
1	39	2015	8	33	10	1	1	2	0	0	0	125	4	3	0	0	0	0	0	0	0	1	179	0	3	0.492063492	0	0	Train
0	39	2015	8	33	10	1	1	2	0	0	0	125	4	3	0	0	0	0	3	0	0	1	179	0	3	0.492063492	0	0	Train
0	39	2015	8	33	10	1	1	2	0	0	0	125	4	3	0	0	0	0	3	0	0	1	179	0	3	0.492063492	0	1	Train
1	39	2015	8	33	10	1	1	2	0	0	0	125	4	3	0	0	0	0	0	0	0	1	179	0	3	0.492063492	0	0	Train
0	3	2015	8	33	10	1	1	2	0	0	0	97	6	3	0	0	0	0	0	0	0	9	179	0	0	0.714285714	0	1	Train
1	4	2015	8	33	10	1	1	2	0	0	0	125	5	3	0	0	0	0	0	0	0	27	179	0	2	0.595238095	0	0	Train
0	1	2015	8	33	10	1	1	2	0	0	0	50	6	3	0	0	0	0	3	0	0	9	9	0	2	0.904761905	0	0	Train
0	39	2015	8	33	10	1	1	2	0	0	0	46	4	3	0	0	0	0	3	0	0	1	179	0	3	0.492063492	0	0	Train
0	39	2015	8	33	10	1	1	2	0	0	0	46	4	3	0	0	0	0	3	0	0	1	179	0	3	0.492063492	0	1	Train
0	39	2015	8	33	10	1	1	2	0	0	0	46	4	3	0	0	0	0	3	0	0	1	179	0	3	0.492063492	0	0	Train
0	2	2015	8	33	10	1	1	2	0	0	0	125	6	3	0	0	0	0	3	0	0	9	179	0	2	0.777777778	0	1	Train
0	39	2015	8	33	10	1	1	2	0	0	0	46	4	3	0	0	0	0	3	0	0	1	179	0	3	0.492063492	0	1	Train
1	39	2015	8	33	10	1	1	2	0	0	0	125	4	3	0	0	0	0	0	0	0	1	179	0	3	0.492063492	0	0	Train
1	39	2015	8	33	10	1	1	2	0	0	0	125	4	3	0	0	0	0	0	0	0	1	179	0	3	0.492063492	0	0	Train
0	0	2015	8	33	10	1	1	2	1	0	0	97	3	1	0	0	0	0	3	0	0	14	179	0	2	0.873015873	0	0	Train
1	1	2015	8	33	10	1	1	2	0	0	0	75	6	3	0	0	0	0	0	0	0	9	9	0	2	0.833333333	0	0	Train
0	1	2015	8	33	10	1	1	0	3	0	0	125	3	1	0	0	0	1	1	1	0	14	179	0	3	0.071428571	0	0	Train
0	3	2015	8	33	10	1	1	2	2	0	0	46	6	3	0	0	0	5	5	0	0	9	179	0	0	1.285714286	1	0	Train
0	39	2015	8	33	10	1	1	2	0	0	0	125	4	3	0	0	0	0	0	0	0	1	179	0	3	0.492063492	0	1	Train
0	39	2015	8	33	10	1	1	2	0	0	0	46	4	3	0	0	0	0	3	0	0	1	179	0	3	0.492063492	0	1	Train
0	39	2015	8	33	10	1	1	1	0	0	0	125	4	3	0	0	0	0	0	0	0	1	179	0	3	0	0	0	Train
0	0	2015	8	33	10	1	2	2	0	0	0	125	6	3	0	0	0	0	0	0	0	9	179	0	2	0.912698413	1	0	Train
1	121	2015	8	33	10	1	2	2	0	0	0	125	6	3	0	0	0	0	0	0	0	9	179	0	2	0.607142857	0	0	Train
0	105	2015	8	33	10	1	2	2	0	0	0	46	6	3	0	0	0	0	0	0	0	9	179	0	2	0.607142857	0	1	Train
0	3	2015	8	33	10	1	2	2	0	0	0	46	5	3	0	0	0	0	3	0	0	14	179	0	2	0.503968254	0	1	Train
0	5	2015	8	33	10	1	2	2	0	0	0	14	3	1	0	0	0	0	0	0	0	14	179	0	2	0.595238095	0	0	Train
0	1	2015	8	33	10	1	3	2	0	0	0	46	6	3	0	0	0	0	0	0	0	9	179	0	0	0.833333333	0	0	Train
0	0	2015	8	33	10	1	3	2	0	0	0	39	3	1	0	0	0	0	0	1	0	14	179	0	2	0.595238095	0	1	Train
0	3	2015	8	33	10	1	3	2	0	0	3	125	6	3	0	0	0	0	3	0	0	9	179	0	0	0.642857143	0	1	Train
0	1	2015	8	33	10	1	3	2	0	0	3	125	6	3	0	0	0	0	0	0	0	9	179	0	2	0.761904762	0	0	Train
0	3	2015	8	33	10	1	3	2	0	0	3	11	6	3	0	0	0	0	0	0	0	9	179	0	0	0.642857143	0	1	Train
0	147	2015	8	33	10	1	3	2	0	0	0	50	6	3	0	0	0	0	0	0	0	7	179	0	2	0.444126984	0	0	Train
0	0	2015	8	33	10	1	3	2	0	0	0	46	6	3	0	0	0	0	1	0	0	9	179	0	2	0.984126984	0	0	Train
0	1	2015	8	33	10	1	3	2	0	0	3	23	6	3	0	0	0	0	0	0	0	9	179	0	2	0.761904762	0	1	Train
0	1	2015	8	33	10	1	3	2	0	0	0	125	6	3	0	0	0	0	0	0	0	9	179	0	0	0.706349206	0	0	Train
0	0	2015	8	33	10	1	3	2	0	0	3	50	6	3	0	0	0	0	0	1	0	9	9	0	2	0.912698413	0	0	Train
0	0	2015	8	33	10	1	3	1	0	0	0	50	6	3	0	0	0	0	0	1	0	9	9	0	2	0.904761905	0	0	Train
0	0	2015	8	33	10	1	3	2	0	0	3	50	6	3	0	0	0	0	4	2	0	9	9	0	2	0.912698413	0	0	Train
0	5	2015	8	33	10	1	4	2	0	0	0	125	6	3	0	0	0	0	0	0	0	9	179	0	0	0.714285714	0	2	Train
1	5	2015	8	33	10	1	4	2	0	0	0	125	6	3	0	0	0	0	0	0	0	9	179	0	0	0.714285714	0	0	Train
1	0	2015	8	33	10	1	4	2	0	0	0	125	3	1	0	0	0	0	0	0	0	14	179	0	2	0.595238095	0	2	Train
0	6	2015	8	33	10	1	5	2	0	0	3	46	6	3	0	0	0	0	1	0	0	9	179	0	0	0.634920635	0	1	Train
1	0	2015	8	33	10	1	5	2	0	0	0	125	3	1	0	0	0	0	3	0	0	14	179	0	2	0.912698413	0	0	Train
0	5	2015	8	33	10	1	5	2	0	0	0	125	6	3	0	0	0	0	0	0	0	9	179	0	0	0.714285714	0	2	Train
0	6	2015	8	33	10	1	5	2	0	0	3	46	6	3	0	0	0	0	1	0	0	9	179	0	0	0.634920635	0	1	Train
0	5	2015	8	33	10	1	5	2	0	0	0	125	6	3	0	0	0	0	0	0	0	9	179	0	0	0.714285714	0	1	Train
0	0	2015	8	33	10	1	1	2	0	0	0	106	3	1	0	0	0	0	0	1	0	14	179	0	2	0.595238095	0	0	Train
0	39	2015	8	33	10	1	1	2	0	0	0	125	4	3	0	0	0	0	3	0	0	1	179	0	3	0.492063492	0	0	Train
0	39	2015	8	33	10	1	1	2	0	0	0	125	4	3	0	0	0	0	3	0	0	1	179	0	3	0.492063492	0	1	Train
0	0	2015	8	33	10	2	5	2	0	0	0	150	3	1	0	0	0	0	0	0	0	14	179	0	2	0.595238095	0	1	Train
0	1	2015	8	33	10	2	5	2	0	0	0	74	3	1	0	0	0	0	0	1	0	14	179	0	2	0.595238095	0	0	Train
0	140	2015	8	33	10	3	6	2	0	0	0	116	6	3	0	0	0	0	0	0	0	9	179	0	2	0.607142857	0	2	Train
0	0	2015	8	33	10	9	20	0	0	0	3	125	6	1	0	0	0	4	7	20	0	14	47	0	2	0	0	0	Train
0	0	2015	8	33	11	0	0	2	0	0	0	125	3	1	0	0	0	0	4	1	0	14	179	0	2	0	0	0	Train
0	1	2015	8	33	11	0	1	2	0	0	0	125	6	3	0	0	0	0	0	0	0	9	179	0	2	0.984126984	0	0	Train
0	0	2015	8	33	11	0	1	2	0	0	0	50	3	1	0	0	0	0	4	0	0	14	179	0	2	0.714285714	0	1	Train
0	1	2015	8	33	11	0	1	1	0	0	0	125	6	3	0	0	0	0	0	0	0	9	179	0	0	0.753968254	0	2	Train
0	0	2015	8	33	11	0	1	2	0	0	0	125	1	1	0	0	0	0	0	0	0	14	45	0	2	0	0	0	Train
0	0	2015	8	33	11	0	1	2	0	0	0	125	6	3	0	0	0	0	0	0	0	14	179	0	2	0.595238095	0	0	Train
0	0	2015	8	33	11	0	1	2	0	0	0	125	6	1	0	0	0	0	0	0	0	14	49	0	2	0.885714286	0	0	Train
0	0	2015	8	33	11	0	1	2	0	0	0	125	3	1	0	0	0	0	3	1	0	14	179	0	2	1.26984127	0	0	Train
0	0	2015	8	33	11	0	1	1	0	0	0	50	6	3	0	0	0	0	0	0	0	9	179	0	0	0.904761905	0	1	Train
0	0	2015	8	33	11	0	1	1	0	0	0	125	6	1	0	0	0	0	0	0	0	14	49	0	2	0.785714286	0	0	Train
1	1	2015	8	33	11	0	2	1	0	0	0	125	2	0	0	0	0	0	0	1	0	14	38	0	2	0.555555556	0	0	Train
0	1	2015	8	33	11	0	2	2	2	0	3	50	6	3	0	0	0	5	5	1	0	9	179	0	0	1.285714286	1	0	Train
1	97	2015	8	33	11	0	2	2	0	0	0	125	6	3	0	0	0	0	0	0	0	9	179	0	2	0.607142857	0	0	Train
0	2	2015	8	33	11	0	2	2	2	0	0	41	3	1	0	0	0	3	3	0	0	14	179	0	2	0.119047619	0	2	Train
0	0	2015	8	33	11	0	2	1	0	0	0	100	6	3	0	0	0	0	0	0	0	9	179	0	3	1.142857143	0	0	Train
0	2	2015	8	33	11	0	2	2	1	0	0	50	3	1	0	0	0	0	3	0	0	14	179	0	2	0.714285714	0	1	Train
0	0	2015	8	33	11	0	2	2	0	0	0	125	1	1	0	0	0	0	3	0	0	14	45	0	2	0	0	0	Train
0	0	2015	8	33	11	0	2	2	0	0	0	125	6	3	0	0	0	0	3	0	0	9	179	0	2	0.984126984	0	0	Train
0	3	2015	8	33	11	0	2	2	0	0	3	46	6	3	0	0	0	0	0	1	0	9	179	0	2	0.706349206	0	0	Train
0	0	2015	8	33	11	0	2	1	0	0	0	125	1	1	0	0	0	3	0	0	0	14	45	0	2	0	0	2	Train
0	0	2015	8	33	11	0	2	1	0	0	0	26	3	1	0	0	0	0	0	1	0	14	179	0	2	0.53968254	0	0	Train
0	0	2015	8	33	11	0	2	1	0	0	0	100	6	3	0	0	0	0	3	0	0	9	179	0	3	1.142857143	0	0	Train
0	2	2015	8	33	11	0	2	2	1	0	0	50	3	1	0	0	0	0	3	0	0	14	179	0	2	0.714285714	0	1	Train
1	85	2015	8	33	11	0	2	3	0	0	0	125	6	3	0	0	0	0	0	3	0	9	179	0	2	0.399206349	0	0	Train
0	3	2015	8	33	11	0	2	1	2	0	0	50	6	3	0	0	0	0	0	1	0	9	179	0	2	0.849206349	1	0	Train
0	1	2015	8	33	11	0	3	1	0	0	0	39	6	3	0	0	0	0	0	0	0	9	179	0	2	0.904761905	0	0	Train
1	3	2015	8	33	11	0	3	2	0	0	3	125	6	3	0	0	0	5	5	0	0	9	179	0	2	1.214285714	0	0	Train
0	104	2015	8	33	11	0	3	0	2	0	0	50	6	3	0	0	0	1	1	1	0	7	179	0	3	0.047619048	0	2	Train
0	1	2015	8	33	11	0	3	2	0	0	0	46	6	3	0	0	0	0	0	0	0	9	179	0	0	0.833333333	0	3	Train
0	1	2015	8	33	11	0	3	2	0	0	0	46	6	3	0	0	0	0	0	0	0	9	179	0	0	0.833333333	0	3	Train
1	147	2015	8	33	11	0	3	2	0	0	0	125	6	3	0	0	0	0	0	0	0	9	179	0	2	0.607142857	0	0	Train
0	0	2015	8	33	11	0	3	2	0	0	0	50	6	3	0	0	0	0	4	1	0	9	179	0	0	0.984126984	0	0	Train
0	104	2015	8	33	11	0	3	2	0	0	0	50	6	3	0	0	0	1	1	0	0	7	179	0	3	0.538888889	1	2	Train
0	1	2015	8	33	11	0	4	2	2	0	3	46	6	3	0	0	0	5	5	0	0	9	179	0	0	1.214285714	0	1	Train
0	0	2015	8	33	11	0	4	2	0	0	0	125	3	1	0	0	0	0	0	2	0	14	179	0	2	0.904761905	0	0	Train
0	0	2015	8	33	11	0	4	0	0	0	0	125	6	1	0	0	0	0	7	4	0	14	49	0	3	0	0	1	Train
0	1	2015	8	33	11	0	1	2	0	0	0	50	3	1	0	0	0	0	0	1	0	14	179	0	2	0.595238095	0	0	Train
0	1	2015	8	33	11	0	1	1	0	0	0	60	2	0	0	0	0	0	0	0	0	14	38	0	3	0.555555556	0	0	Train
0	0	2015	8	33	11	0	2	2	0	0	0	125	3	1	0	0	0	4	4	0	0	14	179	0	2	0.753968254	0	0	Train
0	2	2015	8	33	11	0	2	2	0	0	0	50	3	1	0	0	0	0	0	0	0	14	179	0	2	0.498412698	0	0	Train
0	4	2015	8	33	11	0	5	2	0	0	0	125	6	3	0	0	0	0	0	0	0	9	179	0	0	0.714285714	0	2	Train
0	4	2015	8	33	11	0	5	2	0	0	0	50	6	3	0	0	0	0	0	0	0	9	179	0	0	0.714285714	0	2	Train
1	89	2015	8	33	11	0	4	2	0	0	0	125	6	3	0	0	0	0	0	0	0	9	179	0	2	0.607142857	0	0	Train
0	1	2015	8	33	11	0	4	2	0	0	0	125	6	3	0	0	0	0	0	1	0	9	179	0	0	0.833333333	1	1	Train
0	1	2015	8	33	11	3	10	2	0	0	0	106	6	3	0	0	0	0	0	0	0	9	179	0	2	0.845555556	0	0	Train
0	5	2015	8	33	11	4	15	2	0	0	0	158	3	1	0	0	0	0	0	4	0	14	179	0	2	0.595238095	0	2	Train
0	0	2015	8	33	11	0	1	1	0	0	0	125	2	0	0	0	0	0	0	0	0	14	38	0	3	0.698412698	0	0	Train
0	0	2015	8	33	11	0	1	2	0	0	0	125	6	1	0	0	0	0	0	0	0	14	49	0	3	0.785714286	0	1	Train
0	3	2015	8	33	11	0	1	2	2	0	3	125	6	3	0	0	0	5	5	0	0	9	179	0	2	1.214285714	0	0	Train
0	0	2015	8	33	11	0	1	2	0	0	0	125	6	1	0	0	0	0	0	0	0	14	49	0	2	0.785714286	0	0	Train
0	0	2015	8	33	11	0	1	2	0	0	0	125	3	1	0	0	0	0	0	0	0	14	179	0	2	0.634920635	0	0	Train
0	0	2015	8	33	11	0	1	2	0	0	0	50	6	3	0	0	0	0	0	0	0	9	179	0	0	1.055555556	1	1	Train
0	0	2015	8	33	11	0	1	1	0	0	0	125	2	0	0	0	0	0	0	0	0	14	38	0	3	0.698412698	0	0	Train
0	0	2015	8	33	11	0	1	2	0	0	0	125	3	1	0	0	0	0	0	0	0	14	179	0	2	0.634920635	0	0	Train
0	0	2015	8	33	11	0	1	1	0	0	0	125	3	1	0	0	0	0	0	0	0	14	179	0	2	0.785714286	0	0	Train
0	107	2015	8	33	12	0	1	2	0	0	0	125	6	3	0	0	0	1	1	0	0	8	179	0	3	0.607142857	0	0	Train
0	107	2015	8	33	12	0	1	2	0	0	0	125	6	3	0	0	0	1	1	0	0	8	179	0	3	0.607142857	0	1	Train
0	0	2015	8	33	12	0	1	2	0	0	0	125	3	1	0	0	0	3	3	0	0	14	179	0	2	0.833333333	0	1	Train
0	0	2015	8	33	12	0	1	2	0	0	0	75	3	1	0	0	0	0	0	0	0	14	179	0	2	0.595238095	0	0	Train
0	107	2015	8	33	12	0	1	2	0	0	0	125	6	3	0	0	0	1	1	1	0	8	179	0	3	0.607142857	0	0	Train
0	6	2015	8	33	12	0	1	1	0	0	0	125	2	0	0	0	0	0	0	0	0	14	40	0	2	0.515873016	0	0	Train
0	107	2015	8	33	12	0	1	2	0	0	0	125	6	3	0	0	0	1	1	0	0	8	179	0	3	0.714285714	0	1	Train
0	107	2015	8	33	12	0	1	2	0	0	0	50	6	3	0	0	0	0	3	0	0	8	179	0	2	0.607142857	0	0	Train
0	1	2015	8	33	12	0	1	2	0	0	0	125	3	1	0	0	0	0	0	0	0	14	179	0	2	0.595238095	0	0	Train
0	5	2015	8	33	12	0	1	2	0	0	0	39	5	3	0	0	0	0	0	0	0	27	179	0	2	0.595238095	0	0	Train
0	41	2015	8	33	12	0	2	2	0	0	0	125	4	3	0	0	0	0	0	2	0	1	179	0	3	0.492063492	0	0	Train
0	0	2015	8	33	12	0	1	2	0	0	0	125	3	1	0	0	0	0	0	0	0	14	179	0	2	0.555555556	0	0	Train
1	0	2015	8	33	12	0	1	2	0	0	0	50	4	3	0	0	0	0	0	0	0	1	179	0	2	0.498412698	0	0	Train
0	2	2015	8	33	12	0	1	2	0	0	0	50	6	3	0	0	0	0	0	0	0	9	179	0	0	0.904761905	1	1	Train
0	41	2015	8	33	12	0	2	2	0	0	0	46	4	3	0	0	0	0	3	0	0	1	179	0	3	0.492063492	0	0	Train
0	41	2015	8	33	12	0	2	2	0	0	0	125	4	3	0	0	0	0	0	0	0	1	179	0	3	0.492063492	0	0	Train
0	41	2015	8	33	12	0	2	3	0	0	0	125	4	3	0	0	0	0	3	1	0	1	179	0	3	0.666666667	0	1	Train
0	41	2015	8	33	12	0	2	2	0	0	0	125	4	3	0	0	0	0	0	0	0	1	179	0	3	0.492063492	0	0	Train
0	41	2015	8	33	12	0	2	2	0	0	0	125	4	3	0	0	0	0	0	0	0	1	179	0	3	0.492063492	0	0	Train
0	2	2015	8	33	12	0	2	2	2	0	3	125	6	3	0	0	0	5	5	0	0	9	179	0	0	1.214285714	0	1	Train
0	41	2015	8	33	12	0	2	2	0	0	0	125	4	3	0	0	0	0	0	0	0	1	179	0	3	0.492063492	0	0	Train
0	41	2015	8	33	12	0	2	2	0	0	0	125	4	3	0	0	0	0	3	0	0	1	179	0	3	0.492063492	0	0	Train
0	41	2015	8	33	12	0	2	2	0	0	0	125	4	3	0	0	0	0	3	0	0	1	179	0	3	0.492063492	0	0	Train
1	41	2015	8	33	12	0	2	2	0	0	0	125	4	3	0	0	0	0	0	0	0	1	179	0	3	0.492063492	0	0	Train
0	41	2015	8	33	12	0	2	2	0	0	0	125	4	3	0	0	0	0	0	0	0	1	179	0	3	0.492063492	0	0	Train
0	1	2015	8	33	12	0	2	1	2	0	0	125	5	3	0	0	0	1	1	2	0	20	179	0	2	0	0	4	Train
0	41	2015	8	33	12	0	2	2	0	0	0	125	4	3	0	0	0	0	0	0	0	1	179	0	3	0.492063492	0	0	Train
0	41	2015	8	33	12	0	2	2	0	0	0	125	4	3	0	0	0	0	0	0	0	1	179	0	3	0.492063492	0	0	Train
0	41	2015	8	33	12	0	2	3	0	0	0	125	4	3	0	0	0	0	3	1	0	1	179	0	3	0.666666667	0	1	Train
0	41	2015	8	33	12	0	2	2	0	0	0	125	4	3	0	0	0	0	3	0	0	1	179	0	3	0.492063492	0	0	Train
0	41	2015	8	33	12	0	2	2	0	0	0	125	4	3	0	0	0	0	0	0	0	1	179	0	3	0.492063492	0	0	Train
0	41	2015	8	33	12	0	2	2	0	0	0	125	4	3	0	0	0	0	0	0	0	1	179	0	3	0.492063492	0	0	Train
0	41	2015	8	33	12	0	2	2	0	0	0	125	4	3	0	0	0	0	0	0	0	1	179	0	3	0.492063492	0	0	Train
0	41	2015	8	33	12	0	2	2	0	0	0	125	4	3	0	0	0	0	0	0	0	1	179	0	3	0.492063492	0	0	Train
0	41	2015	8	33	12	0	2	2	0	0	0	125	4	3	0	0	0	0	0	0	0	1	179	0	3	0.492063492	0	0	Train
0	41	2015	8	33	12	0	2	2	0	0	0	125	4	3	0	0	0	0	0	0	0	1	179	0	3	0.492063492	0	0	Train
0	123	2015	8	33	12	0	2	2	0	0	0	43	6	3	0	0	0	0	0	2	0	9	179	0	2	0.607142857	0	1	Train
0	41	2015	8	33	12	0	2	2	0	0	0	125	4	3	0	0	0	0	0	0	0	1	179	0	3	0.492063492	0	0	Train
0	41	2015	8	33	12	0	2	2	0	0	0	125	4	3	0	0	0	0	3	0	0	1	179	0	3	0.492063492	0	0	Train
1	4	2015	8	33	12	0	2	1	0	0	0	125	6	3	0	0	0	0	0	0	0	9	179	0	2	0.698412698	0	1	Train
0	41	2015	8	33	12	0	2	2	0	0	0	125	4	3	0	0	0	0	0	0	0	1	179	0	3	0.492063492	0	0	Train
1	41	2015	8	33	12	0	2	2	0	0	0	125	4	3	0	0	0	0	0	0	0	1	179	0	3	0.492063492	0	0	Train
1	41	2015	8	33	12	0	2	2	0	0	0	125	4	3	0	0	0	0	0	0	0	1	179	0	3	0.492063492	0	0	Train
0	1	2015	8	33	12	0	2	2	0	0	0	125	5	3	0	0	0	1	1	2	0	20	179	0	2	0	0	3	Train
0	41	2015	8	33	12	0	2	2	0	0	0	125	4	3	0	0	0	0	0	0	0	1	179	0	3	0.492063492	0	0	Train
0	41	2015	8	33	12	0	2	1	0	0	0	125	4	3	0	0	0	0	0	0	0	1	179	0	3	0	0	0	Train
0	41	2015	8	33	12	0	2	2	0	0	0	125	4	3	0	0	0	0	0	0	0	1	179	0	3	0.492063492	0	0	Train
1	41	2015	8	33	12	0	2	2	0	0	0	125	4	3	0	0	0	0	0	0	0	1	179	0	3	0.492063492	0	0	Train
0	0	2015	8	33	12	0	3	2	0	0	0	50	6	3	0	0	0	0	3	0	0	9	179	0	0	1.095238095	0	0	Train
0	0	2015	8	33	12	0	3	2	1	0	0	46	3	1	0	0	0	0	3	1	0	14	179	0	2	0.595238095	0	0	Train
0	0	2015	8	33	12	0	3	2	0	0	0	50	6	3	0	0	0	0	0	0	0	9	179	0	0	1.095238095	0	0	Train
0	2	2015	8	33	12	0	3	2	0	0	0	125	6	3	0	0	0	0	0	0	0	9	179	0	0	0.777777778	0	2	Train
1	1	2015	8	33	12	0	4	2	0	0	0	125	5	3	0	0	0	0	0	0	0	42	179	0	2	0.873015873	0	0	Train
1	7	2015	8	33	12	1	4	2	0	0	0	125	6	3	0	0	0	0	0	0	0	9	179	0	0	0.714285714	0	1	Train
0	6	2015	8	33	12	1	4	2	0	0	0	150	3	1	0	0	0	0	0	0	0	14	179	0	2	0.595238095	0	0	Train
0	6	2015	8	33	12	2	4	2	0	0	0	125	6	3	0	0	0	0	0	0	0	9	179	0	0	0.714285714	0	2	Train
0	4	2015	8	33	12	2	7	2	0	0	0	75	6	3	0	0	0	0	0	1	0	9	179	0	2	0.742539683	0	2	Train
0	1	2015	8	33	12	3	9	1	0	0	0	1	3	1	0	0	0	0	0	2	0	14	179	0	3	0.595238095	0	0	Train
0	6	2015	8	33	12	0	4	2	0	0	0	14	6	3	0	0	0	0	0	0	0	9	179	0	0	0.714285714	0	2	Train
0	0	2015	8	33	12	0	4	2	0	0	0	75	6	3	0	0	0	0	0	0	0	9	179	0	2	0.607142857	0	1	Train
0	0	2015	8	33	13	0	1	2	0	0	0	39	6	3	0	0	0	0	0	0	0	9	179	0	2	1.095238095	0	0	Train
0	3	2015	8	33	13	0	1	2	2	0	3	50	6	3	0	0	0	5	5	0	0	9	179	0	0	1.214285714	0	0	Train
0	2	2015	8	33	13	0	2	2	0	0	0	125	6	3	0	0	0	0	0	0	0	14	179	0	2	0.595238095	0	0	Train
0	0	2015	8	33	13	0	0	2	0	0	0	125	6	3	0	0	0	0	7	0	0	14	179	0	0	0	0	2	Train
0	0	2015	8	33	13	0	1	2	0	0	0	125	3	1	0	0	0	0	0	0	0	14	179	0	2	0.984126984	0	0	Train
0	2	2015	8	33	13	0	1	2	0	0	0	125	6	3	0	0	0	0	0	0	0	9	179	0	0	0.984126984	0	2	Train
0	0	2015	8	33	13	0	2	2	0	0	0	125	6	3	0	0	0	0	1	0	0	9	9	0	2	0.674603175	0	0	Train
1	0	2015	8	33	13	0	2	2	0	0	0	125	3	1	0	0	0	3	3	0	0	14	179	0	2	0.706349206	0	1	Train
0	0	2015	8	33	13	0	2	2	0	0	0	125	6	3	0	0	0	0	1	0	0	9	9	0	2	0.674603175	0	0	Train
0	0	2015	8	33	13	0	2	2	0	0	0	28	3	1	0	0	0	0	0	3	0	14	179	0	2	0.706349206	0	0	Train
0	119	2015	8	33	13	0	3	2	0	0	0	53	6	3	0	0	0	0	3	0	0	9	179	0	3	0.678571429	1	1	Train
0	134	2015	8	33	13	0	3	2	0	0	0	14	6	3	0	0	0	0	0	0	0	9	179	0	2	0.607142857	0	2	Train
0	150	2015	8	33	13	0	3	2	0	0	0	125	6	3	0	0	0	0	0	0	0	9	179	0	2	0.607142857	0	2	Train
0	8	2015	8	33	13	0	3	2	0	0	0	97	6	3	0	0	0	0	0	0	0	9	179	0	0	0.714285714	0	2	Train
0	119	2015	8	33	13	0	3	2	0	0	0	53	6	3	0	0	0	0	3	0	0	9	179	0	3	0.607142857	1	2	Train
1	5	2015	8	33	13	0	3	2	0	0	0	125	6	3	0	0	0	0	0	0	0	9	179	0	2	0.777777778	0	1	Train
0	3	2015	8	33	13	0	3	3	0	0	0	32	6	3	0	0	0	0	3	0	0	9	179	0	0	1.111111111	0	1	Train
0	8	2015	8	33	13	0	3	2	0	0	0	46	6	3	0	0	0	0	0	0	0	9	179	0	0	0.785714286	1	2	Train
1	0	2015	8	33	13	0	2	2	0	0	0	125	3	1	0	0	0	3	3	0	0	14	179	0	2	0.706349206	0	1	Train
0	0	2015	8	33	13	1	3	2	0	0	0	125	6	3	0	0	0	0	0	0	0	9	179	0	0	1.158730159	0	1	Train
0	16	2015	8	33	13	2	3	2	0	0	0	26	5	3	0	0	0	0	0	0	0	27	179	0	2	0.4	0	0	Train
1	87	2015	8	33	13	2	3	2	0	0	0	125	6	3	0	0	0	0	0	0	0	9	179	0	2	0.607142857	0	0	Train
0	3	2015	8	33	13	2	4	2	0	0	0	50	6	3	0	0	0	0	0	0	0	9	179	0	0	0.746031746	0	2	Train
0	142	2015	8	33	13	2	5	2	0	0	0	12	6	3	0	0	0	0	0	0	0	9	179	0	3	0.607142857	0	1	Train
1	8	2015	8	33	13	2	5	2	0	0	0	125	6	4	0	0	0	1	1	0	0	9	179	0	3	0.607142857	0	1	Train
[truncated: 77,331 more rows]
