# Supplementary material for: Predicting hotel booking cancellations using tree-based neural network
Source: PeerJ Comput Sci. 2024 Nov 18;10:e2473. doi: 10.7717/peerj-cs.2473 (PMC11623061; doi:10.7717/peerj-cs.2473)
Supplement: Supplemental Information 1 [file peerj-cs-10-2473-s001.zip › H1.csv]

is_canceled	lead_time	arrival_date_year	arrival_date_month	arrival_date_week_number	arrival_date_day_of_month	stays_in_weekend_nights	stays_in_week_nights	adults	children	babies	meal	country	market_segment	distribution_channel	is_repeated_guest	previous_cancellations	previous_bookings_not_canceled	reserved_room_type	assigned_room_type	booking_changes	deposit_type	agent	company	days_in_waiting_list	customer_type	adr	required_car_parking_spaces	total_of_special_requests	dataset
0	342	2015	7	27	1	0	0	2	0	0	0	95	2	1	0	0	0	2	2	3	0	14	179	0	2	0	0	0	Train
0	737	2015	7	27	1	0	0	2	0	0	0	95	2	1	0	0	0	2	2	4	0	14	179	0	2	0	0	0	Train
0	7	2015	7	27	1	0	1	1	0	0	0	45	2	1	0	0	0	0	2	0	0	14	179	0	2	0.6	0	0	Train
0	13	2015	7	27	1	0	1	1	0	0	0	45	1	0	0	0	0	0	0	0	0	304	179	0	2	0.6	0	0	Train
0	14	2015	7	27	1	0	2	2	0	0	0	45	5	2	0	0	0	0	0	0	0	240	179	0	2	0.784	0	1	Train
0	14	2015	7	27	1	0	2	2	0	0	0	45	5	2	0	0	0	0	0	0	0	240	179	0	2	0.784	0	1	Train
0	0	2015	7	27	1	0	2	2	0	0	0	95	2	1	0	0	0	2	2	0	0	14	179	0	2	0.856	0	0	Train
0	9	2015	7	27	1	0	2	2	0	0	1	95	2	1	0	0	0	2	2	0	0	303	179	0	2	0.824	0	1	Train
1	85	2015	7	27	1	0	3	2	0	0	0	95	5	2	0	0	0	0	0	0	0	240	179	0	2	0.656	0	1	Train
1	75	2015	7	27	1	0	3	2	0	0	2	95	4	2	0	0	0	3	3	0	0	15	179	0	2	0.844	0	0	Train
1	23	2015	7	27	1	0	4	2	0	0	0	95	5	2	0	0	0	4	4	0	0	240	179	0	2	0.984	0	0	Train
0	35	2015	7	27	1	0	4	2	0	0	2	95	5	2	0	0	0	3	3	0	0	240	179	0	2	1.16	0	0	Train
0	68	2015	7	27	1	0	4	2	0	0	0	118	5	2	0	0	0	3	4	0	0	240	179	0	2	0.776	0	3	Train
0	18	2015	7	27	1	0	4	2	1	0	2	40	5	2	0	0	0	6	6	1	0	241	179	0	2	1.23816	0	1	Train
0	37	2015	7	27	1	0	4	2	0	0	0	95	5	2	0	0	0	4	4	0	0	241	179	0	2	0.75768	0	0	Train
0	68	2015	7	27	1	0	4	2	0	0	0	55	5	2	0	0	0	3	4	0	0	240	179	0	2	0.776	0	3	Train
0	37	2015	7	27	1	0	4	2	0	0	0	95	4	2	0	0	0	4	4	0	0	8	179	0	0	0.78	0	0	Train
0	12	2015	7	27	1	0	1	2	0	0	0	55	5	2	0	0	0	0	4	0	0	240	179	0	2	0.7056	0	0	Train
0	0	2015	7	27	1	0	1	2	0	0	0	44	1	0	0	0	0	0	6	0	0	14	110	0	2	0.85936	0	0	Train
0	7	2015	7	27	1	0	4	2	0	0	0	45	2	1	0	0	0	6	6	0	0	250	179	0	2	1.224	0	1	Train
0	37	2015	7	27	1	1	4	1	0	0	0	45	5	2	0	0	0	5	5	0	0	241	179	0	2	0.77832	0	1	Train
0	72	2015	7	27	1	2	4	2	0	0	0	95	2	1	0	0	0	0	0	1	0	250	179	0	2	0.67736	0	1	Train
0	72	2015	7	27	1	2	4	2	0	0	0	95	2	1	0	0	0	0	0	1	0	250	179	0	2	0.67736	0	1	Train
0	72	2015	7	27	1	2	4	2	0	0	0	95	2	1	0	0	0	3	3	1	0	250	179	0	2	0.79736	0	1	Train
0	127	2015	7	27	1	2	5	2	0	0	2	45	4	2	0	0	0	3	8	0	0	115	179	0	0	0.7596	0	1	Train
0	78	2015	7	27	1	2	5	2	0	0	0	95	4	2	0	0	0	3	3	0	0	5	179	0	2	0.5088	1	0	Train
0	48	2015	7	27	1	2	5	2	0	0	0	55	4	2	0	0	0	3	3	0	0	8	179	0	0	0.636	0	0	Train
1	60	2015	7	27	1	2	5	2	0	0	0	95	5	2	0	0	0	4	4	0	0	240	179	0	2	0.856	0	2	Train
0	77	2015	7	27	1	2	5	2	0	0	0	95	5	2	0	0	0	0	0	0	0	240	179	0	2	0.752	0	0	Train
0	99	2015	7	27	1	2	5	2	0	0	0	95	5	2	0	0	0	3	3	0	0	240	179	0	2	0.6984	1	1	Train
0	118	2015	7	27	1	4	10	1	0	0	0	95	2	1	0	0	0	0	0	2	0	14	179	0	2	0.496	0	2	Train
0	95	2015	7	27	1	4	11	2	0	0	0	45	4	2	0	0	0	3	3	0	0	241	179	0	2	0.51088	0	0	Train
1	96	2015	7	27	1	2	8	2	0	0	0	95	2	1	0	0	0	4	4	0	0	14	179	0	2	0.8664	0	2	Train
0	69	2015	7	27	2	2	4	2	0	0	0	55	4	2	0	0	0	0	2	0	0	175	179	0	2	0.524	0	0	Train
1	45	2015	7	27	2	1	3	3	0	0	0	95	5	2	0	0	0	3	3	0	0	241	179	0	2	0.8704	0	1	Train
1	40	2015	7	27	2	1	3	3	0	0	0	95	5	2	0	0	0	3	3	0	0	241	179	0	2	0.8704	0	1	Train
0	15	2015	7	27	2	1	3	2	0	0	0	40	5	2	0	0	0	0	2	0	0	240	179	0	2	0.784	0	0	Train
0	36	2015	7	27	2	1	3	3	0	0	0	95	5	2	0	0	0	3	3	0	0	241	179	0	2	0.8704	0	1	Train
1	43	2015	7	27	2	1	3	3	0	0	0	95	5	2	0	0	0	3	3	0	0	241	179	0	2	0.8704	0	0	Train
0	70	2015	7	27	2	2	3	2	0	0	2	97	2	1	0	0	0	4	4	0	0	250	179	0	2	1.096	0	1	Train
1	45	2015	7	27	2	2	3	2	0	0	0	95	5	2	0	0	0	6	6	0	0	241	179	0	2	0.94248	0	0	Train
0	45	2015	7	27	2	2	3	2	0	0	0	55	4	2	0	0	0	3	3	0	0	8	179	0	0	0.636	0	0	Train
0	16	2015	7	27	2	2	3	2	0	0	0	40	2	1	0	0	0	5	5	0	0	14	179	0	2	0.984	0	0	Train
0	70	2015	7	27	2	2	3	2	0	0	2	97	2	1	0	0	0	4	4	0	0	250	179	0	2	1.096	0	1	Train
0	107	2015	7	27	2	2	5	2	0	0	0	95	5	2	0	0	0	0	0	0	0	240	179	0	2	0.8856	0	2	Train
1	47	2015	7	27	2	2	5	2	2	0	0	95	5	2	0	0	0	6	6	0	0	240	179	0	2	1.224	0	0	Train
0	96	2015	7	27	2	2	5	2	0	0	0	40	4	2	0	0	0	0	0	0	0	134	179	0	2	0.4716	0	1	Train
0	113	2015	7	27	2	2	5	2	0	0	0	85	4	2	0	0	0	4	4	0	0	156	179	0	3	0.66304	0	2	Train
0	90	2015	7	27	2	2	5	2	0	0	2	45	4	2	0	0	0	0	1	1	0	243	179	0	0	0.6588	0	0	Train
0	50	2015	7	27	2	2	5	2	0	0	2	55	5	2	0	0	0	4	5	1	0	241	179	0	2	0.9548	0	1	Train
0	113	2015	7	27	2	2	5	2	0	0	0	85	4	2	0	0	0	3	3	0	0	156	179	0	3	0.54064	0	2	Train
0	93	2015	7	27	2	3	8	2	0	0	0	55	4	2	0	0	0	0	0	0	0	156	179	0	0	0.44808	0	0	Train
0	76	2015	7	27	2	4	10	2	0	0	0	88	4	2	0	0	0	3	3	0	0	243	179	0	0	0.8856	0	0	Train
0	3	2015	7	27	2	0	1	2	0	0	0	40	5	2	0	0	0	0	2	0	0	240	179	0	2	0.7056	1	0	Train
0	1	2015	7	27	2	0	1	2	0	0	0	4	5	2	0	0	0	7	7	0	0	240	179	0	2	1.176	1	0	Train
0	1	2015	7	27	2	0	1	2	2	0	0	40	2	1	0	0	0	2	2	0	0	14	179	0	2	0.856	1	2	Train
0	0	2015	7	27	2	0	1	2	0	0	0	95	2	1	0	0	0	7	7	0	0	14	179	0	2	1.176	0	0	Train
0	0	2015	7	27	2	0	1	2	0	0	0	95	5	2	0	0	0	0	3	0	0	240	179	0	2	0.9432	0	2	Train
0	0	2015	7	27	2	0	1	2	0	0	0	95	2	1	0	0	0	6	6	0	0	14	179	0	2	0.984	0	0	Train
0	14	2015	7	27	2	0	2	2	0	0	0	118	5	2	0	0	0	0	2	0	0	242	179	0	2	0.784	0	1	Train
0	10	2015	7	27	2	0	2	2	0	0	0	95	5	2	0	0	0	6	6	0	0	241	179	0	2	0.94248	0	0	Train
0	5	2015	7	27	2	0	2	2	0	0	0	55	5	2	0	0	0	4	4	0	0	240	179	0	2	1.08	1	2	Train
0	17	2015	7	27	2	0	3	2	0	0	0	40	2	1	0	0	0	5	5	0	0	250	179	0	2	1.064	0	1	Train
0	93	2015	7	27	2	0	3	2	0	0	0	55	4	2	0	0	0	0	2	0	0	115	179	0	0	0.4716	0	0	Train
1	3	2015	7	27	2	0	3	2	0	0	2	95	5	2	0	0	0	0	0	0	0	240	179	0	2	1.09064	0	2	Train
0	10	2015	7	27	3	0	2	2	2	0	0	118	5	2	0	0	0	6	7	0	0	240	179	0	2	1.224	1	0	Train
0	3	2015	7	27	3	0	2	2	0	0	0	40	5	2	0	0	0	0	2	0	0	240	179	0	2	0.884	0	0	Train
0	51	2015	7	27	3	0	2	2	0	0	0	93	5	2	0	0	0	3	3	0	0	242	179	0	2	0.776	0	0	Train
1	71	2015	7	27	3	0	2	3	0	0	0	95	4	2	0	0	0	0	0	0	0	242	179	0	2	0.8824	0	2	Train
1	63	2015	7	27	3	0	2	2	0	0	0	95	5	2	0	0	0	0	0	0	0	240	179	0	2	0.656	0	2	Train
1	62	2015	7	27	3	0	2	2	0	0	0	95	5	2	0	0	0	3	3	0	0	240	179	0	2	0.776	0	1	Train
1	101	2015	7	27	3	0	2	2	0	0	0	95	5	2	0	0	0	0	0	0	0	240	179	0	2	0.5904	0	1	Train
0	2	2015	7	27	3	0	2	2	0	0	2	95	4	2	0	0	0	0	0	0	0	3	179	0	2	0.732	0	0	Train
0	15	2015	7	27	3	0	2	2	0	0	0	40	5	2	0	0	0	0	0	0	0	240	179	0	2	0.916	0	0	Train
1	51	2015	7	27	3	0	2	3	0	0	0	95	5	2	0	0	0	0	0	0	0	242	179	0	2	0.8824	0	0	Train
0	3	2015	7	27	3	1	2	2	0	0	0	40	5	2	0	0	0	0	0	0	0	240	179	0	2	0.7272	1	0	Train
1	48	2015	7	27	3	1	2	2	0	0	0	95	5	2	0	0	0	4	4	0	0	240	179	0	2	0.984	0	0	Train
0	2	2015	7	27	3	2	2	1	0	0	0	95	5	2	0	0	0	0	0	0	0	240	179	0	2	0.976	0	0	Train
0	72	2015	7	27	3	2	2	2	0	0	0	33	4	2	0	0	0	0	0	0	0	105	179	0	2	0.8856	1	0	Train
0	81	2015	7	27	3	2	6	3	0	0	0	95	4	2	0	0	0	3	3	0	0	5	179	0	2	0.68688	0	0	Train
0	99	2015	7	27	3	2	7	2	0	0	0	44	4	2	0	0	0	0	0	0	0	40	179	0	0	0.4716	0	0	Train
1	368	2015	7	27	3	3	7	2	0	0	0	95	4	2	0	0	0	0	0	0	0	40	179	0	0	0.44544	0	0	Train
0	364	2015	7	27	3	3	7	2	0	0	0	45	4	2	0	0	0	0	0	0	0	40	179	0	0	0.44544	0	0	Train
1	81	2015	7	27	3	3	7	2	0	0	2	95	2	1	0	0	0	0	0	2	0	250	179	0	2	0.992	0	1	Train
0	99	2015	7	27	3	3	7	2	0	0	2	45	4	2	0	0	0	4	4	0	0	115	179	0	0	0.8892	0	0	Train
0	324	2015	7	27	3	4	10	2	0	0	2	45	4	2	0	0	0	4	4	0	0	40	179	0	0	1.07784	0	0	Train
0	69	2015	7	27	3	4	10	2	0	0	0	45	5	2	0	0	0	5	5	1	0	241	179	0	2	0.7396	0	1	Train
1	79	2015	7	27	3	6	15	2	1	0	0	95	4	2	0	0	0	0	0	0	0	242	179	0	2	0.86984	0	2	Train
0	12	2015	7	27	3	0	1	2	0	0	0	45	5	2	0	0	0	0	2	0	0	240	179	0	2	0.5904	0	0	Train
0	9	2015	7	27	3	0	1	2	0	0	0	95	5	2	0	0	0	0	2	0	0	240	179	0	2	0.784	1	2	Train
0	1	2015	7	27	3	0	1	2	0	0	0	40	5	2	0	0	0	0	2	0	0	240	179	0	2	1.048	0	1	Train
0	21	2015	7	27	3	0	1	2	0	0	0	95	5	2	0	0	0	4	4	0	0	240	179	0	2	0.984	0	0	Train
0	9	2015	7	27	3	0	1	2	0	0	0	118	5	2	0	0	0	2	2	0	0	241	179	0	2	0.75768	0	0	Train
0	109	2015	7	27	3	0	1	2	0	0	0	10	5	2	0	0	0	0	0	0	0	240	179	0	2	0.984	0	2	Train
1	109	2015	7	27	3	0	2	2	0	0	0	95	5	2	0	0	0	0	0	0	0	240	179	0	2	0.984	0	1	Train
1	72	2015	7	27	3	0	2	2	0	0	0	95	5	2	0	0	0	0	0	0	0	240	179	0	2	0.5904	0	1	Train
1	63	2015	7	27	3	2	5	2	0	0	0	95	5	2	0	0	0	5	5	0	0	242	179	0	2	0.936	0	1	Train
0	63	2015	7	27	3	2	5	3	0	0	2	40	4	2	0	0	0	4	4	0	0	105	179	0	2	1.57232	0	1	Train
0	101	2015	7	27	3	2	5	2	1	0	0	95	5	2	0	0	0	3	3	0	0	240	179	0	2	0.7944	1	2	Train
0	102	2015	7	27	3	2	5	2	0	0	0	33	2	1	0	0	0	4	4	0	0	250	179	0	2	0.7276	0	0	Train
0	4	2015	7	27	4	2	1	2	0	0	0	40	2	1	0	0	0	0	2	0	0	250	179	0	2	0.74136	0	1	Train
0	98	2015	7	27	4	2	1	2	0	0	0	44	4	2	0	0	0	3	3	0	0	8	179	0	2	0.5724	1	0	Train
0	92	2015	7	27	4	2	4	1	2	0	0	44	4	2	0	0	0	5	5	0	0	241	179	0	2	0.77192	0	2	Train
0	95	2015	7	27	4	2	4	2	0	0	0	95	5	2	0	0	0	0	2	0	0	240	179	0	2	0.6864	1	2	Train
0	102	2015	7	27	4	2	5	2	0	0	0	95	5	2	0	0	0	4	4	0	0	240	179	0	2	0.7704	0	1	Train
1	26	2015	7	27	4	2	5	2	2	0	0	95	5	2	0	0	0	7	7	0	0	240	179	0	2	1.304	0	0	Train
1	73	2015	7	27	4	2	5	3	0	0	2	95	2	1	0	0	0	3	3	0	0	250	179	0	2	1.376	0	1	Train
1	102	2015	7	27	4	2	5	2	0	0	0	95	5	2	0	0	0	0	0	0	0	240	179	0	2	0.8856	0	1	Train
0	115	2015	7	27	4	2	5	2	0	0	0	95	4	2	0	0	0	0	0	0	0	134	179	0	2	0.4716	0	1	Train
0	102	2015	7	27	4	2	5	2	0	1	0	95	5	2	0	0	0	0	0	0	0	240	179	0	2	0.5904	0	2	Train
0	86	2015	7	27	4	2	5	2	0	0	0	19	5	2	0	0	0	3	3	0	0	240	179	0	2	0.776	0	2	Train
0	78	2015	7	27	4	2	5	2	0	1	2	95	5	2	0	0	0	4	5	0	0	240	179	0	2	1.112	0	2	Train
0	52	2015	7	27	4	2	5	2	0	0	0	45	5	2	0	0	0	0	0	0	0	147	179	0	2	0.53792	0	0	Train
0	29	2015	7	27	4	2	6	3	0	0	0	95	5	2	0	0	0	4	4	0	0	241	179	0	2	0.932	0	1	Train
1	101	2015	7	27	4	2	6	2	0	0	0	95	5	2	0	0	0	4	4	0	0	240	179	0	2	0.7704	0	1	Train
0	109	2015	7	27	4	2	6	2	0	0	0	95	5	2	0	0	0	0	0	0	0	240	179	0	2	0.984	0	1	Train
0	92	2015	7	27	4	4	6	2	0	0	0	45	4	2	0	0	0	3	3	0	0	40	179	0	0	0.5724	0	1	Train
0	92	2015	7	27	4	4	6	2	0	0	0	95	4	2	0	0	0	3	3	0	0	40	179	0	0	0.5724	0	1	Train
0	79	2015	7	27	4	4	6	2	1	0	2	95	2	1	0	0	0	3	3	1	0	250	179	0	2	1.192	0	1	Train
0	2	2015	7	27	4	0	1	2	2	0	0	95	5	2	0	0	0	7	6	1	0	240	179	0	2	1.304	1	0	Train
0	30	2015	7	27	4	0	1	2	0	0	0	95	4	2	0	0	0	3	2	0	0	8	179	0	0	0.636	0	0	Train
1	51	2015	7	27	4	0	1	1	0	0	2	95	5	2	0	0	0	0	0	0	0	240	179	0	2	0.84	0	0	Train
1	36	2015	7	27	4	0	1	1	0	0	0	95	2	1	0	0	0	4	6	1	0	250	179	0	2	0.984	0	0	Train
1	73	2015	7	27	4	0	1	2	0	0	0	95	5	2	0	0	0	0	0	0	0	240	179	0	2	0.5904	0	2	Train
1	33	2015	7	27	4	0	1	2	0	0	0	95	5	2	0	0	0	3	3	0	0	240	179	0	2	0.904	0	0	Train
0	32	2015	7	27	4	0	1	4	0	0	1	95	0	1	0	0	0	7	7	2	0	14	179	0	2	0	0	1	Train
0	8	2015	7	27	4	0	1	2	0	0	0	40	5	2	0	0	0	4	4	0	0	240	179	0	2	0.984	0	0	Train
0	100	2015	7	27	4	1	1	2	0	0	0	44	5	2	0	0	0	0	2	0	0	240	179	0	3	0.5904	1	1	Train
0	1	2015	7	27	4	1	1	2	0	0	0	95	5	2	0	0	0	0	0	0	0	240	179	0	2	0.916	0	0	Train
0	100	2015	7	27	4	1	1	2	0	0	0	44	5	2	0	0	0	0	0	0	0	240	179	0	3	0.5904	0	2	Train
0	100	2015	7	27	4	1	1	2	0	0	0	44	5	2	0	0	0	0	2	0	0	240	179	0	3	0.5904	0	1	Train
0	9	2015	7	28	5	1	0	2	0	0	0	40	5	2	0	0	0	0	2	0	0	240	179	0	2	0.7056	0	1	Train
1	5	2015	7	28	5	1	0	2	0	0	0	95	5	2	0	0	0	3	3	0	0	240	179	0	2	0.776	0	0	Train
0	0	2015	7	28	5	1	0	2	0	0	0	40	5	2	0	0	0	0	2	1	0	306	179	0	2	0.6808	0	0	Train
0	9	2015	7	28	5	1	0	1	0	0	0	33	5	2	0	0	0	0	0	0	0	184	179	0	2	0.712	0	0	Train
0	2	2015	7	28	5	1	0	1	0	0	0	95	5	2	0	0	0	0	3	0	0	240	179	0	2	0.6408	0	0	Train
0	2	2015	7	28	5	1	0	2	0	0	0	95	5	2	0	0	0	0	4	0	0	240	179	0	2	0.784	0	0	Train
0	9	2015	7	28	5	1	0	1	0	0	0	33	5	2	0	0	0	0	0	0	0	184	179	0	2	0.808	1	0	Train
1	5	2015	7	28	5	1	0	2	0	0	0	95	5	2	0	0	0	3	3	0	0	240	179	0	2	0.776	0	0	Train
0	2	2015	7	28	5	1	0	2	0	0	0	95	2	1	0	0	0	6	6	0	0	14	179	0	2	1.336	0	1	Train
0	44	2015	7	28	5	2	0	3	0	0	2	95	5	2	0	0	0	6	6	3	0	240	179	0	2	1.8	2	0	Train
0	80	2015	7	28	5	2	0	2	0	0	0	44	5	2	0	0	0	3	4	0	0	240	179	0	2	0.776	1	0	Train
0	97	2015	7	28	5	2	2	2	0	0	0	40	5	2	0	0	0	3	3	0	0	240	179	0	2	0.6984	0	2	Train
0	109	2015	7	28	5	2	3	2	1	0	0	24	4	2	0	0	0	0	3	0	0	241	179	0	2	0.68472	1	2	Train
0	30	2015	7	28	5	2	3	2	0	0	0	40	5	2	0	0	0	4	4	0	0	240	179	0	2	0.984	0	0	Train
0	64	2015	7	28	5	2	3	2	0	0	0	95	5	2	0	0	0	4	4	0	0	240	179	0	2	0.856	0	0	Train
0	39	2015	7	28	5	2	4	2	0	0	0	40	5	2	0	0	0	7	7	0	0	240	179	0	2	1.304	0	0	Train
0	90	2015	7	28	5	2	4	2	0	0	0	95	5	2	0	0	0	0	0	0	0	240	179	0	2	0.656	0	0	Train
1	34	2015	7	28	5	2	4	2	2	0	0	95	5	2	0	0	0	7	7	0	0	240	179	0	2	1.304	0	0	Train
1	93	2015	7	28	5	2	5	2	0	0	2	95	4	2	0	0	0	3	3	0	0	15	179	0	2	0.844	0	0	Train
0	97	2015	7	28	5	2	5	2	2	0	2	95	2	1	0	0	0	2	2	1	0	250	179	0	2	1.3136	1	1	Train
0	29	2015	7	28	5	2	5	2	0	0	0	55	5	2	0	0	0	5	5	0	0	241	179	0	2	0.77832	0	1	Train
1	101	2015	7	28	5	2	5	2	0	0	2	95	5	2	0	0	0	0	0	0	0	240	179	0	2	0.912	0	1	Train
0	27	2015	7	28	5	2	5	2	0	0	0	40	4	2	0	0	0	4	4	0	0	175	179	0	2	0.7872	0	0	Train
0	8	2015	7	28	5	4	5	2	2	0	0	19	5	2	0	0	0	7	7	1	0	240	179	0	2	1.4	1	1	Train
0	82	2015	7	28	5	4	6	2	0	0	0	95	4	2	0	0	0	3	3	0	0	5	179	0	2	0.5088	1	2	Train
0	94	2015	7	28	5	4	6	3	0	0	0	95	2	1	0	0	0	3	2	3	0	14	179	0	2	0.9956	1	1	Train
0	110	2015	7	28	5	4	7	2	0	0	0	45	4	2	0	0	0	3	3	0	0	40	179	0	0	0.8856	0	0	Train
0	96	2015	7	28	5	4	10	1	0	0	2	45	4	2	0	0	0	0	0	0	0	40	179	0	0	0.59256	0	0	Train
0	79	2015	7	28	5	4	10	2	0	0	2	45	4	2	0	0	0	3	3	0	0	243	179	0	0	1.0728	0	0	Train
0	115	2015	7	28	6	1	4	2	2	0	0	95	5	2	0	0	0	6	6	1	0	240	179	0	2	1.336	0	0	Train
0	111	2015	7	28	6	1	3	2	0	0	0	95	5	2	0	0	0	0	2	0	0	240	179	0	2	0.984	0	2	Train
0	51	2015	7	28	6	1	3	2	0	0	0	118	5	2	0	0	0	6	6	0	0	241	179	0	2	0.94248	1	2	Train
0	94	2015	7	28	6	1	3	3	0	0	0	24	4	2	0	0	0	3	3	0	0	96	179	0	2	1.37056	0	1	Train
0	81	2015	7	28	6	1	3	2	2	0	2	19	2	1	0	0	0	6	6	0	0	250	179	0	2	1.68	1	0	Train
0	84	2015	7	28	6	1	3	2	0	1	0	95	5	2	0	0	0	3	4	1	0	240	179	0	2	0.776	0	2	Train
0	51	2015	7	28	6	1	3	3	0	0	0	118	5	2	0	0	0	6	6	0	0	241	179	0	2	0.94248	0	2	Train
0	111	2015	7	28	6	0	0	2	0	0	0	95	5	2	0	0	0	0	7	0	0	240	179	0	2	0	0	2	Train
0	0	2015	7	28	6	0	0	1	0	0	0	95	2	1	0	0	0	4	7	0	0	250	179	0	2	0	0	0	Train
0	2	2015	7	28	6	1	0	2	1	0	0	95	2	1	0	0	0	0	4	0	0	14	179	0	2	1.048	0	0	Train
0	7	2015	7	28	6	1	1	2	0	0	0	95	5	2	0	0	0	0	4	0	0	240	179	0	2	0.784	0	2	Train
0	98	2015	7	28	6	1	1	2	0	0	0	118	5	2	0	0	0	3	5	0	0	240	179	0	2	0.6984	1	1	Train
0	95	2015	7	28	6	1	2	2	0	0	0	49	5	2	0	0	0	3	3	0	0	240	179	0	2	0.776	0	1	Train
1	48	2015	7	28	6	1	3	2	0	0	2	95	5	2	0	0	0	4	4	0	0	240	179	0	2	1.336	0	0	Train
0	66	2015	7	28	6	1	3	2	0	0	2	95	4	2	0	0	0	0	4	0	0	175	179	0	2	0.732	0	0	Train
0	104	2015	7	28	6	1	3	2	0	0	0	95	5	2	0	0	0	0	2	1	0	240	179	0	2	0.5904	0	1	Train
0	28	2015	7	28	6	1	4	2	0	0	0	95	5	2	0	0	0	4	4	0	0	240	179	0	2	0.984	0	0	Train
0	34	2015	7	28	6	1	4	2	0	0	2	95	2	1	0	0	0	5	5	0	0	250	179	0	2	1.4	1	0	Train
0	98	2015	7	28	6	1	5	2	0	0	2	40	5	2	0	0	0	0	2	0	0	240	179	0	2	0.9424	1	1	Train
0	104	2015	7	28	6	1	5	2	0	0	0	95	5	2	0	0	0	4	4	1	0	240	179	0	2	0.94104	0	0	Train
0	68	2015	7	28	6	2	5	2	2	0	2	95	5	2	0	0	0	6	6	0	0	240	179	0	2	1.48	0	0	Train
1	86	2015	7	28	6	2	5	1	0	0	2	95	4	2	0	0	0	0	0	0	0	175	179	0	2	0.568	0	1	Train
0	258	2015	7	28	6	2	5	2	0	0	0	45	4	2	0	0	0	0	0	0	0	2	179	0	0	0.378	0	0	Train
0	111	2015	7	28	6	3	5	2	0	0	2	95	5	2	0	0	0	0	2	0	0	240	179	0	2	1.208	0	1	Train
1	94	2015	7	28	6	3	7	2	0	0	0	95	5	2	0	0	0	3	3	0	0	240	179	0	2	0.6984	0	0	Train
0	112	2015	7	28	6	3	7	2	0	0	0	45	4	2	0	0	0	0	0	0	0	242	179	0	2	0.9648	0	1	Train
0	100	2015	7	28	6	3	7	2	0	0	0	45	4	2	0	0	0	3	3	1	0	241	179	0	2	0.51088	0	1	Train
0	33	2015	7	28	6	3	7	2	0	0	2	95	2	1	0	0	0	5	5	5	0	250	179	0	2	1.2568	0	1	Train
0	97	2015	7	28	6	3	7	2	0	0	2	45	4	2	0	0	0	3	3	0	0	156	179	0	0	0.73096	0	2	Train
0	80	2015	7	28	6	3	8	1	0	0	0	44	2	1	0	0	0	0	0	1	0	14	179	0	2	0.584	0	0	Train
0	90	2015	7	28	6	4	10	2	0	0	0	59	4	2	0	0	0	3	3	0	0	8	179	0	0	0.8856	0	0	Train
0	111	2015	7	28	6	4	10	2	0	0	0	45	4	2	0	0	0	0	0	0	0	40	179	0	0	0.7488	0	0	Train
0	65	2015	7	28	6	2	5	2	0	0	0	95	4	2	0	0	0	3	3	0	0	127	179	0	2	0.668	0	0	Train
1	67	2015	7	28	7	0	2	2	0	0	0	95	5	2	0	0	0	0	0	0	0	240	179	0	2	0.5904	0	1	Train
0	55	2015	7	28	7	0	3	2	0	0	0	40	5	2	0	0	0	0	0	0	0	240	179	0	2	0.656	1	2	Train
0	21	2015	7	28	7	0	3	2	1	0	2	95	2	1	0	0	0	5	5	0	0	250	179	0	2	1.484	0	1	Train
0	8	2015	7	28	7	0	0	2	0	0	0	95	2	1	0	0	0	0	0	0	0	14	179	0	2	0	0	1	Train
0	8	2015	7	28	7	0	0	2	0	0	0	95	5	2	0	0	0	0	4	0	0	240	179	0	2	0	0	1	Train
0	0	2015	7	28	7	0	1	1	0	0	0	45	5	2	0	0	0	0	0	0	0	240	179	0	2	0.8784	0	3	Train
0	0	2015	7	28	7	0	1	3	0	0	2	95	2	1	0	0	0	2	2	0	0	14	179	0	2	1.56	1	0	Train
0	0	2015	7	28	7	0	1	1	0	0	0	45	5	2	0	0	0	0	0	0	0	240	179	0	2	0.8784	0	3	Train
0	8	2015	7	28	7	0	4	3	2	0	0	40	5	2	0	0	0	7	7	2	0	240	179	0	2	1.544	0	1	Train
0	66	2015	7	28	7	0	4	2	0	0	0	95	5	2	0	0	0	3	3	0	0	240	179	0	2	0.776	0	2	Train
0	88	2015	7	28	7	0	4	3	0	0	2	118	4	2	0	0	0	3	4	0	0	95	179	0	2	1.2	0	1	Train
0	0	2015	7	28	7	0	4	2	0	0	0	84	2	1	0	0	0	0	0	2	0	14	179	0	2	0.784	0	0	Train
1	43	2015	7	28	7	0	5	2	0	0	2	95	4	2	0	0	0	0	0	0	0	134	179	0	2	0.732	0	0	Train
1	88	2015	7	28	7	2	5	2	0	0	2	95	5	2	0	0	0	4	4	0	0	240	179	0	2	1.112	0	2	Train
0	54	2015	7	28	7	2	5	2	0	0	0	55	4	2	0	0	0	3	3	0	0	8	179	0	2	0.636	0	0	Train
1	292	2015	7	28	7	2	5	2	0	0	0	95	4	2	0	0	0	0	0	0	0	2	179	0	0	0.378	0	0	Train
0	112	2015	7	28	7	4	10	2	0	0	2	55	4	2	0	0	0	3	3	0	0	156	179	0	0	1.0132	0	1	Train
0	68	2015	7	28	8	0	3	2	0	0	0	45	5	2	0	0	0	4	4	0	0	240	179	0	2	0.856	0	1	Train
0	7	2015	7	28	8	0	4	2	0	0	0	95	5	2	0	0	0	0	0	0	0	240	179	0	2	1.048	1	2	Train
0	1	2015	7	28	8	0	4	2	0	0	0	40	5	2	0	0	0	0	0	0	0	240	179	0	2	1.048	1	1	Train
1	113	2015	7	28	8	0	4	2	0	0	0	95	5	2	0	0	0	0	0	0	0	240	179	0	2	0.984	0	1	Train
0	5	2015	7	28	8	0	4	2	0	0	0	40	5	2	0	0	0	3	3	0	0	240	179	0	2	1.168	0	1	Train
0	83	2015	7	28	8	0	4	2	0	0	0	95	4	2	0	0	0	0	0	0	0	105	179	0	2	0.8856	0	1	Train
1	105	2015	7	28	8	0	4	2	0	0	0	95	5	2	0	0	0	0	0	0	0	240	179	0	2	0.5904	0	1	Train
0	0	2015	7	28	8	0	1	1	0	0	0	95	4	2	0	0	0	0	0	0	0	146	179	0	2	0.488	0	0	Train
1	1	2015	7	28	8	0	1	2	0	0	0	95	1	0	0	0	0	0	0	0	0	14	110	0	2	0.83776	0	1	Train
1	1	2015	7	28	8	0	1	2	0	0	0	95	1	0	0	0	0	0	0	0	0	14	110	0	2	0.83776	0	1	Train
0	1	2015	7	28	8	0	2	2	0	0	0	19	1	0	0	0	0	0	5	0	0	14	110	0	2	0.83776	1	1	Train
1	102	2015	7	28	8	1	4	2	0	0	0	95	2	1	0	0	0	0	0	0	0	9	179	0	2	0.53136	0	1	Train
0	113	2015	7	28	8	2	4	2	0	0	0	95	2	1	0	0	0	4	4	1	0	250	179	0	2	0.62368	1	1	Train
1	280	2015	7	28	8	2	5	2	1	0	2	95	4	2	0	0	0	3	3	0	0	40	179	0	0	0.896	0	1	Train
0	96	2015	7	28	8	2	5	2	0	0	0	45	5	2	0	0	0	4	5	0	0	240	179	0	2	0.856	0	1	Train
0	394	2015	7	28	8	2	5	2	0	0	2	45	4	2	0	0	0	3	3	0	0	40	179	0	0	0.71744	0	0	Train
0	33	2015	7	28	8	2	5	2	0	0	2	95	5	2	0	0	0	4	4	0	0	240	179	0	2	1.24	0	0	Train
0	82	2015	7	28	8	2	6	3	0	0	0	55	2	1	0	0	0	0	0	0	0	250	179	0	2	0.896	0	1	Train
0	100	2015	7	28	8	2	7	3	0	0	0	35	5	2	0	0	0	4	4	1	0	240	179	0	3	1.0408	0	3	Train
0	100	2015	7	28	8	2	7	2	0	0	0	35	5	2	0	0	0	4	4	0	0	240	179	0	3	0.8008	0	2	Train
0	17	2015	7	28	9	0	1	2	2	0	0	95	5	2	0	0	0	2	2	0	0	242	179	0	2	0.984	0	3	Train
0	68	2015	7	28	9	0	2	3	0	0	0	4	2	1	0	0	0	0	2	0	0	250	179	0	2	0.992	1	1	Train
0	12	2015	7	28	9	0	2	2	2	0	0	95	2	1	0	0	0	7	6	2	0	14	179	0	2	1.168	1	0	Train
1	77	2015	7	28	9	0	3	2	0	0	0	95	2	1	0	0	0	3	3	0	0	250	179	0	2	0.776	0	0	Train
1	24	2015	7	28	9	0	3	2	2	0	0	95	5	2	0	0	0	2	2	0	0	242	179	0	2	0.984	0	1	Train
1	44	2015	7	28	9	0	3	2	2	0	0	95	5	2	0	0	0	6	6	0	0	240	179	0	2	1.224	0	0	Train
0	78	2015	7	28	9	0	3	2	0	1	0	95	5	2	0	0	0	0	0	0	0	240	179	0	2	0.656	0	2	Train
1	17	2015	7	28	9	1	3	2	0	0	0	95	5	2	0	0	0	0	0	0	0	240	179	0	2	0.84064	0	0	Train
1	103	2015	7	28	9	1	3	2	0	0	0	95	5	2	0	0	0	0	0	0	0	240	179	0	2	0.52336	0	0	Train
0	16	2015	7	28	9	1	3	1	0	0	0	98	2	1	0	0	0	0	0	0	0	250	179	0	2	0.784	0	1	Train
0	14	2015	7	28	9	2	3	2	0	0	0	107	5	2	0	0	0	0	0	0	0	241	179	0	2	0.60368	1	1	Train
0	77	2015	7	28	9	2	3	2	0	0	0	93	4	2	0	0	0	0	0	0	0	177	179	0	2	0.524	0	0	Train
0	90	2015	7	28	9	2	5	2	0	0	0	44	4	2	0	0	0	0	3	0	0	6	179	0	2	0.7276	0	0	Train
0	90	2015	7	28	9	2	5	2	0	0	0	45	4	2	0	0	0	0	0	0	0	40	179	0	0	0.7488	0	0	Train
0	90	2015	7	28	9	2	5	2	0	0	0	45	4	2	0	0	0	4	4	0	0	143	179	0	0	0.954	0	0	Train
0	366	2015	7	28	9	2	5	2	0	0	2	45	4	2	0	0	0	4	4	0	0	40	179	0	0	1.07784	0	0	Train
0	249	2015	7	28	9	2	5	2	0	0	2	95	5	2	0	0	0	0	0	0	0	240	179	0	2	0.896	0	1	Train
1	69	2015	7	28	9	2	6	2	0	0	2	95	5	2	0	0	0	0	0	0	0	240	179	0	2	0.94504	0	2	Train
0	10	2015	7	28	10	0	1	2	0	0	0	118	2	1	0	0	0	0	0	0	0	250	179	0	2	1.048	0	0	Train
0	22	2015	7	28	10	0	2	2	0	0	0	95	5	2	0	0	0	0	0	0	0	240	179	0	2	0.7056	0	0	Train
0	91	2015	7	28	10	0	2	2	0	0	0	95	5	2	0	0	0	0	0	0	0	240	179	0	2	0.5904	0	1	Train
0	23	2015	7	28	10	0	2	2	0	0	0	95	5	2	0	0	0	0	0	0	0	240	179	0	2	0.784	0	0	Train
0	11	2015	7	28	10	0	2	2	0	0	0	95	5	2	0	0	0	0	0	0	0	240	179	0	2	0.884	0	1	Train
0	3	2015	7	28	10	0	2	2	0	0	0	95	5	2	0	0	0	0	0	0	0	240	179	0	2	1.048	0	1	Train
0	13	2015	7	28	10	0	2	2	1	0	2	95	5	2	0	0	0	6	6	2	0	240	179	0	2	1.48	1	1	Train
0	108	2015	7	28	10	0	2	2	0	0	0	95	5	2	0	0	0	3	3	1	0	240	179	0	2	0.6984	0	2	Train
0	91	2015	7	28	10	0	2	2	0	0	0	95	5	2	0	0	0	0	0	0	0	240	179	0	2	0.5904	0	1	Train
0	37	2015	7	28	10	1	2	2	0	0	0	45	5	2	0	0	0	2	2	0	0	105	179	0	2	0.96	0	1	Train
0	21	2015	7	28	10	1	2	2	0	0	0	6	2	1	0	0	0	0	2	0	0	250	179	0	2	0.784	0	1	Train
0	106	2015	7	28	10	1	2	2	0	0	0	45	5	2	0	0	0	4	4	0	0	240	179	0	2	0.7704	0	2	Train
0	30	2015	7	28	10	2	2	2	0	0	1	95	2	1	0	0	0	5	5	0	0	14	179	0	3	1.576	0	1	Train
0	30	2015	7	28	10	2	2	2	0	0	1	95	2	1	0	0	0	5	5	0	0	14	179	0	3	1.576	0	1	Train
1	51	2015	7	28	10	2	3	2	0	0	0	95	5	2	0	0	0	4	4	0	0	240	179	0	2	0.984	0	0	Train
0	79	2015	7	28	10	2	3	2	0	0	0	93	5	2	0	0	0	0	0	0	0	240	179	0	2	0.656	0	2	Train
0	21	2015	7	28	10	2	3	2	0	2	2	95	2	1	0	0	0	2	2	1	0	250	179	0	2	1.32	1	3	Train
0	35	2015	7	28	10	2	3	2	2	0	0	41	5	2	0	0	0	6	6	0	0	240	179	0	2	1.1952	0	0	Train
0	78	2015	7	28	10	2	5	2	0	0	2	95	5	2	0	0	0	0	0	1	0	240	179	0	2	0.85472	1	2	Train
0	31	2015	7	28	10	2	5	2	0	0	2	95	2	1	0	0	0	3	3	1	0	250	179	0	2	1.288	1	1	Train
0	78	2015	7	28	10	2	5	2	0	0	2	95	5	2	0	0	0	3	3	1	0	240	179	0	2	1.07544	0	2	Train
0	78	2015	7	28	10	2	5	2	0	0	2	95	5	2	0	0	0	4	4	1	0	240	179	0	2	1.15544	1	2	Train
0	44	2015	7	28	10	2	5	1	0	0	2	98	4	2	0	0	0	4	4	2	0	244	179	0	2	1.216	0	0	Train
0	34	2015	7	28	10	2	5	2	1	0	2	45	5	2	0	0	0	5	5	0	0	241	179	0	2	1.00432	0	3	Train
0	87	2015	7	28	10	2	5	2	1	1	1	95	4	2	0	0	0	2	2	0	0	5	179	0	2	1.07064	0	2	Train
0	11	2015	7	28	10	2	6	3	1	0	0	95	2	1	0	0	0	2	2	0	0	250	179	0	2	1.278	1	0	Train
0	115	2015	7	28	10	2	7	2	0	0	0	55	5	2	0	0	0	0	0	0	0	240	179	0	2	0.9648	0	2	Train
0	86	2015	7	28	10	3	7	2	0	0	0	95	5	2	0	0	0	3	3	0	0	240	179	0	2	0.8976	0	0	Train
0	41	2015	7	28	10	4	7	2	0	1	0	45	5	2	0	0	0	5	5	0	0	241	179	0	2	0.8848	0	0	Train
0	32	2015	7	28	10	4	9	2	0	0	0	35	5	2	0	0	0	2	2	0	0	241	179	0	2	0.8472	0	0	Train
0	34	2015	7	28	10	2	5	2	1	0	2	45	5	2	0	0	0	3	3	0	0	241	179	0	2	0.76216	0	3	Train
0	34	2015	7	28	10	2	5	2	0	0	2	45	5	2	0	0	0	5	5	0	0	241	179	0	2	0.87064	0	1	Train
1	100	2015	7	28	11	2	3	2	1	0	2	95	4	2	0	0	0	0	0	0	0	149	179	0	2	1.23168	0	0	Train
0	44	2015	7	28	11	2	3	2	0	0	0	40	5	2	0	0	0	0	0	0	0	240	179	0	2	0.9648	0	0	Train
0	304	2015	7	28	11	2	4	2	0	1	0	95	2	2	0	0	0	0	0	1	0	240	179	0	2	0.72536	0	1	Train
1	36	2015	7	28	11	2	4	2	0	0	0	95	5	2	0	0	0	4	4	0	0	240	179	0	2	1.01336	0	0	Train
0	117	2015	7	28	11	2	4	3	0	0	2	95	4	2	0	0	0	3	3	0	0	15	179	0	2	1.1552	0	1	Train
0	70	2015	7	28	11	2	4	2	0	0	0	40	5	2	0	0	0	0	0	0	0	240	179	0	2	0.796	1	2	Train
0	110	2015	7	28	11	2	5	2	0	0	0	95	2	1	0	0	0	4	4	0	0	250	179	0	2	1.1152	0	1	Train
1	109	2015	7	28	11	2	5	2	0	0	0	95	5	2	0	0	0	0	0	0	0	240	179	0	2	0.5904	0	1	Train
0	33	2015	7	28	11	2	2	2	0	0	0	45	5	2	0	0	0	4	4	0	0	241	179	0	2	0.71976	0	1	Train
0	33	2015	7	28	11	2	2	2	0	0	0	95	5	2	0	0	0	4	4	0	0	240	179	0	2	0.984	0	0	Train
0	33	2015	7	28	11	2	2	2	0	0	0	32	5	2	0	0	0	4	4	1	0	240	179	0	2	0.984	0	0	Train
0	0	2015	7	28	11	0	1	1	0	0	0	45	2	1	0	0	0	0	0	0	0	14	179	0	2	0.984	0	0	Train
0	0	2015	7	28	11	0	1	2	0	0	2	33	5	2	0	0	0	0	0	1	0	240	179	0	2	1.1592	0	1	Train
0	0	2015	7	28	11	0	1	2	0	0	0	40	2	1	0	0	0	6	6	0	0	14	179	0	2	1.224	0	0	Train
0	0	2015	7	28	11	0	1	2	0	0	0	40	5	2	0	0	0	0	0	0	0	240	179	0	2	1.048	0	1	Train
0	84	2015	7	28	11	1	1	2	0	0	2	95	1	0	0	0	0	0	0	0	0	14	113	0	2	0.8	1	0	Train
0	71	2015	7	28	11	1	1	2	0	0	0	40	4	2	0	0	0	0	0	0	0	175	179	0	2	0.524	0	0	Train
0	16	2015	7	28	11	1	1	2	0	0	0	97	5	2	0	0	0	2	2	0	0	242	179	0	2	0.984	0	1	Train
0	54	2015	7	28	11	2	1	2	0	0	0	95	5	2	0	0	0	4	5	0	0	240	179	0	2	0.984	0	0	Train
0	8	2015	7	28	11	2	1	2	0	0	0	40	5	2	0	0	0	0	0	0	0	240	179	0	2	1.048	0	0	Train
0	36	2015	7	28	11	2	5	2	0	0	0	95	4	2	0	0	0	3	3	0	0	5	179	0	2	0.83744	1	0	Train
0	40	2015	7	28	11	2	5	2	0	0	2	95	5	2	0	0	0	0	0	0	0	242	179	0	2	1.328	0	0	Train
1	59	2015	7	28	11	2	6	2	0	0	0	95	5	2	0	0	0	3	3	0	0	240	179	0	2	0.89	0	2	Train
0	79	2015	7	28	11	2	6	2	2	0	2	95	2	1	0	0	0	6	6	1	0	250	179	0	2	1.71	0	0	Train
0	32	2015	7	28	11	4	6	2	0	0	2	95	5	2	0	0	0	4	4	1	0	240	179	0	2	1.424	1	0	Train
0	110	2015	7	28	11	2	5	2	0	0	0	95	2	1	0	0	0	0	0	0	0	250	179	0	2	0.9112	0	1	Train
0	33	2015	7	28	11	2	5	2	0	0	0	95	5	2	0	0	0	4	4	0	0	240	179	0	2	1.03432	1	0	Train
0	53	2015	7	29	12	1	0	2	2	0	0	24	5	2	0	0	0	6	6	0	0	240	179	0	2	1.224	1	0	Train
0	2	2015	7	29	12	1	0	2	0	0	0	95	5	2	0	0	0	0	0	0	0	240	179	0	2	0.784	1	2	Train
0	8	2015	7	29	12	2	4	2	1	0	0	95	5	2	0	0	0	0	0	0	0	240	179	0	2	1.352	1	2	Train
1	72	2015	7	29	12	2	4	2	0	0	0	95	5	2	0	0	0	0	0	0	0	240	179	0	2	0.744	0	2	Train
0	12	2015	7	29	12	2	5	2	0	0	0	45	5	2	0	0	0	0	0	0	0	240	179	0	2	1.05832	0	0	Train
0	48	2015	7	29	12	2	5	2	0	0	0	16	4	2	0	0	0	3	3	0	0	243	179	0	2	0.984	0	1	Train
0	90	2015	7	29	12	2	5	2	0	0	1	95	4	2	0	0	0	0	0	0	0	5	179	0	3	0.93776	0	1	Train
0	34	2015	7	29	12	2	5	2	0	1	2	40	4	2	0	0	0	3	3	1	0	156	179	0	2	1.192	0	1	Train
1	58	2015	7	29	12	2	5	3	1	0	0	95	2	1	0	0	0	2	2	0	0	250	179	0	2	1.31656	0	1	Train
0	59	2015	7	29	12	2	5	2	0	0	0	45	4	2	0	0	0	0	0	0	0	115	179	0	0	0.856	0	0	Train
0	90	2015	7	29	12	2	5	2	0	1	1	95	4	2	0	0	0	0	0	0	0	5	179	0	3	0.93776	1	2	Train
0	116	2015	7	29	12	2	5	2	0	0	0	95	4	2	0	0	0	4	4	0	0	40	179	0	0	0.954	0	0	Train
0	31	2015	7	29	12	2	5	2	0	0	0	45	4	2	0	0	0	3	3	0	0	243	179	0	2	0.984	0	0	Train
1	51	2015	7	29	12	2	5	2	0	0	2	95	5	2	0	0	0	0	0	0	0	241	179	0	2	0.84568	0	0	Train
0	48	2015	7	29	12	2	5	2	0	0	0	45	4	2	0	0	0	3	3	0	0	243	179	0	2	0.984	0	1	Train
0	59	2015	7	29	12	2	5	2	0	0	0	40	5	2	0	0	0	4	4	0	0	240	179	0	2	1.15544	1	2	Train
1	97	2015	7	29	12	3	5	2	0	0	0	95	5	2	0	0	0	4	4	0	0	240	179	0	2	1.008	0	1	Train
0	12	2015	7	29	12	4	5	2	0	0	2	44	5	2	0	0	0	0	0	0	0	240	179	0	2	1.1864	1	2	Train
0	64	2015	7	29	12	4	5	2	0	0	0	95	5	2	0	0	0	0	0	0	0	240	179	0	2	1.00176	0	1	Train
0	31	2015	7	29	12	4	7	2	0	0	0	45	4	2	0	0	0	3	3	0	0	243	179	0	2	0.984	0	0	Train
0	59	2015	7	29	12	4	7	2	0	0	2	45	4	2	0	0	0	0	0	0	0	243	179	0	0	1.04	1	1	Train
1	55	2015	7	29	12	4	10	2	10	0	0	95	4	2	0	0	0	3	3	2	0	8	179	0	0	1.06528	0	1	Train
0	81	2015	7	29	12	2	5	2	0	0	0	45	4	2	0	0	0	0	0	0	0	147	179	0	2	0.63072	0	0	Train
0	1	2015	7	29	12	1	0	2	0	0	0	95	5	2	0	0	0	0	0	0	0	240	179	0	2	0.6408	0	0	Train
0	34	2015	7	29	12	2	0	2	2	0	0	10	5	2	0	0	0	6	6	0	0	240	179	0	2	1.544	0	1	Train
0	13	2015	7	29	12	2	0	2	0	0	0	40	5	2	0	0	0	0	0	0	0	240	179	0	2	0.7056	0	0	Train
0	40	2015	7	29	12	2	0	2	0	0	0	44	5	2	0	0	0	5	4	0	0	241	179	0	2	0.72568	0	0	Train
0	1	2015	7	29	12	2	0	2	0	0	0	40	5	2	0	0	0	0	1	0	0	240	179	0	2	0.916	0	1	Train
0	34	2015	7	29	12	2	0	2	0	0	0	10	5	2	0	0	0	0	0	0	0	240	179	0	2	0.9616	0	1	Train
0	88	2015	7	29	12	2	1	2	0	0	0	59	4	2	0	0	0	3	3	1	0	8	179	0	0	0.636	0	0	Train
0	9	2015	7	29	12	2	1	2	0	0	0	40	5	2	0	0	0	0	0	0	0	240	179	0	2	0.9432	0	3	Train
1	24	2015	7	29	12	2	1	2	0	0	2	95	5	2	0	0	0	0	0	0	0	240	179	0	2	1.024	0	0	Train
0	97	2015	7	29	12	2	2	2	0	0	0	44	4	2	0	0	0	0	3	0	0	6	179	0	2	0.7276	0	0	Train
0	60	2015	7	29	12	2	2	2	0	1	0	42	5	2	0	0	0	4	4	2	0	240	179	0	2	0.856	0	2	Train
0	100	2015	7	29	12	2	2	2	2	0	0	24	2	1	0	0	0	6	6	0	0	250	179	0	2	1.0404	1	1	Train
0	50	2015	7	29	12	2	3	2	0	0	0	40	4	2	0	0	0	3	3	0	0	156	179	0	0	0.984	0	0	Train
1	47	2015	7	29	12	2	3	2	0	0	0	95	5	2	0	0	0	5	5	0	0	241	179	0	2	0.8304	0	0	Train
0	8	2015	7	29	12	2	3	2	2	0	0	55	5	2	0	0	0	7	7	0	0	240	179	0	2	1.568	0	1	Train
0	34	2015	7	29	12	2	3	2	0	0	2	40	5	2	0	0	0	3	3	0	0	240	179	0	2	1.1952	1	0	Train
0	47	2015	7	29	13	2	5	2	0	0	0	40	5	2	0	0	0	6	6	0	0	240	179	0	2	1.40568	0	0	Train
0	115	2015	7	29	13	2	5	2	0	1	2	95	4	2	0	0	0	0	0	1	0	134	179	0	3	0.9576	0	2	Train
1	79	2015	7	29	13	2	5	2	0	0	0	95	5	2	0	0	0	0	0	0	0	240	179	0	2	0.80688	0	1	Train
0	91	2015	7	29	13	2	5	2	0	0	0	45	5	2	0	0	0	0	0	0	0	240	179	0	2	0.80688	0	0	Train
0	98	2015	7	29	13	1	1	2	0	0	0	40	5	2	0	0	0	0	0	0	0	240	179	0	3	0.656	0	3	Train
0	109	2015	7	29	13	1	1	2	0	0	0	40	5	2	0	0	0	0	2	0	0	240	179	0	2	0.5904	0	1	Train
0	0	2015	7	29	13	1	1	2	0	0	0	6	5	2	0	0	0	0	2	0	0	240	179	0	2	0.9432	1	0	Train
0	98	2015	7	29	13	1	1	2	0	0	0	40	5	2	0	0	0	0	0	0	0	240	179	0	3	0.656	0	3	Train
0	0	2015	7	29	13	1	1	4	0	0	0	95	2	1	0	0	0	8	7	0	0	14	179	0	2	1.2	0	0	Train
0	9	2015	7	29	13	1	1	2	0	0	2	40	5	2	0	0	0	0	0	0	0	240	179	0	2	1.288	1	2	Train
0	62	2015	7	29	13	1	1	2	0	0	0	40	5	2	0	0	0	0	0	0	0	147	179	0	2	0.512	0	2	Train
1	45	2015	7	29	13	1	1	2	0	0	0	95	5	2	0	0	0	4	4	0	0	240	179	0	2	0.984	0	0	Train
0	42	2015	7	29	13	1	2	2	0	0	0	118	5	2	0	0	0	3	4	0	0	240	179	0	2	0.88	1	0	Train
0	54	2015	7	29	13	1	2	2	0	0	0	95	5	2	0	0	0	0	0	0	0	240	179	0	2	0.7056	1	1	Train
0	51	2015	7	29	13	1	2	2	0	0	2	40	5	2	0	0	0	0	0	0	0	240	179	0	2	1.04	1	0	Train
0	54	2015	7	29	13	1	2	2	0	0	0	95	5	2	0	0	0	0	0	0	0	240	179	0	2	0.7056	0	1	Train
0	58	2015	7	29	13	1	2	2	0	0	2	40	2	1	0	0	0	4	5	2	0	250	179	0	2	1.32	1	1	Train
0	0	2015	7	29	13	1	3	1	0	0	0	95	1	0	0	0	0	0	0	0	0	167	179	0	2	0.912	0	0	Train
1	60	2015	7	29	13	1	4	2	0	0	0	95	4	2	0	0	0	3	3	0	0	15	179	0	2	0.636	0	0	Train
1	321	2015	7	29	13	1	4	2	0	0	2	95	2	2	0	0	0	0	0	0	0	240	179	0	2	1.0624	0	1	Train
0	40	2015	7	29	13	1	4	2	0	0	0	40	2	1	0	0	0	3	3	0	0	250	179	0	2	0.96	0	2	Train
1	51	2015	7	29	13	1	4	2	0	0	0	95	4	2	0	0	0	3	3	0	0	156	179	0	0	0.636	0	0	Train
0	38	2015	7	29	13	1	4	2	0	0	0	95	2	1	0	0	0	3	4	0	0	14	179	0	2	0.96	0	0	Train
1	75	2015	7	29	13	1	4	2	0	0	2	95	5	2	0	0	0	3	3	0	0	240	179	0	2	1.1536	0	1	Train
0	101	2015	7	29	13	1	4	2	0	0	0	95	5	2	0	0	0	0	0	0	0	240	179	0	2	0.8576	0	0	Train
1	42	2015	7	29	13	1	4	2	0	0	0	95	5	2	0	0	0	3	3	0	0	240	179	0	2	0.96	0	0	Train
0	40	2015	7	29	13	1	4	2	0	0	0	40	2	1	0	0	0	3	3	0	0	250	179	0	2	0.96	0	2	Train
0	109	2015	7	29	13	1	4	3	0	0	2	95	2	1	0	0	0	4	4	0	0	14	179	0	2	1.3104	0	1	Train
1	81	2015	7	29	13	1	5	2	0	0	0	95	5	2	0	0	0	0	0	0	0	240	179	0	2	0.788	0	2	Train
1	98	2015	7	29	13	1	5	2	0	0	2	95	5	2	0	0	0	0	0	0	0	240	179	0	2	1.044	0	0	Train
0	32	2015	7	29	13	1	5	1	0	0	2	95	4	2	0	0	0	3	2	2	0	300	179	0	2	1.224	0	0	Train
0	72	2015	7	29	13	1	5	2	0	0	0	44	5	2	0	0	0	0	0	0	0	240	179	0	2	0.788	0	2	Train
0	115	2015	7	29	13	2	5	2	0	0	2	95	4	2	0	0	0	0	0	0	0	134	179	0	3	0.9576	0	2	Train
0	118	2015	7	29	13	2	5	2	0	0	1	95	2	1	0	0	0	3	3	0	0	250	179	0	2	1.4768	0	1	Train
0	81	2015	7	29	13	2	5	2	1	0	2	40	2	1	0	0	0	4	4	0	0	250	179	0	2	1.44976	0	2	Train
1	95	2015	7	29	13	2	5	2	0	0	0	95	5	2	0	0	0	0	0	0	0	240	179	0	2	0.80688	0	1	Train
0	16	2015	7	29	13	1	0	2	0	0	0	97	5	2	0	0	0	0	0	0	0	240	179	0	2	0.8016	1	3	Train
0	56	2015	7	29	13	1	3	2	0	0	2	40	5	2	0	0	0	0	0	1	0	240	179	0	2	1.074	1	0	Train
0	88	2015	7	29	13	3	5	2	0	0	0	42	4	2	0	0	0	0	0	0	0	8	179	0	0	0.7704	0	0	Train
0	41	2015	7	29	13	3	6	2	0	0	0	45	5	2	0	0	0	3	3	0	0	147	179	0	2	0.66472	0	2	Train
1	40	2015	7	29	14	0	1	2	0	0	0	95	4	2	0	0	0	3	3	0	0	171	179	0	2	0.844	0	0	Train
0	1	2015	7	29	14	0	1	1	0	0	0	95	1	0	0	0	0	0	0	0	0	14	270	0	2	1.072	0	0	Train
0	1	2015	7	29	14	0	1	2	0	0	0	95	5	2	0	0	0	0	0	2	0	240	179	0	2	0.064	0	1	Train
0	1	2015	7	29	14	0	2	2	0	0	0	95	5	2	0	0	0	3	3	1	0	240	179	0	2	1.168	1	1	Train
1	76	2015	7	29	14	0	4	2	0	0	0	95	5	2	0	0	0	4	4	0	0	240	179	0	2	1.008	0	2	Train
0	0	2015	7	29	14	0	4	2	0	0	0	40	5	2	0	0	0	0	2	0	0	240	179	0	2	0.8892	0	1	Train
0	49	2015	7	29	14	0	5	2	0	0	0	93	5	2	0	0	0	4	5	1	0	240	179	0	2	1.0896	0	2	Train
0	76	2015	7	29	14	0	5	2	0	0	0	95	2	1	0	0	0	0	0	0	0	250	179	0	2	0.8144	0	0	Train
0	73	2015	7	29	14	1	5	2	0	0	2	95	2	1	0	0	0	0	0	0	0	14	179	0	3	1.016	0	1	Train
0	73	2015	7	29	14	1	5	2	1	0	2	95	2	1	0	0	0	4	4	0	0	14	179	0	3	1.292	0	2	Train
0	317	2015	7	29	14	1	5	2	2	0	2	95	2	2	0	0	0	7	6	1	0	240	179	0	2	1.84536	1	2	Train
1	112	2015	7	29	14	2	5	1	0	0	0	95	5	2	0	0	0	0	0	0	0	240	179	0	2	0.5256	0	1	Train
0	6	2015	7	29	14	2	5	2	0	0	2	40	5	2	0	0	0	0	0	0	0	240	179	0	2	1.44	1	2	Train
0	8	2015	7	29	14	2	5	2	0	0	2	40	5	2	0	0	0	0	0	1	0	240	179	0	2	1.34856	0	1	Train
1	96	2015	7	29	14	2	7	2	0	0	0	95	4	2	0	0	0	0	0	0	0	242	179	0	2	0.86136	0	1	Train
1	96	2015	7	29	14	2	7	2	0	0	0	95	5	2	0	0	0	0	0	0	0	240	179	0	2	0.7752	0	1	Train
0	99	2015	7	29	14	2	7	2	0	0	0	55	2	1	0	0	0	0	0	0	0	14	179	0	2	0.856	0	1	Train
0	66	2015	7	29	14	2	9	2	0	0	0	55	5	2	0	0	0	0	1	0	0	147	179	0	2	0.58728	0	0	Train
0	38	2015	7	29	14	4	10	2	0	0	2	107	5	2	0	0	0	3	3	0	0	241	179	0	2	0.8792	0	2	Train
0	38	2015	7	29	14	4	10	2	0	0	2	107	5	2	0	0	0	3	3	1	0	241	179	0	2	0.8792	0	2	Train
0	113	2015	7	29	14	4	11	3	0	0	0	95	2	1	0	0	0	7	7	1	0	14	179	0	2	1.5	1	3	Train
0	0	2015	7	29	14	0	1	1	0	0	0	95	1	0	0	0	0	0	2	0	0	14	179	0	2	1.072	0	0	Train
1	62	2015	7	29	15	0	3	2	0	0	2	95	4	2	0	0	0	0	0	0	0	171	179	0	2	0.732	0	0	Train
1	39	2015	7	29	15	0	3	2	0	0	0	95	5	2	0	0	0	3	3	0	0	240	179	0	2	1.05952	0	0	Train
0	37	2015	7	29	15	2	4	2	0	0	2	93	5	2	0	0	0	3	3	0	0	241	179	0	2	0.8552	0	0	Train
1	58	2015	7	29	15	2	5	2	0	0	0	95	5	2	0	0	0	3	3	0	0	240	179	0	2	1.05488	0	0	Train
0	37	2015	7	29	15	2	6	2	2	0	0	45	5	2	0	0	0	7	7	0	0	240	179	0	2	1.72904	1	0	Train
0	57	2015	7	29	15	0	2	2	0	0	1	95	3	1	0	0	0	0	2	0	0	305	179	0	3	0.856	0	0	Train
0	57	2015	7	29	15	0	2	2	0	0	1	95	3	1	0	0	0	0	0	0	0	305	179	0	3	0.856	0	0	Train
0	57	2015	7	29	15	0	2	2	0	0	1	95	3	1	0	0	0	0	0	0	0	305	179	0	3	0.856	0	0	Train
0	57	2015	7	29	15	0	2	2	0	0	1	95	3	1	0	0	0	0	2	0	0	305	179	0	3	0.856	0	0	Train
0	57	2015	7	29	15	0	2	2	0	0	1	95	3	1	0	0	0	0	3	0	0	305	179	0	2	0.856	0	0	Train
0	83	2015	7	29	15	2	7	2	2	0	0	45	5	2	0	0	0	6	6	0	0	240	179	0	2	1.52264	0	1	Train
0	57	2015	7	29	15	0	2	2	0	0	1	95	3	1	0	0	0	0	0	0	0	305	179	0	2	0.856	0	0	Train
0	57	2015	7	29	15	0	2	1	0	0	1	95	3	1	0	0	0	0	5	1	0	305	179	0	3	0.752	0	0	Train
1	57	2015	7	29	15	0	2	2	0	0	1	95	3	1	0	0	0	0	0	0	0	305	179	0	3	0	0	0	Train
0	57	2015	7	29	15	0	2	2	0	0	1	95	3	1	0	0	0	0	2	0	0	305	179	0	3	0.79	0	0	Train
0	57	2015	7	29	15	0	2	3	0	0	1	95	3	1	0	0	0	0	2	1	0	305	179	0	3	1.18584	0	0	Train
0	57	2015	7	29	15	0	2	1	0	0	1	95	3	1	0	0	0	0	4	1	0	305	179	0	3	0.752	0	0	Train
0	57	2015	7	29	15	0	2	2	0	0	1	95	3	1	0	0	0	0	3	0	0	305	179	0	2	0.856	0	0	Train
0	57	2015	7	29	15	0	2	2	0	0	1	95	3	1	0	0	0	0	3	0	0	305	179	0	2	0.856	0	0	Train
0	57	2015	7	29	15	0	2	3	0	0	1	95	3	1	0	0	0	0	2	1	0	305	179	0	3	1.18584	0	0	Train
0	57	2015	7	29	15	0	2	1	0	0	1	95	3	1	0	0	0	0	0	1	0	305	179	0	3	0	0	0	Train
0	57	2015	7	29	15	0	2	2	0	0	1	95	3	1	0	0	0	0	0	0	0	305	179	0	3	0.856	0	0	Train
0	57	2015	7	29	15	0	2	2	0	0	1	95	3	1	0	0	0	0	0	0	0	305	179	0	2	0.856	0	0	Train
0	57	2015	7	29	15	0	2	2	0	0	1	95	3	1	0	0	0	0	0	0	0	305	179	0	2	0.856	0	0	Train
0	57	2015	7	29	15	0	2	2	0	0	1	95	3	1	0	0	0	0	0	0	0	305	179	0	3	0.856	0	0	Train
0	57	2015	7	29	15	0	2	2	0	0	1	95	3	1	0	0	0	0	2	0	0	305	179	0	3	0.79	0	0	Train
1	66	2015	7	29	16	0	2	2	2	0	0	95	5	2	0	0	0	6	6	0	0	240	179	0	2	1.56	0	1	Train
0	13	2015	7	29	16	0	2	2	0	0	0	35	5	2	0	0	0	0	3	0	0	240	179	0	2	0.9648	0	1	Train
0	50	2015	7	29	16	0	1	2	0	0	0	42	5	2	0	0	0	5	5	0	0	241	179	0	2	0.9856	0	0	Train
1	48	2015	7	29	16	0	1	1	0	0	0	95	2	1	0	0	0	0	0	0	0	146	179	0	2	0.896	0	0	Train
1	0	2015	7	29	16	0	1	2	0	0	0	95	5	2	0	0	0	5	5	0	0	241	179	0	2	0.9856	0	0	Train
0	7	2015	7	29	16	0	1	2	2	0	0	118	5	2	0	0	0	2	2	1	0	242	179	0	2	1.352	1	1	Train
0	0	2015	7	29	16	0	2	2	2	0	0	95	2	1	0	0	0	7	6	1	0	14	179	0	2	1.584	1	0	Train
1	66	2015	7	29	16	0	2	2	0	0	0	95	5	2	0	0	0	0	0	0	0	240	179	0	2	0.828	0	1	Train
0	13	2015	7	29	16	0	2	2	1	0	0	95	5	2	0	0	0	0	3	0	0	240	179	0	2	1.0848	0	1	Train
0	66	2015	7	29	16	0	2	2	0	0	0	35	5	2	0	0	0	0	0	0	0	240	179	0	2	0.828	0	1	Train
0	10	2015	7	29	16	0	3	2	0	0	0	40	2	1	0	0	0	3	3	0	0	250	179	0	2	1.472	1	0	Train
1	10	2015	7	29	16	0	3	2	0	0	0	95	2	1	0	0	0	0	0	0	0	250	179	0	2	1.072	0	0	Train
1	58	2015	7	29	16	0	3	2	0	0	2	95	5	2	0	0	0	0	0	0	0	240	179	0	2	1.176	0	0	Train
1	17	2015	7	29	16	0	3	2	0	0	2	95	5	2	0	0	0	0	0	0	0	240	179	0	2	1.21064	0	0	Train
0	19	2015	7	29	16	0	3	2	0	0	0	40	5	2	0	0	0	0	3	0	0	240	179	0	2	0.97064	0	1	Train
0	10	2015	7	29	16	2	3	2	0	0	0	55	2	1	0	0	0	3	3	0	0	250	179	0	3	1.2016	0	1	Train
1	12	2015	7	29	16	2	3	2	0	0	0	95	2	1	0	0	0	4	4	0	0	14	178	0	2	1.112	0	0	Train
0	10	2015	7	29	16	2	3	1	0	0	0	55	2	1	0	0	0	3	3	1	0	250	179	0	3	1.2016	0	1	Train
0	63	2015	7	29	16	1	3	2	0	0	0	95	5	2	0	0	0	0	5	0	0	147	179	0	2	0.60352	0	1	Train
1	35	2015	7	29	16	1	3	2	0	0	0	95	5	2	0	0	0	3	3	0	0	240	179	0	2	1.08	0	0	Train
0	113	2015	7	29	16	2	4	2	0	0	2	95	5	2	0	0	0	0	0	0	0	240	179	0	2	1.328	0	1	Train
1	35	2015	7	29	16	2	4	2	0	0	0	95	5	2	0	0	0	3	3	0	0	240	179	0	2	1.08	0	0	Train
0	68	2015	7	29	16	2	5	2	0	0	2	45	4	2	0	0	0	0	0	0	0	243	179	0	0	1.04	0	0	Train
0	113	2015	7	29	16	2	6	2	0	0	0	95	4	2	0	0	0	0	0	1	0	67	179	0	2	0.7704	0	0	Train
0	21	2015	7	29	16	4	10	1	0	0	2	95	2	1	0	0	0	4	4	1	0	14	179	0	2	1.28	0	0	Train
0	6	2015	7	29	17	0	0	2	0	0	0	95	5	2	0	0	0	0	0	0	0	240	179	0	2	0	0	1	Train
0	7	2015	7	29	17	0	2	2	0	0	0	95	2	1	0	0	0	0	5	0	0	14	179	0	2	1.018	0	1	Train
0	17	2015	7	29	17	0	2	2	0	0	0	95	5	2	0	0	0	4	5	0	0	240	179	0	2	1.312	0	2	Train
0	1	2015	7	29	17	0	2	2	0	0	0	95	5	2	0	0	0	3	4	0	0	240	179	0	2	1.156	0	0	Train
0	2	2015	7	29	17	0	2	2	0	0	0	95	4	2	0	0	0	0	0	0	0	196	179	0	2	0.896	0	0	Train
1	15	2015	7	29	17	0	2	2	0	0	0	95	5	2	0	0	0	0	0	0	0	240	179	0	2	1.072	0	1	Train
1	7	2015	7	29	17	0	2	2	0	0	0	95	2	1	0	0	0	0	0	0	0	14	179	0	2	1.018	0	1	Train
0	11	2015	7	29	17	0	2	2	0	0	0	40	5	2	0	0	0	0	3	0	0	240	179	0	2	1.244	1	0	Train
1	6	2015	7	29	17	0	2	2	0	0	0	95	5	2	0	0	0	0	2	0	0	241	179	0	2	0.884	0	1	Train
0	1	2015	7	29	17	0	2	2	0	0	0	95	2	1	0	0	0	3	3	0	0	14	179	0	2	1.156	0	0	Train
0	1	2015	7	29	17	0	2	2	0	0	0	40	2	1	0	0	0	3	4	0	0	250	179	0	2	1.156	0	0	Train
0	48	2015	7	29	17	0	2	2	0	0	0	95	4	2	0	0	0	3	5	0	0	196	179	0	2	0.984	0	0	Train
0	15	2015	7	29	17	0	2	2	0	0	0	95	5	2	0	0	0	0	4	0	0	240	179	0	2	0.9648	0	1	Train
1	3	2015	7	29	17	0	2	1	0	0	0	95	4	2	0	0	0	0	0	0	0	5	179	0	2	0.8608	0	0	Train
1	23	2015	7	29	17	1	2	2	0	0	0	95	5	2	0	0	0	0	0	0	0	240	179	0	2	0.9648	0	1	Train
0	53	2015	7	29	17	2	3	2	0	0	0	95	4	2	0	0	0	0	0	0	0	152	179	0	3	0.856	0	0	Train
0	53	2015	7	29	17	2	3	2	1	0	0	95	4	2	0	0	0	0	0	0	0	152	179	0	3	1.07	1	0	Train
0	94	2015	7	29	17	2	3	2	0	0	0	40	2	1	0	0	0	0	3	0	0	250	179	0	2	0.828	0	0	Train
0	64	2015	7	29	17	2	3	1	0	0	0	95	4	2	0	0	0	0	0	0	0	175	179	0	3	0.6784	0	1	Train
0	53	2015	7	29	17	2	3	2	0	0	0	95	4	2	0	0	0	0	0	0	0	152	179	0	3	0.856	0	0	Train
0	53	2015	7	29	17	2	3	1	0	0	0	95	4	2	0	0	0	0	0	0	0	152	179	0	3	0.856	1	0	Train
0	64	2015	7	29	17	2	3	1	0	0	0	95	4	2	0	0	0	0	0	0	0	175	179	0	3	0.6784	0	1	Train
0	53	2015	7	29	17	2	3	2	0	0	0	95	4	2	0	0	0	0	0	0	0	152	179	0	3	0.856	1	0	Train
0	24	2015	7	29	17	2	3	3	1	0	0	95	2	1	0	0	0	6	6	1	0	14	179	0	2	1.56	0	1	Train
0	24	2015	7	29	17	2	4	2	0	0	0	95	5	2	0	0	0	4	4	0	0	240	179	0	2	1.312	0	0	Train
0	23	2015	7	29	17	2	5	2	2	0	0	40	2	1	0	0	0	6	6	0	0	250	179	0	2	1.56	0	0	Train
0	53	2015	7	29	17	2	5	2	0	0	0	55	5	2	0	0	0	0	3	1	0	240	179	0	2	1	0	2	Train
1	23	2015	7	29	17	2	5	2	2	0	0	95	2	1	0	0	0	6	6	0	0	250	179	0	2	1.56	0	0	Train
0	90	2015	7	29	17	2	5	2	0	0	2	95	5	2	0	0	0	0	0	1	0	240	179	0	2	1.0584	0	3	Train
0	79	2015	7	29	17	2	5	2	0	0	0	95	5	2	0	0	0	4	4	0	0	240	179	0	2	1.16	0	2	Train
0	43	2015	7	29	17	2	5	2	0	0	0	45	4	2	0	0	0	0	0	0	0	142	179	0	2	0.736	0	0	Train
0	90	2015	7	29	17	2	5	2	0	0	2	95	5	2	0	0	0	0	0	1	0	240	179	0	2	1.0584	0	3	Train
0	65	2015	7	29	17	2	6	2	0	0	2	40	5	2	0	0	0	0	0	0	0	240	179	0	2	1.176	0	2	Train
0	65	2015	7	29	17	2	6	2	0	0	2	40	5	2	0	0	0	3	3	0	0	240	179	0	2	1.336	1	2	Train
0	99	2015	7	29	17	2	6	3	0	0	0	44	2	1	0	0	0	7	7	0	0	250	179	0	2	1.68	0	1	Train
0	25	2015	7	29	17	3	7	2	0	0	2	40	2	1	0	0	0	5	5	1	0	14	179	0	2	1.5592	0	2	Train
0	92	2015	7	29	17	1	2	2	0	0	0	79	5	2	0	0	0	0	0	3	0	240	179	0	2	0.828	1	3	Train
0	91	2015	7	29	17	1	2	2	1	0	0	17	5	2	0	0	0	0	0	3	0	240	179	0	2	0.948	0	3	Train
0	38	2015	7	29	17	1	2	2	1	0	2	95	5	2	0	0	0	4	4	1	0	240	179	0	2	1.536	0	1	Train
0	6	2015	7	29	17	1	2	2	0	0	0	45	4	2	0	0	0	3	3	0	0	142	179	0	0	1.02616	0	0	Train
0	38	2015	7	29	17	1	2	2	0	0	0	40	5	2	0	0	0	3	3	0	0	240	179	0	2	1.08	0	0	Train
0	13	2015	7	29	17	1	2	2	0	0	0	33	5	2	0	0	0	0	0	0	0	240	179	0	2	1.0104	0	2	Train
1	32	2015	7	29	17	1	2	2	0	0	0	95	5	2	0	0	0	3	3	0	0	240	179	0	2	1.232	0	0	Train
0	315	2015	7	29	17	1	2	2	0	0	0	55	4	2	0	0	0	0	3	0	0	171	179	0	2	0.7704	0	0	Train
0	8	2015	7	29	17	1	2	2	0	0	0	45	5	2	0	0	0	0	3	0	0	240	179	0	2	1.0104	0	2	Train
1	0	2015	7	29	17	0	1	2	0	0	0	95	2	1	0	0	0	8	2	0	0	14	179	0	2	1.088	0	0	Train
0	91	2015	7	29	17	1	2	2	1	0	0	79	5	2	0	0	0	0	0	4	0	240	179	0	2	0.948	0	3	Train
0	3	2015	7	29	17	1	2	2	0	0	0	40	5	2	0	0	0	0	2	0	0	240	179	0	2	0.93064	1	1	Train
0	9	2015	7	29	17	2	2	3	0	0	0	95	2	1	0	0	0	0	0	0	0	14	179	0	2	1.312	0	1	Train
0	19	2015	7	29	18	2	1	2	0	0	0	40	5	2	0	0	0	3	5	0	0	240	179	0	2	1.18136	0	2	Train
0	25	2015	7	29	18	2	4	2	0	0	0	95	2	1	0	0	0	4	4	0	0	250	179	0	2	1.16	0	0	Train
0	108	2015	7	29	18	2	4	2	1	0	2	70	5	2	0	0	0	0	0	1	0	240	179	0	2	1.176	1	2	Train
1	37	2015	7	29	18	2	4	2	2	0	2	95	5	2	0	0	0	2	2	0	0	242	179	0	2	1.3464	0	0	Train
0	45	2015	7	29	18	2	5	2	0	0	2	95	5	2	0	0	0	3	3	0	0	240	179	0	2	1.336	0	0	Train
0	64	2015	7	29	18	2	5	2	0	0	0	95	2	1	0	0	0	4	4	0	0	14	179	0	2	1.102	1	1	Train
0	44	2015	7	29	18	2	2	2	0	0	0	95	2	1	0	0	0	4	4	1	0	250	179	0	2	1.16	0	0	Train
0	26	2015	7	29	18	2	2	2	0	0	0	95	5	2	0	0	0	0	0	0	0	240	179	0	2	1.0608	1	0	Train
1	96	2015	7	29	18	2	2	2	0	0	2	95	5	2	0	0	0	0	0	0	0	240	179	0	2	1.176	0	0	Train
1	123	2015	7	29	18	2	2	2	0	1	0	95	5	2	0	0	0	4	4	1	0	240	179	0	2	1.256	0	2	Train
1	42	2015	7	29	18	2	3	2	2	0	0	95	5	2	0	0	0	7	7	0	0	240	179	0	2	1.68	0	0	Train
0	59	2015	7	29	18	2	3	2	0	0	0	95	4	2	0	0	0	4	4	0	0	8	179	0	0	1.06	0	0	Train
0	28	2015	7	29	18	2	3	2	0	0	0	45	5	2	0	0	0	0	0	0	0	241	179	0	2	0.78416	0	1	Train
0	106	2015	7	29	18	2	3	2	1	1	0	95	2	1	0	0	0	2	2	0	0	14	179	0	2	1.008	0	2	Train
0	1	2015	7	29	18	0	1	2	0	0	0	95	2	1	0	0	0	3	3	0	0	14	179	0	2	1.384	0	1	Train
0	0	2015	7	29	18	0	1	2	2	0	1	95	2	1	0	0	0	2	2	0	0	14	179	0	2	1.992	0	0	Train
0	4	2015	7	29	18	1	1	1	2	0	0	95	5	2	0	0	0	6	6	0	0	240	179	0	2	1.492	0	0	Train
0	3	2015	7	29	18	2	1	1	0	0	0	24	2	1	0	0	0	3	4	0	0	14	179	0	2	0.76	0	1	Train
0	73	2015	7	29	18	2	5	2	1	0	1	95	2	1	0	0	0	3	3	0	0	14	179	0	2	1.932	0	2	Train
0	44	2015	7	29	18	2	5	2	0	0	2	40	5	2	0	0	0	4	4	0	0	240	179	0	2	1.416	1	0	Train
0	95	2015	7	29	18	2	5	2	0	0	1	95	4	2	0	0	0	0	0	0	0	5	179	0	2	1.22984	1	0	Train
0	94	2015	7	29	18	2	5	2	0	0	0	95	2	1	0	0	0	0	3	0	0	250	179	0	2	0.92	0	1	Train
1	40	2015	7	29	18	2	5	2	0	0	2	95	4	2	0	0	0	3	3	0	0	196	179	0	2	1.01624	0	2	Train
0	64	2015	7	29	18	2	5	2	0	0	0	95	2	1	0	0	0	3	3	0	0	14	179	0	2	1.026	0	1	Train
0	64	2015	7	29	18	2	5	2	0	0	0	95	2	1	0	0	0	3	3	0	0	14	179	0	2	1.026	0	1	Train
0	94	2015	7	29	18	2	5	2	0	0	0	95	2	1	0	0	0	0	3	0	0	250	179	0	2	0.92	0	1	Train
0	57	2015	7	29	18	2	6	2	0	0	2	40	4	2	0	0	0	0	0	0	0	196	179	0	2	1.08	0	1	Train
1	60	2015	7	29	18	2	6	2	0	0	2	95	5	2	0	0	0	3	3	0	0	240	179	0	2	1.336	0	0	Train
0	57	2015	7	29	18	2	6	2	0	0	2	40	4	2	0	0	0	0	0	0	0	196	179	0	2	1.08	0	1	Train
0	87	2015	7	29	18	4	10	2	0	0	0	55	5	2	0	0	0	0	0	0	0	240	179	0	2	0.996	0	0	Train
0	0	2015	7	30	19	1	0	2	0	0	0	95	2	1	0	0	0	0	0	0	0	14	179	0	2	0.784	0	0	Train
0	0	2015	7	30	19	1	0	2	0	0	0	95	5	2	0	0	0	0	0	0	0	240	179	0	1	0.784	1	0	Train
0	6	2015	7	30	19	1	0	2	0	0	0	84	2	1	0	0	0	3	3	0	0	250	179	0	2	1.08	0	0	Train
0	0	2015	7	30	19	1	0	2	0	0	0	95	5	2	0	0	0	0	0	0	0	14	240	0	1	0.7056	0	0	Train
0	19	2015	7	30	19	1	0	2	0	0	0	95	5	2	0	0	0	0	0	0	0	240	179	0	2	0.9648	1	1	Train
0	4	2015	7	30	19	2	0	2	0	0	0	95	5	2	0	0	0	4	4	0	0	240	179	0	2	1.236	1	2	Train
1	59	2015	7	30	19	2	1	2	0	0	0	95	5	2	0	0	0	4	4	0	0	240	179	0	2	1.16	0	0	Train
0	44	2015	7	30	19	2	2	2	0	0	0	95	2	1	0	0	0	0	0	0	0	14	179	0	2	0.736	0	0	Train
1	37	2015	7	30	19	2	2	2	0	0	0	95	5	2	0	0	0	3	3	0	0	240	179	0	2	1.232	0	0	Train
0	66	2015	7	30	19	2	3	2	0	0	0	95	2	1	0	0	0	0	0	0	0	14	179	0	2	0.92	0	1	Train
1	38	2015	7	30	19	2	4	1	0	0	0	95	4	2	0	0	0	3	3	0	0	5	179	0	2	0.88424	0	0	Train
1	62	2015	7	30	19	2	5	2	0	0	2	95	4	2	0	0	0	4	4	0	0	261	179	0	2	1.268	0	1	Train
0	41	2015	7	30	19	2	5	2	2	0	2	40	5	2	0	0	0	2	2	0	0	241	179	0	2	1.05096	0	1	Train
1	60	2015	7	30	19	2	5	2	0	0	0	95	5	2	0	0	0	0	0	0	0	240	179	0	2	0.94168	0	0	Train
0	104	2015	7	30	19	2	5	2	0	0	0	45	4	2	0	0	0	3	3	0	0	115	179	0	0	0.984	0	1	Train
1	62	2015	7	30	19	2	5	2	0	0	2	95	4	2	0	0	0	4	4	0	0	261	179	0	2	1.268	0	1	Train
0	117	2015	7	30	19	2	5	2	0	0	0	98	5	2	0	0	0	0	0	1	0	240	179	0	2	0.94272	0	2	Train
1	31	2015	7	30	19	2	5	2	0	0	0	95	5	2	0	0	0	3	3	0	0	240	179	0	2	1.232	0	0	Train
0	34	2015	7	30	19	2	5	2	0	0	0	55	4	2	0	0	0	3	3	0	0	156	179	0	2	0.9348	0	0	Train
0	47	2015	7	30	19	2	4	2	1	0	0	95	5	2	0	0	0	0	0	0	0	241	179	0	2	1.03328	0	1	Train
1	24	2015	7	30	19	2	4	2	2	0	0	95	5	2	0	0	0	6	6	0	0	240	179	0	2	1.712	0	0	Train
1	104	2015	7	30	19	2	4	2	0	0	0	95	5	2	0	0	0	0	0	0	0	240	179	0	2	0.92	0	2	Train
0	104	2015	7	30	19	2	5	2	0	0	0	45	4	2	0	0	0	3	3	0	0	115	179	0	0	0.984	0	1	Train
0	32	2015	7	30	19	2	5	2	0	0	0	55	4	2	0	0	0	3	3	0	0	156	179	0	2	0.984	0	0	Train
1	47	2015	7	30	19	3	5	2	2	0	0	95	5	2	0	0	0	6	6	0	0	240	179	0	2	1.56	0	0	Train
0	29	2015	7	30	19	4	6	2	0	0	0	45	4	2	0	0	0	2	2	0	0	142	179	0	0	1.0816	0	0	Train
0	30	2015	7	30	19	4	10	2	0	0	0	45	4	2	0	0	0	3	3	0	0	243	179	0	2	0.984	0	2	Train
0	123	2015	7	30	19	2	4	2	0	1	0	40	5	2	0	0	0	4	4	2	0	240	179	0	2	1.044	0	1	Train
0	14	2015	7	30	20	1	0	1	0	0	0	95	4	2	0	0	0	0	2	0	0	104	179	0	2	0.984	0	0	Train
1	118	2015	7	30	20	1	2	2	2	0	0	95	5	2	0	0	0	6	6	0	0	240	179	0	2	1.4328	0	2	Train
0	0	2015	7	30	20	0	0	1	0	0	0	95	4	2	0	0	0	0	8	0	0	5	179	0	2	0	0	0	Train
0	0	2015	7	30	20	0	0	2	0	0	0	95	5	2	0	0	0	0	8	0	0	241	179	0	2	0	0	1	Train
0	79	2015	7	30	20	1	3	2	0	1	0	95	5	2	0	0	0	0	2	0	0	240	179	0	2	0.92	0	3	Train
0	63	2015	7	30	20	1	3	2	0	0	0	95	5	2	0	0	0	0	3	0	0	240	179	0	2	0.92	0	0	Train
0	68	2015	7	30	20	1	3	2	0	0	0	93	5	2	0	0	0	0	2	3	0	240	179	0	2	0.828	1	2	Train
0	96	2015	7	30	20	1	3	2	0	0	2	95	2	1	0	0	0	0	0	0	0	250	179	0	2	1.256	1	0	Train
1	41	2015	7	30	20	1	3	2	0	0	0	95	5	2	0	0	0	3	3	0	0	240	179	0	2	1.08	0	1	Train
0	46	2015	7	30	20	1	3	2	0	0	0	85	5	2	0	0	0	4	4	0	0	241	179	0	2	0.8932	0	0	Train
1	41	2015	7	30	20	1	3	2	0	0	0	95	5	2	0	0	0	3	3	0	0	240	179	0	2	1.08	0	1	Train
1	60	2015	7	30	20	1	4	2	2	0	0	95	5	2	0	0	0	6	6	0	0	240	179	0	2	1.56	0	0	Train
0	41	2015	7	30	20	1	4	2	0	0	0	40	4	2	0	0	0	0	0	0	0	175	179	0	2	0.832	0	0	Train
1	69	2015	7	30	20	1	4	2	0	0	0	95	5	2	0	0	0	3	3	0	0	240	179	0	2	1.08	0	0	Train
1	41	2015	7	30	20	1	5	2	2	0	0	95	5	2	0	0	0	6	6	0	0	240	179	0	2	1.712	0	1	Train
0	52	2015	7	30	20	1	5	2	0	0	2	95	2	1	0	0	0	0	3	0	0	250	179	0	2	1.06536	0	0	Train
1	41	2015	7	30	20	1	5	2	0	0	0	95	5	2	0	0	0	3	3	1	0	240	179	0	2	1.13064	0	1	Train
0	89	2015	7	30	20	2	5	2	0	0	0	45	4	2	0	0	0	4	4	0	0	241	179	0	2	0.96808	0	1	Train
1	28	2015	7	30	20	2	5	2	1	0	1	95	2	1	0	0	0	5	5	0	0	14	179	0	2	1.92512	0	0	Train
0	65	2015	7	30	20	2	5	2	2	0	0	45	5	2	0	0	0	2	2	0	0	105	179	0	2	1.34	0	0	Train
0	82	2015	7	30	20	2	5	2	0	1	2	95	5	2	0	0	0	0	0	0	0	240	179	0	2	1.21944	0	3	Train
0	42	2015	7	30	20	2	5	2	0	0	1	40	4	2	0	0	0	0	0	0	0	175	179	0	2	1.18672	0	0	Train
0	62	2015	7	30	20	2	5	2	0	0	2	40	5	2	0	0	0	3	3	1	0	240	179	0	2	1.336	0	1	Train
1	86	2015	7	30	20	2	5	2	1	0	2	95	2	1	0	0	0	0	0	1	0	250	179	0	2	1.38344	0	1	Train
1	118	2015	7	30	20	2	5	2	0	0	0	95	5	2	0	0	0	6	6	0	0	240	179	0	2	1.4328	0	1	Train
0	28	2015	7	30	20	2	5	2	1	0	1	95	4	2	0	0	0	5	5	0	0	15	179	0	2	1.54	0	1	Train
1	52	2015	7	30	20	3	6	2	0	0	2	95	4	2	0	0	0	0	0	0	0	142	179	0	2	0.736	0	0	Train
1	49	2015	7	30	20	3	6	2	0	0	1	95	4	2	0	0	0	3	3	0	0	15	179	0	2	0.8896	0	0	Train
0	39	2015	7	30	20	3	7	2	1	0	2	95	4	2	0	0	0	3	3	1	0	142	179	0	2	1.1328	0	1	Train
0	39	2015	7	30	20	3	7	2	0	0	2	95	4	2	0	0	0	3	3	0	0	142	179	0	2	1.1328	0	1	Train
0	39	2015	7	30	20	3	7	2	0	0	2	95	4	2	0	0	0	3	3	0	0	142	179	0	2	1.1328	0	1	Train
1	7	2015	7	30	20	3	8	2	0	0	2	95	4	2	0	0	0	0	0	0	0	196	179	0	2	1.6	0	0	Train
1	7	2015	7	30	20	3	8	2	0	0	2	95	4	2	0	0	0	0	0	0	0	196	179	0	2	1.6	0	0	Train
1	42	2015	7	30	21	0	2	2	0	0	0	95	5	2	0	0	0	4	4	0	0	240	179	0	2	1.256	0	0	Train
0	5	2015	7	30	21	0	2	1	0	0	0	95	1	0	0	0	0	0	5	0	0	14	154	0	2	0.796	0	0	Train
1	81	2015	7	30	21	0	3	2	0	0	0	95	5	2	0	0	0	0	0	0	0	240	179	0	2	0.92	0	2	Train
1	63	2015	7	30	21	0	4	2	2	0	0	95	5	2	0	0	0	6	6	0	0	240	179	0	2	1.56	0	0	Train
0	61	2015	7	30	21	0	4	2	0	0	0	95	5	2	0	0	0	0	3	0	0	240	179	0	2	0.828	0	0	Train
0	8	2015	7	30	21	0	5	3	0	0	0	95	2	1	0	0	0	6	6	1	0	250	179	0	2	1.656	1	0	Train
0	89	2015	7	30	21	1	5	3	0	0	0	95	2	1	0	0	0	0	3	0	0	250	179	0	2	1.30664	1	1	Train
0	57	2015	7	30	21	2	5	2	0	0	2	55	5	2	0	0	0	4	4	0	0	240	179	0	2	1.21488	0	0	Train
0	102	2015	7	30	21	2	5	3	0	0	0	19	4	2	0	0	0	0	3	0	0	6	179	0	2	0.76456	0	1	Train
0	108	2015	7	30	21	2	6	2	0	0	0	95	5	2	0	0	0	0	0	0	0	240	179	0	2	0.8964	0	1	Train
0	28	2015	7	30	21	2	7	2	1	0	0	55	2	1	0	0	0	4	4	0	0	250	179	0	2	1.28	0	1	Train
0	29	2015	7	30	21	2	8	2	0	0	0	45	5	2	0	0	0	0	0	0	0	241	179	0	2	0.82544	0	1	Train
0	0	2015	7	30	22	0	1	2	0	0	0	40	2	1	0	0	0	4	4	0	0	14	179	0	2	1.224	1	0	Train
1	96	2015	7	30	22	0	4	2	0	0	0	95	5	2	0	0	0	0	0	0	0	240	179	0	2	0.958	0	1	Train
1	44	2015	7	30	22	0	4	2	0	0	0	95	5	2	0	0	0	3	3	0	0	240	179	0	2	1.08	0	1	Train
0	44	2015	7	30	22	0	4	2	1	0	2	44	5	2	0	0	0	3	3	1	0	242	179	0	2	1.34152	0	1	Train
1	44	2015	7	30	22	0	4	2	2	0	0	95	5	2	0	0	0	6	6	0	0	240	179	0	2	1.56	0	1	Train
1	44	2015	7	30	22	0	4	2	0	0	0	95	5	2	0	0	0	3	3	0	0	240	179	0	2	1.08	0	1	Train
1	41	2015	7	30	22	1	4	2	0	0	0	95	5	2	0	0	0	3	3	0	0	240	179	0	2	1.4272	0	0	Train
0	16	2015	7	30	23	0	0	2	2	0	0	95	5	2	0	0	0	2	8	0	0	242	179	0	2	0	0	0	Train
0	73	2015	7	30	23	0	0	2	0	0	0	95	5	2	0	0	0	3	8	1	0	240	179	0	2	0	0	1	Train
0	3	2015	7	30	23	0	1	2	0	0	0	95	5	2	0	0	0	3	4	0	0	240	179	0	2	1.232	1	1	Train
0	0	2015	7	30	23	0	1	2	0	0	0	95	2	1	0	0	0	2	2	0	0	250	179	0	2	1.072	0	0	Train
1	55	2015	7	30	23	0	1	1	0	0	0	95	2	1	0	0	0	0	0	0	0	146	179	0	2	0.896	0	0	Train
0	33	2015	7	30	23	0	3	2	0	0	2	40	5	2	0	0	0	4	4	1	0	240	179	0	3	1.552	1	1	Train
1	19	2015	7	30	23	0	3	2	0	0	0	95	5	2	0	0	0	0	0	0	0	240	179	0	2	1.224	0	0	Train
1	55	2015	7	30	23	0	3	2	0	0	0	95	5	2	0	0	0	3	3	0	0	240	179	0	2	1.08	0	0	Train
0	33	2015	7	30	23	0	3	2	0	0	2	40	5	2	0	0	0	3	4	0	0	240	179	0	2	1.472	0	1	Train
1	19	2015	7	30	23	1	3	2	2	0	0	95	5	2	0	0	0	7	7	0	0	240	179	0	2	1.68	0	0	Train
1	19	2015	7	30	23	1	3	2	0	0	0	95	2	1	0	0	0	4	4	0	0	14	178	0	2	1.112	0	0	Train
0	117	2015	7	30	23	2	3	2	0	0	0	24	4	2	0	0	0	3	5	0	0	241	179	0	2	0.81168	1	0	Train
1	72	2015	7	30	23	2	4	2	0	0	0	95	5	2	0	0	0	4	4	0	0	240	179	0	2	1.16	0	0	Train
1	19	2015	7	30	23	1	3	2	0	0	0	95	5	2	0	0	0	3	3	0	0	240	179	0	2	1.384	0	0	Train
0	34	2015	7	30	23	2	6	3	0	0	2	97	4	2	0	0	0	3	3	1	0	171	179	0	2	1.7364	1	1	Train
0	9	2015	7	30	24	0	2	2	0	0	0	40	5	2	0	0	0	4	4	0	0	240	179	0	3	1.312	0	2	Train
0	8	2015	7	30	24	0	2	2	0	0	0	16	5	2	0	0	0	3	5	0	0	240	179	0	3	1.384	0	2	Train
1	36	2015	7	30	24	0	1	2	0	0	0	95	2	1	0	0	0	0	0	0	0	14	179	0	2	0.9	0	0	Train
0	22	2015	7	30	24	0	2	2	0	0	0	40	5	2	0	0	0	0	0	0	0	240	179	0	3	1.224	0	2	Train
0	22	2015	7	30	24	0	2	2	0	0	0	40	5	2	0	0	0	3	3	0	0	240	179	0	3	1.384	0	2	Train
0	22	2015	7	30	24	0	2	2	0	0	0	40	5	2	0	0	0	0	0	0	0	240	179	0	3	1.224	0	2	Train
0	36	2015	7	30	24	0	2	2	0	0	0	95	5	2	0	0	0	0	3	0	0	240	179	0	2	1.072	0	0	Train
0	22	2015	7	30	24	0	2	2	0	0	0	40	5	2	0	0	0	0	0	0	0	240	179	0	3	1.224	0	2	Train
1	22	2015	7	30	24	0	2	2	2	0	0	95	5	2	0	0	0	6	6	0	0	240	179	0	2	1.864	0	2	Train
0	18	2015	7	30	24	0	2	2	0	0	0	40	2	1	0	0	0	3	6	0	0	250	179	0	2	1.232	0	0	Train
0	8	2015	7	30	24	0	2	2	0	0	0	16	5	2	0	0	0	3	5	0	0	240	179	0	3	1.384	0	2	Train
1	67	2015	7	30	24	0	2	2	0	0	0	95	5	2	0	0	0	3	3	0	0	240	179	0	2	1.08	0	1	Train
1	105	2015	7	30	24	0	2	2	0	0	0	95	4	2	0	0	0	4	4	0	0	6	179	0	2	1.06	0	0	Train
0	1	2015	7	30	24	1	2	3	0	0	0	98	5	2	0	0	0	7	7	2	0	240	179	0	2	1.78136	0	0	Train
1	67	2015	7	30	24	0	2	2	0	0	0	95	5	2	0	0	0	3	3	0	0	240	179	0	2	1.08	0	1	Train
0	39	2015	7	30	24	0	2	2	0	0	0	40	4	2	0	0	0	0	0	0	0	134	179	0	2	0.856	0	0	Train
1	45	2015	7	30	24	1	2	2	0	0	0	95	5	2	0	0	0	0	0	0	0	240	179	0	2	1.016	0	0	Train
1	45	2015	7	30	24	2	2	2	0	0	0	95	5	2	0	0	0	3	3	0	0	240	179	0	2	1.08	0	0	Train
0	14	2015	7	30	24	2	2	2	0	0	0	106	5	2	0	0	0	0	3	0	0	240	179	0	2	1.1976	1	1	Train
1	53	2015	7	30	24	2	2	2	0	0	0	95	5	2	0	0	0	0	0	0	0	240	179	0	2	1.29	0	0	Train
0	28	2015	7	30	24	2	2	2	0	0	0	1	4	2	0	0	0	0	0	0	0	177	179	0	2	0.856	0	0	Train
0	55	2015	7	30	24	2	3	2	0	0	0	45	5	2	0	0	0	0	0	0	0	147	179	0	3	0.60352	0	1	Train
0	55	2015	7	30	24	2	3	2	0	0	0	45	5	2	0	0	0	0	0	0	0	147	179	0	3	0.60352	0	1	Train
0	25	2015	7	30	24	2	5	2	0	0	0	95	2	1	0	0	0	0	0	1	0	250	179	0	2	0.92	0	0	Train
1	43	2015	7	30	24	2	5	2	0	0	1	95	4	2	0	0	0	0	0	0	0	175	179	0	2	1.2736	0	1	Train
1	109	2015	7	30	24	2	5	2	0	0	2	95	5	2	0	0	0	0	0	0	0	240	179	0	2	1.30632	0	2	Train
1	62	2015	7	30	24	2	6	2	2	0	0	95	5	2	0	0	0	7	7	0	0	240	179	0	2	1.68	0	0	Train
0	25	2015	7	30	24	2	6	2	0	0	0	95	2	2	0	0	0	3	3	0	0	240	179	0	2	1.232	0	2	Train
0	43	2015	7	30	24	2	7	2	0	0	2	40	5	2	0	0	0	0	0	0	0	240	179	0	2	1.328	0	0	Train
0	35	2015	7	30	24	3	7	2	0	0	0	45	4	2	0	0	0	4	4	0	0	95	179	0	2	1.06	0	0	Train
1	42	2015	7	30	24	3	7	2	0	0	0	95	4	2	0	0	0	0	0	0	0	95	179	0	2	0.856	0	0	Train
1	312	2015	7	30	24	4	10	3	0	0	0	95	4	2	0	0	0	0	0	0	0	40	179	0	0	0.97584	0	1	Train
0	30	2015	7	30	25	0	0	2	1	0	2	95	5	2	0	0	0	3	3	0	0	241	179	0	2	0	0	0	Train
0	47	2015	7	30	25	2	1	2	0	0	2	95	4	2	0	0	0	0	4	0	0	261	179	0	2	1.064	0	0	Train
0	40	2015	7	30	25	0	1	2	0	0	0	40	4	2	0	0	0	0	5	0	0	134	179	0	2	0.856	0	0	Train
0	11	2015	7	30	25	0	1	2	0	0	0	40	5	2	0	0	0	0	5	0	0	241	179	0	2	0.94248	0	0	Train
0	39	2015	7	30	25	0	1	2	0	0	0	40	4	2	0	0	0	0	5	0	0	134	179	0	2	0.856	0	0	Train
1	39	2015	7	30	25	0	1	2	0	0	0	95	5	2	0	0	0	0	0	0	0	240	179	0	2	0.9648	0	0	Train
0	1	2015	7	30	25	1	1	2	0	0	0	95	2	1	0	0	0	3	4	0	0	14	179	0	2	1.176	0	0	Train
1	12	2015	7	30	25	1	1	2	0	0	0	95	5	2	0	0	0	0	0	0	0	240	179	0	2	1.224	0	2	Train
1	16	2015	7	30	25	1	1	2	0	0	0	95	5	2	0	0	0	0	0	0	0	242	179	0	2	1.224	0	1	Train
1	16	2015	7	30	25	1	1	2	0	0	0	95	2	1	0	0	0	0	0	0	0	14	179	0	2	1.072	0	0	Train
0	12	2015	7	30	25	1	1	2	0	0	0	40	5	2	0	0	0	0	4	0	0	240	179	0	2	1.224	0	1	Train
0	51	2015	7	30	25	2	1	2	0	0	2	95	4	2	0	0	0	0	0	0	0	142	179	0	2	0.944	0	0	Train
0	67	2015	7	30	25	2	2	2	0	0	0	45	5	2	0	0	0	0	3	1	0	240	179	0	2	1.072	0	1	Train
0	52	2015	7	30	25	2	3	2	0	0	2	95	4	2	0	0	0	0	0	0	0	196	179	0	2	1.08	0	2	Train
0	25	2015	7	30	25	2	3	2	1	0	2	40	5	2	0	0	0	3	3	0	0	241	179	0	2	1.27016	0	2	Train
0	94	2015	7	30	25	2	3	2	0	0	0	40	5	2	0	0	0	0	0	0	0	240	179	0	2	1.072	1	1	Train
1	54	2015	7	30	25	2	3	2	0	0	0	95	5	2	0	0	0	0	0	0	0	240	179	0	2	1.072	0	0	Train
0	33	2015	7	30	25	2	3	2	2	0	2	95	5	2	0	0	0	2	2	0	0	241	179	0	2	1.13624	0	1	Train
0	47	2015	7	30	25	2	3	2	2	0	2	95	2	1	0	0	0	6	6	1	0	14	179	0	2	1.92	0	0	Train
0	43	2015	7	30	25	2	4	2	0	0	0	55	2	1	0	0	0	0	0	0	0	250	179	0	2	1.072	0	0	Train
1	87	2015	7	30	25	2	4	2	0	0	0	95	5	2	0	0	0	0	0	0	0	240	179	0	2	1.072	0	3	Train
0	54	2015	7	30	25	2	5	2	0	0	2	95	5	2	0	0	0	0	0	0	0	242	179	0	2	1.176	0	0	Train
0	32	2015	7	30	25	2	5	2	0	0	0	95	5	2	0	0	0	4	4	0	0	240	179	0	2	1.408	1	0	Train
1	29	2015	7	30	25	2	5	2	0	0	0	95	5	2	0	0	0	0	0	1	0	240	179	0	2	0.9648	0	1	Train
1	96	2015	7	30	25	2	5	2	0	0	2	95	5	2	0	0	0	0	0	0	0	240	179	0	2	1.328	0	1	Train
1	100	2015	7	30	25	2	5	2	0	0	0	95	5	2	0	0	0	0	0	0	0	240	179	0	2	1.072	0	0	Train
0	54	2015	7	30	25	2	5	2	0	0	2	95	5	2	0	0	0	0	0	0	0	242	179	0	2	1.176	0	0	Train
0	75	2015	7	30	25	2	5	2	0	0	2	95	5	2	0	0	0	3	3	1	0	240	179	0	2	1.336	0	1	Train
0	31	2015	7	30	25	2	5	2	0	0	0	95	4	2	0	0	0	0	0	0	0	142	179	0	2	0.8576	1	0	Train
1	25	2015	7	30	25	2	6	1	0	0	0	95	2	1	0	0	0	0	0	0	0	250	179	0	2	1.05304	0	0	Train
0	61	2015	7	30	25	2	6	3	0	0	2	45	5	2	0	0	0	4	4	0	0	105	179	0	2	1.8644	1	0	Train
0	60	2015	7	30	25	2	6	2	0	0	2	45	5	2	0	0	0	0	0	1	0	147	179	0	2	0.72096	0	1	Train
1	31	2015	7	30	25	3	6	2	0	0	0	95	5	2	0	0	0	0	0	0	0	240	179	0	2	0.9648	0	1	Train
1	107	2015	7	30	25	3	6	1	0	0	0	95	5	2	0	0	0	0	0	0	0	240	179	0	2	1	0	2	Train
1	31	2015	7	30	25	3	6	2	0	0	0	95	5	2	0	0	0	3	3	0	0	240	179	0	2	1.232	0	1	Train
0	115	2015	7	30	25	4	6	2	0	0	0	95	5	2	0	0	0	0	0	0	0	240	179	0	2	0.9648	0	2	Train
0	59	2015	7	30	25	4	8	2	0	0	0	55	4	2	0	0	0	3	3	0	0	8	179	0	0	0.914	0	1	Train
1	85	2015	7	30	25	4	10	2	0	0	0	95	4	2	0	0	0	0	0	0	0	8	179	0	0	0.856	0	0	Train
0	0	2015	7	30	25	2	5	2	0	0	0	95	5	2	0	0	0	0	3	0	0	241	179	0	2	0.7084	0	0	Train
1	299	2015	7	30	25	2	5	2	1	0	0	95	5	2	0	0	0	0	0	0	0	240	179	0	2	1.192	0	1	Train
0	50	2015	7	30	25	2	5	3	0	0	0	95	2	1	0	0	0	6	6	0	0	14	179	0	2	1.56	1	0	Train
1	50	2015	7	30	25	2	5	2	0	0	0	95	5	2	0	0	0	4	4	0	0	240	179	0	2	1.312	0	0	Train
1	88	2015	7	31	26	2	2	2	0	0	0	95	5	2	0	0	0	3	3	0	0	240	179	0	2	1.232	0	1	Train
1	116	2015	7	31	26	2	3	2	0	0	0	95	5	2	0	0	0	0	0	0	0	240	179	0	2	0.9648	0	1	Train
0	47	2015	7	31	26	2	1	2	0	0	0	40	5	2	0	0	0	0	3	0	0	240	179	0	2	0.828	0	0	Train
0	48	2015	7	31	26	2	1	2	0	0	0	24	5	2	0	0	0	0	3	0	0	240	179	0	3	0.92	0	3	Train
1	54	2015	7	31	26	2	4	2	1	0	0	95	5	2	0	0	0	0	0	0	0	241	179	0	2	0.76016	0	2	Train
1	33	2015	7	31	26	2	4	2	0	0	0	95	4	2	0	0	0	4	4	0	0	5	179	0	2	1.06	0	0	Train
0	73	2015	7	31	26	2	3	3	0	0	2	95	2	1	0	0	0	4	4	0	0	250	179	0	2	1.672	0	1	Train
1	54	2015	7	31	26	2	4	2	1	0	0	95	5	2	0	0	0	0	0	0	0	241	179	0	2	0.76016	0	2	Train
1	33	2015	7	31	26	2	4	2	0	0	0	95	4	2	0	0	0	4	4	0	0	5	179	0	2	1.06	0	0	Train
0	38	2015	7	31	26	2	5	2	2	0	2	40	2	1	0	0	0	2	2	0	0	250	179	0	2	1.44	0	0	Train
0	34	2015	7	31	26	2	0	2	0	0	0	98	5	2	0	0	0	0	0	0	0	241	179	0	2	0.82544	0	0	Train
0	130	2015	7	31	26	2	5	2	0	0	2	95	2	1	0	0	0	4	4	0	0	250	179	0	2	1.39208	0	1	Train
1	39	2015	7	31	26	3	5	2	0	0	2	95	4	2	0	0	0	0	0	0	0	134	179	0	2	1.064	0	1	Train
1	39	2015	7	31	26	3	5	2	0	0	2	95	4	2	0	0	0	0	0	0	0	134	179	0	2	1.064	0	1	Train
0	45	2015	7	31	26	2	5	2	0	0	0	45	4	2	0	0	0	0	0	0	0	142	179	0	2	0.8576	0	0	Train
0	31	2015	7	31	27	0	0	2	0	0	0	95	5	2	0	0	0	0	8	1	0	241	179	0	2	0	0	0	Train
1	48	2015	7	31	27	1	1	2	2	0	0	95	5	2	0	0	0	7	7	0	0	240	179	0	2	1.68	0	1	Train
0	59	2015	7	31	27	1	1	2	0	0	0	95	5	2	0	0	0	4	4	0	0	240	179	0	2	1.16	1	0	Train
1	48	2015	7	31	27	1	1	2	2	0	0	95	5	2	0	0	0	6	6	0	0	240	179	0	2	1.56	0	1	Train
1	48	2015	7	31	27	1	1	1	0	0	2	95	5	2	0	0	0	0	0	1	0	240	179	0	2	0.9936	0	1	Train
1	48	2015	7	31	27	1	1	2	0	0	2	95	5	2	0	0	0	3	3	0	0	240	179	0	2	1.336	0	1	Train
0	48	2015	7	31	27	1	2	2	0	0	0	95	5	2	0	0	0	4	5	0	0	240	179	0	2	1.16	1	0	Train
0	96	2015	7	31	27	1	2	2	0	0	2	95	5	2	0	0	0	0	4	0	0	240	179	0	2	1.328	0	2	Train
0	51	2015	7	31	27	1	2	2	0	0	0	40	2	1	0	0	0	0	6	0	0	250	179	0	2	0.92	0	0	Train
0	96	2015	7	31	27	1	2	2	0	0	2	95	5	2	0	0	0	0	4	0	0	240	179	0	2	1.328	1	2	Train
1	41	2015	7	31	27	1	3	2	0	0	0	95	5	2	0	0	0	0	0	0	0	240	179	0	2	0.9648	0	0	Train
0	6	2015	7	31	27	1	3	2	0	0	0	40	2	1	0	0	0	5	5	5	0	14	179	0	2	1.296	0	2	Train
0	27	2015	7	31	27	1	3	2	0	0	0	95	5	2	0	0	0	0	3	0	0	240	179	0	2	1.224	0	0	Train
0	28	2015	7	31	27	1	3	2	0	0	2	40	4	2	0	0	0	0	2	0	0	142	179	0	2	1.0656	0	0	Train
0	30	2015	7	31	27	1	3	2	0	0	0	95	5	2	0	0	0	0	3	0	0	240	179	0	2	1.072	0	1	Train
0	45	2015	7	31	27	1	3	2	0	0	0	40	4	2	0	0	0	0	0	0	0	196	179	0	2	0.856	1	2	Train
0	52	2015	7	31	27	1	3	2	1	0	2	95	2	1	0	0	0	3	5	0	0	14	179	0	2	1.16	0	2	Train
0	31	2015	7	31	27	1	3	2	0	0	2	40	2	1	0	0	0	0	2	0	0	250	179	0	2	1.16	0	0	Train
1	74	2015	7	31	27	1	3	2	0	0	0	95	4	2	0	0	0	0	0	0	0	171	179	0	2	0.856	0	1	Train
0	31	2015	7	31	27	1	3	2	0	0	0	95	4	2	0	0	0	5	5	0	0	36	179	0	2	1.3376	0	0	Train
1	87	2015	7	31	27	1	3	2	0	0	0	95	5	2	0	0	0	0	0	0	0	240	179	0	2	1.072	0	2	Train
0	48	2015	7	31	27	1	3	2	1	0	0	95	5	2	0	0	0	0	2	1	0	240	179	0	2	1.04	0	0	Train
1	41	2015	7	31	27	1	3	2	0	0	0	95	5	2	0	0	0	4	4	0	0	240	179	0	2	1.312	0	0	Train
0	35	2015	7	31	27	1	3	2	0	0	2	95	4	2	0	0	0	3	3	0	0	196	179	0	2	1.192	0	0	Train
0	28	2015	7	31	27	1	4	2	0	0	0	95	5	2	0	0	0	3	3	0	0	240	179	0	2	1.232	1	0	Train
0	77	2015	7	31	27	1	4	2	0	0	0	95	5	2	0	0	0	6	6	1	0	240	179	0	2	1.56	0	1	Train
1	33	2015	7	31	27	1	4	2	0	0	0	95	5	2	0	0	0	0	0	0	0	240	179	0	2	1.072	0	0	Train
0	30	2015	7	31	27	1	4	2	0	0	0	95	4	2	0	0	0	0	0	0	0	5	179	0	2	0.8576	0	0	Train
1	34	2015	7	31	27	1	4	2	0	0	2	95	5	2	0	0	0	0	0	0	0	240	179	0	2	1.312	0	0	Train
1	298	2015	7	31	27	1	5	3	0	0	2	95	4	2	0	0	0	0	0	0	0	175	179	0	2	1.4676	0	1	Train
0	35	2015	7	31	27	1	5	2	0	0	2	40	5	2	0	0	0	0	0	0	0	240	179	0	2	1.2768	1	1	Train
0	40	2015	7	31	27	1	5	2	0	0	0	95	5	2	0	0	0	0	0	0	0	240	179	0	2	0.9648	0	0	Train
1	101	2015	7	31	27	2	5	2	0	0	0	95	5	2	0	0	0	4	4	0	0	240	179	0	2	1.312	0	2	Train
1	101	2015	7	31	27	2	5	2	0	0	0	95	5	2	0	0	0	6	6	0	0	240	179	0	2	1.75544	0	2	Train
1	101	2015	7	31	27	2	5	2	0	0	0	95	5	2	0	0	0	0	0	0	0	240	179	0	2	1.072	0	2	Train
1	101	2015	7	31	27	2	5	2	0	0	0	95	5	2	0	0	0	4	4	0	0	240	179	0	2	1.312	0	2	Train
0	38	2015	7	31	27	2	5	2	0	0	0	45	4	2	0	0	0	0	0	0	0	142	179	0	2	0.8576	0	0	Train
0	76	2015	7	31	27	2	5	2	0	0	0	45	5	2	0	0	0	3	3	0	0	241	179	0	2	0.82176	0	1	Train
0	70	2015	7	31	28	0	1	2	1	0	0	45	5	2	0	0	0	3	4	0	0	241	179	0	2	0.9188	0	1	Train
0	70	2015	7	31	28	0	1	2	1	0	0	118	5	2	0	0	0	3	4	0	0	241	179	0	2	0.9188	0	1	Train
0	68	2015	7	31	28	0	2	2	0	0	0	95	5	2	0	0	0	3	4	0	0	240	179	0	2	1.08	1	1	Train
1	63	2015	7	31	28	0	3	2	2	0	0	95	5	2	0	0	0	6	6	0	0	240	179	0	2	1.56	0	0	Train
1	11	2015	7	31	28	0	3	2	0	0	0	95	5	2	0	0	0	3	3	0	0	240	179	0	2	1.384	0	0	Train
0	32	2015	7	31	28	0	4	2	0	0	0	40	4	2	0	0	0	0	0	0	0	177	179	0	2	0.856	0	1	Train
0	29	2015	7	31	28	0	4	2	0	0	0	98	4	2	0	0	0	0	0	0	0	171	179	0	2	0.856	0	1	Train
0	47	2015	7	31	28	0	4	2	0	0	0	95	2	1	0	0	0	5	5	0	0	14	179	0	2	1.312	0	2	Train
0	50	2015	7	31	28	0	5	2	0	0	0	95	5	2	0	0	0	3	3	0	0	240	179	0	2	1.1104	0	1	Train
1	29	2015	7	31	28	0	5	2	0	0	0	95	5	2	0	0	0	3	3	0	0	240	179	0	2	1.232	0	2	Train
0	36	2015	7	31	28	0	5	2	0	0	0	40	2	1	0	0	0	3	3	0	0	250	179	0	2	1.08	0	0	Train
0	49	2015	7	31	28	1	5	2	0	0	0	85	5	2	0	0	0	0	0	0	0	241	179	0	2	0.82544	0	1	Train
1	70	2015	7	31	28	2	6	2	0	0	0	95	4	2	0	0	0	3	3	0	0	8	179	0	0	0.924	0	0	Train
0	110	2015	7	31	28	2	8	2	0	0	0	118	4	2	0	0	0	0	3	1	0	6	179	0	2	0.7276	0	1	Train
0	8	2015	7	31	29	0	0	2	0	0	2	95	4	2	0	0	0	3	8	0	0	142	179	0	0	0	0	0	Train
1	119	2015	7	31	29	0	4	2	0	0	0	95	5	2	0	0	0	0	0	0	0	240	179	0	2	0.86832	0	1	Train
0	30	2015	7	31	29	0	4	2	0	0	0	95	5	2	0	0	0	0	4	0	0	240	179	0	2	1.168	1	2	Train
1	29	2015	7	31	29	1	4	2	0	0	0	95	5	2	0	0	0	3	3	0	0	240	179	0	2	1.3232	0	1	Train
0	71	2015	7	31	29	1	4	2	0	0	0	45	5	2	0	0	0	0	2	0	0	240	179	0	2	1.072	0	0	Train
1	37	2015	7	31	29	1	4	2	0	0	2	95	4	2	0	0	0	0	3	0	0	196	179	0	2	1.064	0	1	Train
1	40	2015	7	31	29	1	4	3	0	0	2	95	2	1	0	0	0	7	7	0	0	14	179	0	2	1.92	0	0	Train
0	37	2015	7	31	29	1	4	2	0	0	2	95	2	1	0	0	0	0	3	0	0	250	179	0	2	1.256	0	1	Train
0	0	2015	7	31	29	0	1	2	2	0	0	95	2	1	0	0	0	7	7	0	0	14	179	0	2	1.504	0	0	Train
1	37	2015	7	31	29	1	4	2	0	0	2	95	4	2	0	0	0	0	3	0	0	196	179	0	2	1.064	0	1	Train
0	37	2015	7	31	29	1	4	2	0	0	2	95	2	1	0	0	0	0	3	0	0	250	179	0	2	1.16	0	1	Train
0	97	2015	7	31	29	1	4	2	0	0	0	45	5	2	0	0	0	0	0	0	0	240	179	0	2	1.072	0	2	Train
1	71	2015	7	31	29	1	4	2	0	0	0	95	5	2	0	0	0	0	0	0	0	240	179	0	2	1.072	0	0	Train
1	118	2015	7	31	29	1	4	2	0	0	2	95	5	2	0	0	0	3	3	1	0	240	179	0	2	1.488	0	2	Train
0	102	2015	7	31	29	2	5	2	0	0	0	45	4	2	0	0	0	0	3	0	0	6	179	0	2	0.7276	0	1	Train
1	54	2015	7	31	29	2	5	2	0	0	0	95	5	2	0	0	0	5	5	0	0	241	179	0	2	1.1332	0	0	Train
1	58	2015	7	31	29	2	5	2	0	0	0	95	5	2	0	0	0	3	3	0	0	147	179	0	2	0.79392	0	0	Train
0	34	2015	7	31	29	2	4	2	0	0	0	45	5	2	0	0	0	0	3	0	0	241	179	0	2	0.86448	0	1	Train
1	105	2015	7	31	29	2	5	2	0	0	0	95	4	2	0	0	0	0	3	0	0	6	179	0	2	0.7276	0	0	Train
1	47	2015	7	31	29	2	6	2	0	0	0	95	5	2	0	0	0	0	0	0	0	242	179	0	2	1.18904	0	1	Train
1	15	2015	7	31	30	0	1	2	0	0	0	95	5	2	0	0	0	3	3	1	0	240	179	0	2	1.384	0	3	Train
0	37	2015	7	31	30	0	1	1	0	0	0	40	4	2	0	0	0	0	5	1	0	134	179	0	2	0.856	0	0	Train
1	0	2015	7	31	30	0	1	1	0	0	0	95	1	0	0	0	0	0	0	0	0	14	270	0	2	0.912	0	0	Train
1	8	2015	7	31	30	0	1	2	0	0	0	95	5	2	0	0	0	0	7	0	0	240	179	0	2	1.224	0	1	Train
0	17	2015	7	31	30	0	2	2	0	0	0	45	5	2	0	0	0	0	4	0	0	240	179	0	2	1.224	0	1	Train
0	3	2015	7	31	30	0	3	3	1	0	2	95	2	1	0	0	0	6	6	0	0	14	179	0	2	2.00264	0	2	Train
1	30	2015	7	31	30	0	3	2	0	0	0	95	5	2	0	0	0	0	0	0	0	242	179	0	2	1.17336	0	2	Train
1	31	2015	7	31	30	0	3	2	0	0	0	95	5	2	0	0	0	3	3	0	0	242	179	0	2	1.232	0	2	Train
1	66	2015	7	31	30	0	3	2	0	0	0	95	5	2	0	0	0	0	0	0	0	240	179	0	2	0.9648	0	0	Train
0	52	2015	7	31	30	0	3	2	2	0	1	40	4	2	0	0	0	2	2	0	0	196	179	0	2	2.24592	1	0	Train
0	20	2015	7	31	30	1	3	2	1	0	0	16	5	2	0	0	0	0	2	0	0	240	179	0	2	1.544	0	1	Train
1	30	2015	7	31	30	0	3	2	0	0	0	95	5	2	0	0	0	0	0	0	0	242	179	0	2	1.17336	0	2	Train
1	31	2015	7	31	30	0	3	2	0	0	0	95	5	2	0	0	0	3	3	0	0	242	179	0	2	1.232	0	2	Train
1	62	2015	7	31	30	1	3	2	0	0	0	95	5	2	0	0	0	4	4	0	0	240	179	0	2	1.236	0	0	Train
1	65	2015	7	31	30	1	3	2	0	0	0	95	5	2	0	0	0	0	0	0	0	240	179	0	2	0.9648	0	0	Train
1	64	2015	7	31	30	2	3	2	0	0	0	95	5	2	0	0	0	0	0	1	0	240	179	0	2	1.1024	0	0	Train
0	77	2015	7	31	30	2	7	2	0	0	2	95	2	1	0	0	0	4	4	2	0	14	179	0	2	1.28	1	3	Train
0	75	2015	7	31	30	2	7	2	0	0	0	19	4	2	0	0	0	3	3	0	0	36	179	0	3	1.00712	0	1	Train
0	75	2015	7	31	30	2	7	2	0	0	0	19	4	2	0	0	0	3	3	0	0	36	179	0	3	1.00712	0	1	Train
1	62	2015	7	31	30	2	5	2	0	0	0	95	2	1	0	0	0	3	3	0	0	250	179	0	2	1.01368	0	0	Train
0	42	2015	7	31	31	0	0	1	0	0	0	95	4	2	0	0	0	0	8	0	0	142	179	0	0	0	0	0	Train
0	46	2015	7	31	31	0	0	2	0	0	2	95	5	2	0	0	0	4	8	0	0	240	179	0	2	0	1	0	Train
0	0	2015	7	31	31	0	1	2	2	0	0	95	2	1	0	0	0	5	5	0	0	14	179	0	2	1.504	0	0	Train
1	25	2015	7	31	31	0	1	2	0	0	0	95	5	2	0	0	0	0	0	0	0	240	179	0	2	1.224	0	2	Train
1	16	2015	7	31	31	0	1	2	0	0	0	95	5	2	0	0	0	3	3	0	0	240	179	0	2	1.384	0	3	Train
1	16	2015	7	31	31	0	1	2	0	0	0	95	5	2	0	0	0	3	3	0	0	240	179	0	2	1.384	0	3	Train
0	16	2015	7	31	31	0	2	1	0	0	0	95	2	1	0	0	0	0	0	0	0	14	179	0	3	0.96	0	1	Train
1	4	2015	7	31	31	0	2	2	0	0	0	95	5	2	0	0	0	0	3	0	0	240	179	0	2	1.2384	0	3	Train
0	4	2015	7	31	31	0	2	2	0	0	0	95	5	2	0	0	0	3	3	0	0	240	179	0	3	1.536	0	2	Train
1	25	2015	7	31	31	0	2	2	0	0	0	95	5	2	0	0	0	0	0	0	0	240	179	0	2	1.224	0	0	Train
1	83	2015	7	31	31	0	2	2	0	0	0	95	5	2	0	0	0	0	0	0	0	240	179	0	2	0.9648	0	1	Train
0	4	2015	7	31	31	0	2	2	0	0	0	95	5	2	0	0	0	3	3	0	0	240	179	0	3	1.536	1	2	Train
1	56	2015	7	31	31	0	2	2	0	0	0	95	5	2	0	0	0	0	0	0	0	240	179	0	2	0.9648	0	0	Train
1	32	2015	7	31	31	0	2	2	0	0	0	95	5	2	0	0	0	4	4	0	0	240	179	0	2	1.312	0	2	Train
0	32	2015	7	31	31	0	2	2	2	0	0	95	5	2	0	0	0	7	7	0	0	240	179	0	2	1.756	0	0	Train
0	0	2015	7	31	31	0	2	2	0	0	2	95	5	2	0	0	0	0	2	0	0	240	179	0	2	1.54	0	1	Train
1	18	2015	7	31	31	1	2	2	0	0	0	95	5	2	0	0	0	0	0	0	0	240	179	0	2	1.1976	0	1	Train
1	23	2015	7	31	31	1	2	2	0	0	0	95	2	1	0	0	0	0	0	0	0	14	179	0	2	0.89536	0	0	Train
1	39	2015	7	31	31	1	2	2	0	0	0	95	5	2	0	0	0	0	0	0	0	240	179	0	2	0.9648	0	1	Train
1	18	2015	7	31	31	1	2	2	0	0	0	95	5	2	0	0	0	0	0	0	0	240	179	0	2	1.1976	0	1	Train
1	18	2015	7	31	31	1	2	2	0	0	0	95	5	2	0	0	0	3	3	0	0	240	179	0	2	1.384	0	3	Train
1	23	2015	7	31	31	1	2	2	0	0	0	95	5	2	0	0	0	0	0	0	0	241	179	0	2	0.896	0	1	Train
0	286	2015	7	31	31	2	2	1	0	0	0	55	2	1	0	0	0	0	0	0	0	2	179	0	2	0.4608	0	0	Train
0	72	2015	7	31	31	2	2	2	2	0	0	95	5	2	0	0	0	6	6	0	0	240	179	0	2	1.712	1	0	Train
1	136	2015	7	31	31	2	2	2	0	0	0	95	5	2	0	0	0	0	0	0	0	240	179	0	2	1.376	0	0	Train
0	58	2015	7	31	31	2	3	1	0	0	0	84	5	2	0	0	0	3	3	1	0	105	179	0	2	1.2624	0	0	Train
0	80	2015	7	31	31	2	4	2	0	0	0	10	5	2	0	0	0	4	4	0	0	240	179	0	2	1.36264	1	1	Train
0	113	2015	7	31	31	3	7	2	0	0	0	55	4	2	0	0	0	4	4	0	0	40	179	0	0	0.954	0	0	Train
0	118	2015	7	27	1	4	10	2	0	0	0	95	2	1	0	0	0	4	4	3	0	14	179	0	2	0.64	1	1	Train
0	2	2015	7	30	21	0	2	2	0	0	0	95	2	1	0	0	1	6	6	0	0	14	179	0	2	0.4	1	0	Train
0	151	2015	7	31	31	2	7	2	0	0	0	95	2	1	0	0	0	6	5	0	0	14	179	0	2	1.3696	1	0	Train
0	7	2015	7	29	14	0	1	1	0	0	0	95	2	1	0	0	1	0	0	0	0	14	179	0	2	0.032	0	1	Train
0	4	2015	7	27	1	0	1	1	0	0	0	95	1	0	0	0	4	0	2	0	0	14	204	0	2	1.072	0	0	Train
0	7	2015	7	29	14	0	1	1	0	0	0	95	1	0	0	0	5	0	2	0	0	14	204	0	2	1.072	0	1	Train
0	0	2015	7	27	4	0	1	2	0	0	0	95	2	1	0	0	0	3	3	0	0	14	179	0	2	1.0512	0	0	Train
0	91	2015	7	28	10	0	2	2	0	0	0	95	5	2	0	0	0	4	4	0	0	240	179	0	2	0.856	1	2	Train
0	76	2015	7	31	26	4	9	3	0	0	0	95	2	1	0	0	0	6	6	0	0	14	179	0	2	1.5648	1	0	Train
0	0	2015	7	31	29	0	1	1	0	0	0	95	1	1	0	0	0	0	7	0	0	14	179	0	2	0.912	0	0	Train
0	32	2015	7	27	3	2	4	2	0	0	0	95	2	1	0	0	0	5	5	0	0	14	179	0	2	1.032	1	0	Train
1	183	2015	7	27	4	4	10	2	1	0	0	95	2	1	0	1	0	6	6	0	0	14	179	0	2	1.04	0	1	Train
0	166	2015	7	29	12	2	4	2	0	0	0	95	4	2	0	0	0	3	3	0	0	6	179	0	2	0.8856	0	1	Train
1	0	2015	7	29	17	0	1	2	0	0	0	95	2	1	0	1	2	8	9	0	0	14	179	0	2	0.064	0	0	Train
0	3	2015	7	29	17	1	2	3	0	0	0	95	2	1	0	0	0	0	2	0	0	14	179	0	2	1.2344	0	2	Train
0	3	2015	7	29	17	1	2	2	0	0	0	95	2	1	0	0	0	0	2	0	0	14	179	0	2	1.0184	0	1	Train
0	2	2015	7	27	1	0	1	1	0	0	0	95	5	2	0	0	1	0	2	0	0	240	179	0	2	0.032	0	1	Train
0	0	2015	7	28	9	0	1	1	0	0	0	95	2	1	0	0	0	8	0	0	0	14	179	0	2	0.656	0	0	Train
0	14	2015	7	28	6	1	4	2	0	0	0	95	4	2	0	0	0	0	2	0	0	175	179	0	2	0.4716	0	0	Train
0	103	2015	7	28	5	2	3	2	1	0	2	95	2	3	0	0	0	0	0	0	0	14	179	0	2	0.9016	1	2	Train
0	22	2015	7	28	9	0	3	2	0	0	2	95	2	1	0	0	0	4	4	1	0	14	179	0	3	1.07736	0	3	Train
0	22	2015	7	28	9	0	3	3	0	0	2	95	2	1	0	0	0	4	4	1	0	14	179	0	3	1.44536	1	5	Train
0	51	2015	7	30	20	1	4	2	0	0	2	95	1	0	0	0	0	0	0	0	0	14	20	0	2	1.216	0	0	Train
0	25	2015	7	30	24	2	6	2	0	0	0	95	2	2	0	0	0	3	3	0	0	240	179	0	2	1.232	0	2	Train
1	152	2015	7	27	2	4	10	2	0	0	0	95	4	2	0	1	0	3	3	0	0	243	179	0	0	0.54064	0	0	Train
0	185	2015	7	28	6	2	5	2	0	0	0	95	2	1	0	0	0	4	4	0	0	14	179	0	2	0.88	0	0	Train
1	202	2015	7	30	22	2	5	2	0	0	0	95	4	2	1	1	0	0	0	0	0	156	179	0	0	0.7276	0	0	Train
1	236	2015	7	29	12	2	4	2	0	0	2	95	5	2	0	1	0	0	0	0	0	240	179	0	2	1.03464	0	0	Train
1	179	2015	7	31	29	2	6	2	0	0	2	95	5	2	0	1	0	0	0	0	0	240	179	0	2	1.312	0	1	Train
1	182	2015	7	27	4	2	6	2	0	0	2	95	5	2	0	2	0	0	0	0	0	240	179	0	2	0.896	0	1	Train
1	195	2015	7	29	18	2	6	3	0	0	0	95	4	2	0	2	0	0	0	0	0	242	179	0	2	1.51168	0	1	Train
1	135	2015	7	28	5	2	5	2	0	0	2	95	4	2	0	1	0	0	0	0	0	149	179	0	2	0.6588	0	0	Train
1	137	2015	7	29	13	2	5	2	0	0	0	95	2	1	1	1	0	0	0	0	0	250	179	0	2	0.064	0	0	Train
1	129	2015	7	27	4	4	6	2	0	0	0	95	5	2	0	1	0	3	3	0	0	240	179	0	2	1.128	0	1	Train
1	128	2015	7	28	5	2	5	2	0	0	0	95	4	2	0	1	0	0	0	0	0	149	179	0	2	0.4716	0	0	Train
1	127	2015	7	28	8	2	4	2	0	0	1	95	4	2	0	1	0	3	3	0	0	5	179	0	2	0.9468	0	0	Train
1	140	2015	7	28	6	2	5	2	0	0	2	95	5	2	0	1	0	0	0	0	0	240	179	0	2	0.896	0	1	Train
1	141	2015	7	27	4	2	5	2	0	0	0	95	5	2	0	1	0	0	0	0	0	240	179	0	2	0.984	0	1	Train
1	122	2015	7	27	2	1	3	2	0	0	0	95	5	2	0	1	0	0	0	0	0	240	179	0	2	0.8856	0	1	Train
1	191	2015	7	28	11	2	5	2	0	0	2	95	5	2	0	1	0	0	0	0	0	240	179	0	2	1.01488	0	1	Train
1	131	2015	7	27	4	2	5	2	0	0	0	95	5	2	0	1	0	0	0	0	0	240	179	0	2	0.984	0	1	Train
1	231	2015	7	28	7	2	6	2	0	0	0	95	5	2	0	1	0	0	0	0	0	240	179	0	2	0.8856	0	0	Train
1	132	2015	7	30	19	2	4	2	0	1	0	95	5	2	0	1	0	0	0	0	0	240	179	0	2	1.376	0	1	Train
1	136	2015	7	30	20	2	5	2	2	0	0	95	5	2	0	1	0	6	6	0	0	240	179	0	2	1.896	0	0	Train
1	139	2015	7	29	13	4	10	2	0	0	0	95	4	2	0	1	0	3	3	1	0	143	179	0	0	0.54064	0	1	Train
1	139	2015	7	29	13	4	10	2	0	0	0	95	4	2	0	1	0	3	3	1	0	143	179	0	0	0.54064	0	1	Train
1	187	2015	7	28	7	2	5	2	0	0	0	95	4	2	0	1	0	3	3	0	0	2	179	0	2	0.5724	0	0	Train
1	93	2015	7	28	5	2	5	2	0	0	0	95	4	2	1	1	0	0	0	0	0	243	179	0	0	0.44544	0	0	Train
1	180	2015	7	30	21	2	6	2	0	0	0	95	5	2	0	1	0	0	0	0	0	240	179	0	2	0.9648	0	1	Train
1	57	2015	7	27	2	0	3	1	0	0	0	95	2	1	1	1	3	0	0	0	0	14	179	0	2	0.504	0	0	Train
1	146	2015	7	31	26	2	3	2	0	0	0	95	5	2	0	1	0	0	4	1	0	240	179	0	2	1.312	0	1	Train
1	149	2015	7	31	29	4	12	2	2	0	0	95	5	2	0	1	0	6	6	0	0	240	179	0	2	1.896	0	2	Train
0	1	2015	7	27	1	0	1	1	0	0	0	95	1	0	1	0	4	0	1	0	0	14	270	0	2	1.072	0	0	Train
1	150	2015	7	28	10	2	2	2	0	0	0	95	5	2	0	1	0	0	0	0	0	240	179	0	2	0.984	0	1	Train
1	166	2015	7	29	15	0	2	2	0	0	1	95	3	2	0	1	0	0	0	0	1	14	179	0	2	0.972	0	0	Train
1	166	2015	7	29	15	0	2	2	0	0	1	95	3	2	0	24	0	0	0	0	1	14	179	0	2	0.972	0	0	Train
1	166	2015	7	29	15	0	2	2	0	0	1	95	3	2	0	24	0	0	0	0	1	14	179	0	2	0.972	0	0	Train
1	166	2015	7	29	15	0	2	2	0	0	1	95	3	2	0	24	0	0	0	0	1	14	179	0	2	0.972	0	0	Train
1	166	2015	7	29	15	0	2	2	0	0	1	95	3	2	0	24	0	0	0	0	1	14	179	0	2	0.972	0	0	Train
1	166	2015	7	29	15	0	2	2	0	0	1	95	3	2	0	24	0	0	0	0	1	14	179	0	2	0.972	0	0	Train
1	166	2015	7	29	15	0	2	2	0	0	1	95	3	2	0	24	0	0	0	0	1	14	179	0	2	0.972	0	0	Train
1	166	2015	7	29	15	0	2	2	0	0	1	95	3	2	0	24	0	0	0	0	1	14	179	0	2	0.972	0	0	Train
1	166	2015	7	29	15	0	2	2	0	0	1	95	3	2	0	24	0	0	0	0	1	14	179	0	2	0.972	0	0	Train
1	166	2015	7	29	15	0	2	2	0	0	1	95	3	2	0	24	0	0	0	0	1	14	179	0	2	0.972	0	0	Train
1	166	2015	7	29	15	0	2	2	0	0	1	95	3	2	0	24	0	0	0	0	1	14	179	0	2	0.972	0	0	Train
1	166	2015	7	29	15	0	2	2	0	0	1	95	3	2	0	24	0	0	0	0	1	14	179	0	2	0.972	0	0	Train
1	166	2015	7	29	15	0	2	2	0	0	1	95	3	2	0	24	0	0	0	0	1	14	179	0	2	0.972	0	0	Train
1	166	2015	7	29	15	0	2	2	0	0	1	95	3	2	0	24	0	0	0	0	1	14	179	0	2	0.972	0	0	Train
1	166	2015	7	29	15	0	2	2	0	0	1	95	3	2	0	24	0	0	0	0	1	14	179	0	2	0.972	0	0	Train
1	166	2015	7	29	15	0	2	2	0	0	1	95	3	2	0	24	0	0	0	0	1	14	179	0	2	0.972	0	0	Train
1	166	2015	7	29	15	0	2	2	0	0	1	95	3	2	0	24	0	0	0	0	1	14	179	0	2	0.972	0	0	Train
1	166	2015	7	29	15	0	2	2	0	0	1	95	3	2	0	24	0	0	0	0	1	14	179	0	2	0.972	0	0	Train
1	166	2015	7	29	15	0	2	2	0	0	1	95	3	2	0	24	0	0	0	0	1	14	179	0	2	0.972	0	0	Train
1	166	2015	7	29	15	0	2	2	0	0	1	95	3	2	0	24	0	0	0	0	1	14	179	0	2	0.972	0	0	Train
1	166	2015	7	29	15	0	2	2	0	0	1	95	3	2	0	24	0	0	0	0	1	14	179	0	2	0.972	0	0	Train
1	166	2015	7	29	15	0	2	2	0	0	1	95	3	2	0	24	0	0	0	0	1	14	179	0	2	0.972	0	0	Train
1	166	2015	7	29	15	0	2	2	0	0	1	95	3	2	0	24	0	0	0	0	1	14	179	0	2	0.972	0	0	Train
1	166	2015	7	29	15	0	2	2	0	0	1	95	3	2	0	24	0	0	0	0	1	14	179	0	2	0.972	0	0	Train
1	166	2015	7	29	15	0	2	2	0	0	1	95	3	2	0	24	0	0	0	0	1	14	179	0	2	0.972	0	0	Train
1	3	2015	7	29	16	0	2	1	0	0	0	95	1	0	1	1	3	0	0	3	0	14	77	0	2	0.912	0	0	Train
1	182	2015	7	27	4	2	6	1	0	0	2	95	5	2	0	1	0	0	0	0	0	240	179	0	2	0.704	0	1	Train
1	155	2015	7	29	18	2	6	2	0	0	2	95	4	2	0	1	0	0	0	0	0	142	179	0	0	0.9736	0	0	Train
1	250	2015	7	31	26	2	1	2	0	0	0	95	5	2	0	1	0	4	4	1	0	240	179	0	2	1.424	0	0	Train
0	1	2015	7	30	19	1	0	1	0	0	0	95	2	1	1	0	1	0	4	0	0	14	179	0	2	0.7368	1	0	Train
1	135	2015	7	28	8	1	4	2	0	0	0	95	5	2	0	1	0	0	0	0	0	240	179	0	2	0.984	0	0	Train
1	152	2015	7	29	18	2	6	2	0	0	2	95	4	2	0	1	0	0	0	1	0	142	179	0	0	1.0088	0	1	Train
0	1	2015	7	29	15	0	1	2	0	0	0	95	1	0	1	0	1	0	2	0	0	14	179	0	2	4.064	1	0	Train
1	167	2015	7	28	7	0	2	2	0	0	0	95	5	2	0	1	0	0	0	0	0	240	179	0	2	0.8856	0	1	Train
1	155	2015	7	29	18	2	6	3	0	0	2	95	4	2	0	1	0	0	0	0	0	142	179	0	0	1.38568	0	3	Train
0	39	2015	7	28	7	2	8	2	0	0	2	95	2	1	0	0	1	4	4	1	0	14	179	0	2	0.8568	1	2	Train
1	114	2015	7	31	26	4	10	2	0	0	0	95	4	2	0	1	0	0	0	0	0	243	179	0	0	0.7072	0	1	Train
1	235	2015	7	28	11	2	2	2	0	0	2	95	5	2	0	1	0	3	3	0	0	240	179	0	2	1.032	0	1	Train
1	235	2015	7	28	11	2	2	2	0	0	2	95	5	2	0	2	0	3	3	0	0	240	179	0	2	0.32	0	1	Train
1	235	2015	7	28	11	2	3	2	0	0	2	95	5	2	0	2	0	0	0	0	0	240	179	0	2	0.32	0	0	Train
1	158	2015	7	28	11	2	3	2	0	0	2	95	2	1	0	2	0	0	0	0	0	250	179	0	3	0.7976	0	1	Train
1	235	2015	7	28	11	2	3	2	0	0	2	95	5	2	0	2	0	0	0	0	0	240	179	0	2	0.896	0	1	Train
1	196	2015	7	29	16	0	3	2	0	0	2	95	5	2	0	1	0	0	0	0	0	240	179	0	2	1.312	0	0	Train
1	186	2015	7	28	7	4	10	2	0	0	0	95	4	2	0	1	0	4	4	0	0	143	179	0	0	0.66304	0	0	Train
1	152	2015	7	30	21	2	6	2	0	0	0	95	5	2	0	1	0	4	4	1	0	240	179	0	2	1.328	0	1	Train
1	134	2015	7	30	22	2	4	2	1	0	0	95	4	2	0	1	0	4	4	0	0	95	179	0	2	1.19248	0	0	Train
1	183	2015	7	28	6	2	5	1	0	0	2	95	5	2	0	1	0	0	0	0	0	240	179	0	3	0.6336	0	2	Train
1	144	2015	7	27	3	0	2	2	0	0	0	95	5	2	0	1	0	0	0	0	0	240	179	0	2	0.984	0	1	Train
0	8	2015	7	29	14	0	1	1	0	0	0	95	1	0	1	0	1	0	2	0	0	14	42	0	2	1.072	0	0	Train
0	150	2015	7	27	2	2	4	2	0	0	0	55	4	2	0	0	0	0	0	0	0	156	179	0	0	0.44544	0	0	Train
0	183	2015	7	27	4	0	1	2	0	0	0	95	4	2	0	0	0	0	0	0	0	142	179	0	0	0.44544	0	0	Train
0	181	2015	7	27	1	0	4	2	0	0	0	95	5	2	0	0	0	3	4	0	0	240	179	0	2	1.224	0	1	Train
0	126	2015	7	27	1	0	4	2	0	0	0	55	4	2	0	0	0	0	0	0	0	253	179	0	2	0.5	0	0	Train
0	116	2015	7	27	3	0	2	3	0	0	2	95	5	2	0	0	0	6	6	0	0	240	179	0	2	1.608	1	1	Train
0	135	2015	7	27	4	1	1	2	0	0	0	95	2	1	0	0	0	4	6	0	0	250	179	0	2	1.232	1	0	Train
0	0	2015	7	28	5	1	0	2	2	0	0	118	5	2	0	0	0	6	6	0	0	240	179	0	1	1.224	0	0	Train
0	110	2015	7	27	1	1	4	3	0	0	0	40	4	2	0	0	0	0	2	2	0	6	179	0	2	0.63672	1	1	Train
0	134	2015	7	28	7	1	5	2	0	0	0	55	4	2	0	0	0	3	3	1	0	115	179	0	0	0.5724	0	0	Train
0	145	2015	7	27	1	2	5	2	0	0	2	45	4	2	0	0	0	0	0	0	0	115	179	0	0	0.6588	0	0	Train
0	127	2015	7	27	2	2	4	2	0	0	0	45	4	2	0	0	0	0	0	0	0	243	179	0	0	0.44544	0	1	Train
0	149	2015	7	27	1	2	5	2	0	0	0	55	4	2	0	0	0	0	0	0	0	156	179	0	0	0.44544	0	0	Train
0	149	2015	7	27	1	2	5	2	1	0	0	55	4	2	0	0	0	0	0	0	0	156	179	0	0	0.5568	0	1	Train
0	139	2015	7	28	5	2	1	2	0	0	0	16	5	2	0	0	0	0	2	0	0	240	179	0	2	0.9816	1	1	Train
0	145	2015	7	27	4	2	3	2	0	0	0	95	5	2	0	0	0	0	0	0	0	240	179	0	2	0.984	1	1	Train
0	152	2015	7	27	2	2	5	1	0	0	2	55	4	2	0	0	0	0	0	0	0	243	179	0	0	0.4828	0	2	Train
0	152	2015	7	27	2	2	5	1	0	0	2	45	4	2	0	0	0	0	0	0	0	243	179	0	0	0.4828	0	2	Train
0	183	2015	7	28	6	1	2	2	0	0	2	95	5	2	0	0	0	0	0	0	0	240	179	0	3	0.8064	0	2	Train
0	226	2015	7	27	2	2	5	2	0	0	0	55	4	2	0	0	0	4	4	0	0	156	179	0	0	0.702	0	0	Train
0	128	2015	7	28	5	2	2	2	0	0	2	95	2	1	0	0	0	0	0	0	0	14	179	0	2	0.8712	1	0	Train
0	147	2015	7	28	7	0	2	2	0	0	0	24	2	1	0	0	0	0	0	0	0	134	179	0	2	0.4716	0	0	Train
0	121	2015	7	27	3	2	5	2	0	0	0	16	4	2	0	0	0	0	0	0	0	115	179	0	0	0.4716	0	1	Train
0	121	2015	7	27	3	2	5	2	0	0	0	59	4	2	0	0	0	0	0	0	0	115	179	0	0	0.7116	0	1	Train
0	20	2015	7	28	9	0	1	1	0	0	0	95	1	0	0	0	0	0	0	0	0	14	154	0	2	0.64	0	0	Train
0	2	2015	7	28	9	0	1	1	0	0	0	95	1	0	0	0	0	0	0	0	0	14	135	0	2	1.072	0	0	Train
0	183	2015	7	27	4	2	4	2	0	0	0	95	4	2	0	0	0	0	0	0	0	142	179	0	0	0.44544	0	0	Train
0	230	2015	7	28	6	1	3	2	0	0	0	95	5	2	0	0	0	0	2	0	0	240	179	0	2	0.984	0	2	Train
0	186	2015	7	28	7	0	3	2	0	0	0	84	5	2	0	0	0	0	0	0	0	240	179	0	2	0.984	0	1	Train
0	103	2015	7	28	5	2	3	2	0	0	2	95	2	1	0	0	0	0	0	0	0	14	179	0	2	0.7976	0	1	Train
0	15	2015	7	28	10	0	0	3	2	0	0	95	2	1	0	0	0	2	4	3	0	14	179	0	2	0	0	0	Train
0	186	2015	7	28	7	0	4	2	0	0	0	24	5	2	0	0	0	4	4	0	0	240	179	0	2	1.232	0	1	Train
0	186	2015	7	28	7	0	4	2	0	0	0	24	5	2	0	0	0	0	0	0	0	240	179	0	2	0.984	0	2	Train
0	185	2015	7	28	6	1	4	1	0	0	0	95	4	2	0	0	0	0	0	0	0	142	179	0	0	0.3944	0	0	Train
0	128	2015	7	28	8	0	3	1	0	0	2	95	5	2	0	0	0	3	3	1	0	240	179	0	2	1.032	1	1	Train
0	158	2015	7	27	4	2	5	2	0	0	0	45	5	2	0	0	0	4	4	0	0	240	179	0	2	1.232	0	0	Train
0	183	2015	7	28	5	2	4	2	0	0	2	45	4	2	0	0	0	0	0	0	0	156	179	0	0	0.62224	0	0	Train
0	149	2015	7	27	4	2	5	2	0	0	2	95	5	2	0	0	0	0	0	1	0	240	179	0	2	0.896	0	1	Train
0	151	2015	7	28	7	0	4	2	2	0	2	19	2	1	0	0	0	6	6	0	0	14	179	0	2	1.258	0	3	Train
0	127	2015	7	27	4	2	5	2	0	0	2	95	2	1	0	0	0	0	0	0	0	14	179	0	2	0.7752	0	0	Train
0	151	2015	7	28	7	0	4	2	2	0	2	95	2	1	0	0	0	6	6	0	0	14	179	0	2	1.258	0	3	Train
0	151	2015	7	28	7	0	4	2	1	0	2	95	2	1	0	0	0	4	4	0	0	250	179	0	2	1.1296	1	1	Train
0	137	2015	7	28	7	0	4	2	0	0	0	95	5	2	0	0	0	0	0	2	0	240	179	0	2	0.8856	0	1	Train
1	164	2015	7	28	11	2	5	2	0	0	0	95	2	1	0	0	0	4	7	0	0	14	179	0	2	0.92	0	0	Train
0	58	2015	7	27	4	2	6	2	0	0	2	95	2	1	0	0	0	3	3	0	0	14	179	0	2	0.9	0	4	Train
0	143	2015	7	28	9	0	3	2	0	0	2	40	5	2	0	0	0	0	0	0	0	240	179	0	2	0.8064	1	0	Train
0	123	2015	7	28	5	2	5	2	0	0	0	95	4	2	0	0	0	0	0	0	0	196	179	0	2	0.4716	0	1	Train
0	184	2015	7	28	5	2	5	2	0	0	0	55	4	2	0	0	0	0	0	0	0	156	179	0	0	0.44544	0	0	Train
0	130	2015	7	28	5	2	5	2	0	0	2	95	4	2	0	0	0	0	0	0	0	196	179	0	2	0.6588	1	0	Train
0	130	2015	7	27	4	2	6	2	0	0	2	95	4	2	0	0	0	3	3	0	0	196	179	0	2	0.7756	1	1	Train
0	130	2015	7	27	4	2	6	1	0	0	2	95	4	2	0	0	0	0	0	0	0	196	179	0	2	0.5192	0	1	Train
0	134	2015	7	28	8	0	4	2	0	0	0	95	2	1	0	0	0	3	3	0	0	250	179	0	2	0.6732	0	0	Train
0	123	2015	7	28	10	0	2	3	0	0	2	95	4	2	0	0	0	0	1	0	0	149	179	0	2	0.91752	0	1	Train
0	129	2015	7	28	9	1	3	2	0	0	0	55	4	2	0	0	0	0	0	0	0	156	179	0	0	0.44544	0	0	Train
0	143	2015	7	28	9	1	3	2	0	0	0	45	4	2	0	0	0	0	0	0	0	26	179	0	0	0.46584	0	1	Train
0	143	2015	7	28	9	1	3	2	0	0	0	45	4	2	0	0	0	0	0	0	0	26	179	0	0	0.46584	0	1	Train
0	135	2015	7	28	8	1	4	2	0	0	0	55	4	2	0	0	0	0	0	0	0	156	179	0	0	0.44544	0	0	Train
0	159	2015	7	28	6	2	5	2	0	0	0	95	4	2	0	0	0	3	3	0	0	6	179	0	2	0.5724	0	0	Train
0	84	2015	7	27	2	3	8	3	0	0	1	95	4	2	0	0	0	4	4	0	0	5	179	0	2	1.596	1	1	Train
0	1	2015	7	29	12	1	0	2	0	0	0	33	5	2	0	0	0	0	0	0	0	240	179	0	2	0.7056	1	1	Train
0	6	2015	7	29	12	1	0	2	0	0	0	95	2	1	0	0	0	0	0	0	0	14	179	0	2	0.984	0	2	Train
0	30	2015	7	28	6	2	5	2	0	0	2	95	5	2	0	0	0	4	4	0	0	240	179	0	2	1.24	0	0	Train
0	158	2015	7	28	6	2	5	2	0	0	0	40	5	2	0	0	0	0	0	0	0	240	179	0	2	0.8856	0	1	Train
0	185	2015	7	28	6	2	5	2	0	0	0	95	2	1	0	0	0	4	4	0	0	14	179	0	2	0.88	0	0	Train
0	142	2015	7	27	2	3	8	2	0	0	2	33	4	2	0	0	0	3	3	0	0	69	179	0	0	0.71744	0	0	Train
0	143	2015	7	28	9	1	3	3	0	0	0	45	4	2	0	0	0	0	0	0	0	26	179	0	0	0.6288	0	2	Train
0	143	2015	7	28	9	1	3	3	0	0	0	45	4	2	0	0	0	0	0	0	0	26	179	0	0	0.6288	0	2	Train
0	157	2015	7	27	4	4	6	2	0	0	0	55	4	2	0	0	0	0	0	0	0	156	179	0	0	0.44544	0	0	Train
0	118	2015	7	28	7	2	5	2	0	0	0	40	4	2	0	0	0	0	3	0	0	6	179	0	2	0.44544	0	1	Train
0	2	2015	7	29	13	1	0	2	0	0	0	95	5	2	0	0	0	0	0	0	0	240	179	0	2	0.9432	0	1	Train
1	65	2015	7	29	15	2	5	2	0	0	2	95	2	1	0	0	0	4	4	0	0	14	179	0	2	0.86056	0	0	Train
0	187	2015	7	28	8	2	5	2	0	0	2	93	4	2	0	0	0	3	3	2	0	69	179	0	0	0.71744	1	0	Train
0	162	2015	7	28	7	2	7	2	0	0	0	85	4	2	0	0	0	3	3	0	0	142	179	0	0	0.8856	0	1	Train
0	162	2015	7	28	7	2	7	2	0	0	0	85	4	2	0	0	0	3	3	0	0	142	179	0	0	0.8856	0	1	Train
0	189	2015	7	28	9	2	5	2	0	0	0	95	5	2	0	0	0	3	3	1	0	240	179	0	2	0.792	1	0	Train
0	189	2015	7	28	9	2	5	2	0	0	0	45	2	1	0	0	0	0	0	0	0	5	179	0	2	0.7704	0	0	Train
0	155	2015	7	28	5	4	7	2	0	0	0	45	4	2	0	0	0	0	0	0	0	243	179	0	0	0.7072	0	0	Train
0	152	2015	7	27	2	4	10	2	0	0	0	45	4	2	0	0	0	0	0	0	0	243	179	0	0	0.7072	0	0	Train
0	59	2015	7	29	14	0	2	2	0	0	0	7	5	2	0	0	0	0	5	0	0	241	179	0	2	0.60368	0	2	Train
0	59	2015	7	29	14	0	2	3	0	0	0	7	5	2	0	0	0	0	0	0	0	241	179	0	2	0.778	0	3	Train
0	127	2015	7	27	2	4	10	2	0	0	0	45	4	2	0	0	0	3	3	0	0	243	179	0	0	0.8364	0	1	Train
0	188	2015	7	28	9	2	5	3	0	0	0	24	4	2	0	0	0	3	3	0	0	96	179	0	2	1.27792	0	0	Train
0	115	2015	7	28	5	4	7	2	0	0	2	19	4	2	0	0	0	0	0	0	0	69	179	0	0	0.9044	0	0	Train
0	0	2015	7	29	15	0	1	2	0	0	0	95	2	1	0	0	0	4	4	0	0	14	179	0	2	1.232	1	0	Train
0	2	2015	7	29	15	0	1	2	0	0	0	40	5	2	0	0	0	0	5	0	0	240	179	0	2	1.048	0	1	Train
0	129	2015	7	28	10	2	4	2	0	0	1	40	4	2	0	0	0	3	3	0	0	5	179	0	2	1.26	1	0	Train
0	151	2015	7	28	10	2	4	2	2	0	0	107	5	2	0	0	0	6	6	1	0	240	179	0	2	0.9864	0	3	Train
0	134	2015	7	28	9	2	5	2	0	0	0	45	4	2	0	0	0	0	0	0	0	243	179	0	0	0.7072	0	2	Train
0	134	2015	7	28	9	2	5	1	0	0	0	45	4	2	0	0	0	0	0	0	0	243	179	0	0	0.7072	0	1	Train
0	158	2015	7	28	11	2	3	2	0	0	2	95	2	1	0	0	0	0	0	0	0	250	179	0	3	0.7976	0	1	Train
0	139	2015	7	28	8	2	6	2	1	0	2	95	2	1	0	0	0	0	0	2	0	250	179	0	2	0.8576	0	1	Train
0	129	2015	7	28	10	2	5	2	0	0	0	45	4	2	0	0	0	3	3	0	0	40	179	0	0	0.8856	0	0	Train
0	151	2015	7	28	10	2	5	2	0	0	0	45	4	2	0	0	0	3	3	0	0	40	179	0	0	0.8364	0	0	Train
0	237	2015	7	29	13	1	3	2	0	0	2	45	4	2	0	0	0	3	3	0	0	40	179	0	0	1.0268	0	0	Train
0	237	2015	7	29	13	1	3	2	0	0	0	95	5	2	0	0	0	6	6	0	0	240	179	0	2	1.352	0	1	Train
0	185	2015	7	28	8	2	7	2	0	0	0	55	4	2	0	0	0	0	0	0	0	142	179	0	0	0.7276	0	0	Train
0	108	2015	7	28	11	2	4	2	0	0	2	95	5	2	0	0	0	4	4	0	0	240	179	0	2	1.568	0	1	Train
0	62	2015	7	29	15	0	2	2	0	0	0	45	5	2	0	0	0	0	4	0	0	240	179	0	2	0.852	0	1	Train
0	185	2015	7	28	6	3	8	2	0	0	0	84	4	2	0	0	0	0	0	0	0	128	179	0	0	0.7276	0	0	Train
0	237	2015	7	29	13	1	3	2	0	0	0	95	5	2	0	0	0	0	0	0	0	240	179	0	2	0.684	0	1	Train
0	5	2015	7	29	15	0	2	2	0	0	0	16	5	2	0	0	0	0	0	0	0	240	179	0	2	0.954	1	1	Train
0	0	2015	7	29	17	0	1	2	0	0	0	95	5	2	1	0	0	0	0	2	0	240	179	0	1	0.9	0	0	Train
0	184	2015	7	28	7	2	9	2	0	0	2	45	4	2	0	0	0	0	0	0	0	143	179	0	0	0.884	0	0	Train
0	0	2015	7	29	17	0	1	2	0	0	0	40	2	1	0	0	0	5	5	0	0	14	179	0	2	1.432	0	0	Train
0	0	2015	7	29	17	0	1	2	0	0	0	87	2	1	0	0	0	3	3	0	0	14	179	0	2	1.232	0	0	Train
0	16	2015	7	29	15	0	3	2	0	0	0	95	2	1	0	0	0	0	0	1	0	14	179	0	2	0.852	0	0	Train
0	129	2015	7	28	11	2	5	2	1	0	2	95	4	2	0	0	0	0	0	1	0	8	179	0	0	1.19704	0	1	Train
0	0	2015	7	29	16	0	2	2	0	0	0	95	2	1	0	0	0	0	4	0	0	14	179	0	2	0.996	0	2	Train
0	0	2015	7	29	16	0	2	2	0	0	0	95	2	1	0	0	0	0	4	0	0	14	179	0	2	0.996	0	2	Train
0	148	2015	7	28	11	2	5	2	1	0	2	95	4	2	0	0	0	0	0	1	0	261	179	0	2	0.9576	0	1	Train
0	94	2015	7	29	16	0	2	2	0	0	0	52	5	2	0	0	0	0	3	0	0	240	179	0	2	0.924	1	1	Train
0	188	2015	7	28	11	2	5	2	0	0	2	45	4	2	0	0	0	3	3	0	0	40	179	0	0	0.8492	0	0	Train
0	137	2015	7	28	11	2	5	2	0	0	0	95	2	1	0	0	0	3	3	0	0	250	179	0	2	1.0472	1	0	Train
0	29	2015	7	29	17	0	1	2	0	0	0	95	4	2	0	0	0	4	4	0	0	5	179	0	2	1.0496	0	0	Train
0	184	2015	7	27	4	4	11	2	0	0	0	55	4	2	0	0	0	0	0	0	0	156	179	0	0	0.7276	0	0	Train
0	93	2015	7	28	5	4	10	2	0	0	0	45	4	2	0	0	0	0	0	0	0	243	179	0	0	0.7072	0	1	Train
0	162	2015	7	29	12	2	5	2	0	0	2	45	4	2	0	0	0	0	0	0	0	243	179	0	0	0.884	0	0	Train
0	98	2015	7	29	16	0	3	2	0	0	2	95	5	2	0	0	0	0	0	0	0	240	179	0	2	1.272	1	2	Train
0	172	2015	7	29	12	2	5	2	0	0	2	95	4	2	0	0	0	0	0	0	0	6	179	0	2	0.9576	0	0	Train
0	2	2015	7	29	16	0	3	2	0	0	0	95	5	2	0	0	0	3	3	0	0	240	179	0	2	1.18136	1	0	Train
0	6	2015	7	29	16	0	3	2	0	0	0	40	5	2	0	0	0	0	0	0	0	241	179	0	2	0.8212	1	1	Train
0	10	2015	7	29	16	0	3	2	0	0	0	95	2	1	0	0	0	0	0	0	0	250	179	0	2	1.072	1	0	Train
0	3	2015	7	29	17	0	2	2	0	0	0	40	5	2	0	0	0	0	2	0	0	240	179	0	2	1.004	0	1	Train
0	17	2015	7	29	16	0	3	3	0	0	0	95	2	1	0	0	0	0	4	1	0	14	179	0	2	1.112	0	1	Train
0	125	2015	7	28	5	4	10	2	0	0	2	33	4	2	0	0	0	0	0	1	0	69	179	0	0	0.9044	0	0	Train
0	41	2015	7	29	16	1	3	1	0	0	0	118	5	2	0	0	0	3	3	0	0	242	179	0	2	1.08	0	0	Train
0	41	2015	7	30	19	1	0	2	0	0	0	40	4	2	0	0	0	0	0	0	0	175	179	0	2	0.736	0	0	Train
0	25	2015	7	29	17	1	2	2	0	0	2	40	2	1	0	0	0	0	3	0	0	250	179	0	2	1.16	0	0	Train
0	131	2015	7	29	13	2	5	2	0	0	2	45	4	2	0	0	0	0	0	0	0	156	179	0	0	0.9044	0	1	Train
0	0	2015	7	30	19	1	0	2	0	0	0	95	2	1	0	0	0	0	3	0	0	14	179	0	2	0.784	0	0	Train
0	17	2015	7	29	16	1	3	2	0	0	0	40	5	2	0	0	0	3	3	0	0	240	179	0	2	1.118	1	1	Train
0	0	2015	7	30	19	1	0	2	0	0	0	45	5	2	0	0	0	0	0	0	0	241	179	0	1	0.82544	0	0	Train
0	0	2015	7	30	19	1	0	3	0	0	0	95	2	1	0	0	0	0	2	0	0	250	179	0	2	1.024	1	0	Train
0	130	2015	7	28	10	3	7	2	0	0	2	45	4	2	0	0	0	3	3	0	0	40	179	0	0	1.0728	0	0	Train
0	0	2015	7	30	19	1	0	3	0	0	0	95	2	1	0	0	0	0	0	0	0	14	179	0	2	1.244	0	0	Train
0	0	2015	7	30	20	1	0	2	0	0	0	10	2	1	0	0	0	6	6	0	0	14	179	0	2	1.224	0	0	Train
0	189	2015	7	28	11	4	6	2	0	0	2	95	2	1	0	0	0	4	4	1	0	14	179	0	2	1.28	0	1	Train
0	6	2015	7	30	20	1	0	2	0	0	0	95	2	1	0	0	0	4	6	0	0	14	179	0	2	1.408	1	0	Train
0	133	2015	7	29	13	3	5	2	0	0	0	42	4	2	0	0	0	4	4	0	0	156	179	0	0	0.90104	0	0	Train
0	29	2015	7	29	18	2	1	2	0	0	0	40	5	2	0	0	0	0	3	0	0	240	179	0	2	0.9648	1	0	Train
0	29	2015	7	29	18	2	1	2	0	0	0	40	5	2	0	0	0	0	3	0	0	240	179	0	2	0.9648	0	0	Train
0	0	2015	7	29	16	2	3	2	0	0	0	58	5	2	0	0	0	5	4	0	0	241	179	0	2	1.01024	0	0	Train
0	133	2015	7	29	13	3	5	2	0	0	0	42	4	2	0	0	0	4	4	0	0	156	179	0	0	1.14104	0	1	Train
0	59	2015	7	29	16	2	3	2	0	0	2	40	5	2	0	0	0	0	0	0	0	240	179	0	2	1.176	0	0	Train
0	35	2015	7	29	16	2	4	2	0	0	2	97	5	2	0	0	0	3	3	0	0	241	179	0	2	0.8744	0	1	Train
0	35	2015	7	29	16	2	4	2	0	0	2	97	5	2	0	0	0	3	3	0	0	241	179	0	2	0.8744	0	2	Train
0	241	2015	7	29	17	2	3	2	0	0	0	45	4	2	0	0	0	4	4	0	0	40	179	0	0	0.90104	0	0	Train
0	86	2015	7	28	8	4	10	2	0	0	0	95	4	2	0	0	0	3	3	0	0	5	179	0	2	0.67032	1	0	Train
0	194	2015	7	29	14	2	7	2	0	0	0	55	5	2	0	0	0	4	4	0	0	240	179	0	2	1.24976	0	1	Train
0	161	2015	7	29	13	3	7	2	2	0	2	19	2	1	0	0	0	6	6	0	0	14	179	0	2	1.856	0	3	Train
0	90	2015	7	29	16	2	5	2	0	0	0	45	4	2	0	0	0	0	0	1	0	243	179	0	0	0.7488	0	1	Train
0	50	2015	7	30	22	2	6	2	0	0	2	95	4	2	0	0	0	0	0	1	0	196	179	0	2	1.08	0	0	Train
0	104	2015	7	29	16	2	5	2	0	0	0	45	4	2	0	0	0	0	0	0	0	243	179	0	0	0.7072	0	0	Train
0	90	2015	7	29	16	2	5	2	0	0	0	45	4	2	0	0	0	0	0	1	0	243	179	0	0	0.7488	0	1	Train
0	48	2015	7	30	20	1	2	2	0	0	2	40	4	2	0	0	0	0	0	1	0	142	179	0	2	0.944	0	0	Train
0	22	2015	7	29	16	2	5	2	0	0	0	95	2	1	0	0	0	5	5	0	0	250	179	0	2	1.28	0	0	Train
0	39	2015	7	30	20	1	2	2	0	0	0	118	5	2	0	0	0	3	3	1	0	241	179	0	2	0.8316	0	1	Train
0	157	2015	7	30	20	1	2	2	0	0	0	40	4	2	0	0	0	0	0	0	0	142	179	0	0	0.7768	1	0	Train
0	140	2015	7	29	16	2	5	2	1	0	1	95	2	1	0	0	0	0	0	2	0	250	179	0	2	1.3996	0	1	Train
0	13	2015	7	30	22	0	1	2	1	0	2	95	5	2	0	0	0	5	5	0	0	241	179	0	2	1.55048	1	1	Train
0	50	2015	7	30	23	2	6	2	1	0	0	95	5	2	0	0	0	3	3	0	0	8	179	0	0	1.078	1	1	Train
0	0	2015	7	30	22	0	1	1	0	0	0	95	1	0	0	0	0	0	0	0	0	14	83	0	2	0.912	0	0	Train
0	97	2015	7	30	21	0	2	3	1	0	0	95	2	1	0	0	0	2	2	0	0	250	179	0	2	1.296	1	0	Train
0	201	2015	7	30	24	2	4	2	0	0	0	45	4	2	0	0	0	0	0	0	0	156	179	0	0	0.7276	0	1	Train
0	36	2015	7	29	15	2	7	3	0	0	2	33	4	2	0	0	0	4	4	0	0	95	179	0	2	1.64976	0	0	Train
0	93	2015	7	29	18	2	4	2	0	0	0	19	5	2	0	0	0	4	4	0	0	240	179	0	2	1.16	0	0	Train
0	45	2015	7	30	19	2	3	1	0	0	0	59	5	2	0	0	0	0	0	0	0	241	179	0	2	0.67296	0	0	Train
0	126	2015	7	29	16	2	6	2	0	0	0	95	4	2	0	0	0	0	0	0	0	242	179	0	2	1.2384	1	1	Train
0	44	2015	7	30	20	1	3	2	0	0	2	24	5	2	0	0	0	4	4	0	0	241	179	0	2	0.9268	0	0	Train
0	40	2015	7	30	21	0	3	2	0	0	0	107	5	2	0	0	0	5	5	0	0	241	179	0	2	0.9856	0	1	Train
0	28	2015	7	30	21	0	3	2	0	0	0	40	5	2	0	0	0	0	4	1	0	240	179	0	2	1.072	0	1	Train
0	42	2015	7	30	20	1	3	2	0	0	0	19	5	2	0	0	0	4	4	0	0	240	179	0	2	1.16	1	0	Train
0	64	2015	7	30	21	0	3	2	0	0	2	40	5	2	0	0	0	4	4	0	0	240	179	0	2	1.416	0	0	Train
0	1	2015	7	30	21	0	3	2	0	0	2	40	5	2	0	0	0	4	4	0	0	240	179	0	2	1.416	0	0	Train
0	190	2015	7	28	10	4	10	2	0	0	0	55	4	2	0	0	0	4	4	0	0	156	179	0	0	0.90104	0	0	Train
0	3	2015	7	30	23	0	1	2	0	0	0	95	5	2	0	0	0	3	4	0	0	240	179	0	2	1.232	0	2	Train
0	151	2015	7	29	14	2	8	2	0	0	0	16	4	2	0	0	0	3	3	0	0	156	179	0	0	0.8364	0	0	Train
0	37	2015	7	30	19	2	3	2	0	0	2	95	2	1	0	0	0	3	3	0	0	250	179	0	2	1.1756	0	2	Train
0	37	2015	7	30	19	2	3	2	0	0	2	95	2	1	0	0	0	3	3	0	0	250	179	0	2	1.1756	0	2	Train
0	178	2015	7	30	19	2	3	2	0	0	0	95	4	2	0	0	0	0	4	1	0	5	179	0	2	0.7704	0	2	Train
0	37	2015	7	30	19	2	3	2	0	0	2	95	2	1	0	0	0	3	3	0	0	250	179	0	2	1.1756	0	2	Train
0	37	2015	7	30	19	2	3	2	0	0	2	95	2	1	0	0	0	3	3	0	0	250	179	0	2	1.1756	0	2	Train
0	35	2015	7	30	21	0	3	2	2	0	0	33	5	2	0	0	0	2	6	0	0	242	179	0	2	1.352	1	1	Train
0	68	2015	7	30	20	1	3	2	0	0	0	84	5	2	0	0	0	3	3	0	0	240	179	0	2	1.08	0	2	Train
0	0	2015	7	30	23	0	1	2	0	0	0	95	2	1	0	0	0	0	0	0	0	14	179	0	2	1.072	0	0	Train
0	65	2015	7	29	15	2	7	2	0	0	1	95	4	2	0	0	0	0	0	0	0	175	179	0	2	1.13984	0	0	Train
0	44	2015	7	30	22	0	2	2	1	0	2	24	5	2	0	0	0	6	6	0	0	241	179	0	2	1.49688	1	0	Train
0	27	2015	7	29	16	2	6	2	0	0	0	45	2	1	0	0	0	0	4	2	0	250	179	0	2	1.076	0	1	Train
0	0	2015	7	30	23	0	1	2	0	0	0	24	2	1	0	0	0	0	0	0	0	14	179	0	2	1.072	0	0	Train
0	106	2015	7	30	21	0	3	2	0	0	0	24	4	2	0	0	0	0	5	0	0	241	179	0	2	0.7084	0	1	Train
0	2	2015	7	30	23	0	1	1	0	0	0	95	1	0	0	0	0	0	0	0	0	14	9	0	2	0.912	0	0	Train
0	43	2015	7	30	24	2	5	2	0	0	2	45	4	2	0	0	0	4	4	1	0	177	179	0	2	1.268	0	0	Train
0	1	2015	7	29	18	2	5	2	0	0	0	59	5	2	0	0	0	4	5	0	0	240	179	0	2	1.528	0	1	Train
0	56	2015	7	30	21	0	4	2	0	0	2	59	5	2	0	0	0	0	4	1	0	240	179	0	2	1.0584	0	0	Train
0	55	2015	7	30	20	1	4	2	0	0	2	95	5	2	0	0	0	4	5	1	0	240	179	0	2	1.416	0	1	Train
0	70	2015	7	30	22	0	3	2	0	0	2	40	5	2	0	0	0	3	3	0	0	240	179	0	2	1.336	1	1	Train
0	71	2015	7	30	19	2	4	2	1	0	0	40	5	2	0	0	0	4	4	1	0	240	179	0	2	1.28	0	0	Train
0	96	2015	7	30	19	2	4	2	0	0	2	95	4	2	0	0	0	0	0	0	0	5	179	0	2	0.9576	0	2	Train
0	96	2015	7	29	18	2	5	2	0	0	0	95	4	2	0	0	0	0	0	0	0	5	179	0	2	0.7704	0	0	Train
0	0	2015	7	30	23	0	2	2	1	0	0	19	2	1	0	0	0	0	2	2	0	14	179	0	2	1.072	0	0	Train
0	44	2015	7	29	18	2	5	2	0	0	0	95	5	2	0	0	0	0	2	0	0	240	179	0	2	0.92	0	0	Train
0	51	2015	7	30	22	0	3	2	0	0	0	16	5	2	0	0	0	0	0	0	0	240	179	0	2	0.828	0	1	Train
0	25	2015	7	30	19	2	4	2	1	0	2	40	5	2	0	0	0	5	5	2	0	242	179	0	2	1.6084	0	2	Train
0	51	2015	7	30	22	0	3	2	0	0	0	16	5	2	0	0	0	3	4	0	0	240	179	0	2	1.08	1	1	Train
0	94	2015	7	30	19	2	4	2	0	0	2	95	2	1	0	0	0	0	0	0	0	250	179	0	2	1.16	0	1	Train
0	10	2015	7	30	20	1	4	2	0	0	0	95	2	1	0	0	0	4	4	0	0	14	179	0	2	1.312	1	0	Train
0	63	2015	7	30	20	1	4	2	0	0	0	95	5	2	0	0	0	0	0	0	0	242	179	0	2	0.92	0	1	Train
0	54	2015	7	30	22	0	3	3	0	0	0	95	5	2	0	0	0	3	3	0	0	242	179	0	2	1.3064	0	2	Train
0	153	2015	7	30	19	2	5	2	0	0	0	55	4	2	0	0	0	0	0	0	0	142	179	0	0	0.7768	0	1	Train
0	22	2015	7	30	24	0	2	2	0	0	0	40	5	2	0	0	0	0	3	0	0	240	179	0	2	1.32	1	2	Train
0	39	2015	7	30	22	0	4	2	0	0	0	42	4	2	0	0	0	0	0	0	0	156	179	0	0	0.8132	0	2	Train
0	10	2015	7	30	24	0	2	2	0	0	2	95	2	1	0	0	0	0	4	1	0	250	179	0	2	1.312	0	0	Train
0	57	2015	7	29	18	2	6	2	0	0	2	40	4	2	0	0	0	0	0	0	0	196	179	0	3	1.08	0	1	Train
0	57	2015	7	29	18	2	6	2	0	0	2	95	4	2	0	0	0	0	0	0	0	196	179	0	3	1.08	0	1	Train
0	8	2015	7	30	24	0	2	2	0	0	0	40	5	2	0	0	0	4	4	0	0	240	179	0	2	1.312	1	1	Train
0	38	2015	7	30	24	0	2	2	0	0	1	40	4	2	0	0	0	0	0	0	0	196	179	0	2	1.256	0	0	Train
0	67	2015	7	30	20	1	5	2	0	1	0	95	2	1	0	0	0	3	3	0	0	14	179	0	2	1.08	0	2	Train
0	51	2015	7	30	22	0	4	2	0	0	2	40	5	2	0	0	0	0	0	0	0	147	179	0	2	0.81344	0	0	Train
0	33	2015	7	30	23	0	3	2	0	0	2	40	5	2	0	0	0	3	4	0	0	240	179	0	3	1.472	0	1	Train
0	98	2015	7	30	20	1	5	2	0	0	0	95	5	2	0	0	0	0	0	1	0	240	179	0	2	0.94536	0	0	Train
0	98	2015	7	30	20	1	5	2	0	0	0	95	5	2	0	0	0	0	0	1	0	240	179	0	2	0.94536	0	0	Train
0	72	2015	7	30	22	0	4	1	0	0	0	95	5	2	0	0	0	0	0	0	0	240	179	0	2	0.886	0	1	Train
0	33	2015	7	30	23	0	3	2	0	0	2	40	5	2	0	0	0	4	6	0	0	240	179	0	3	1.552	0	1	Train
0	84	2015	7	30	22	0	4	2	1	0	0	45	5	2	0	0	0	6	6	1	0	240	179	0	2	1.598	1	3	Train
0	11	2015	7	30	24	0	2	2	0	0	0	95	2	1	0	0	0	3	4	0	0	14	179	0	2	1.2	0	1	Train
0	11	2015	7	30	24	0	2	2	0	0	0	95	2	1	0	0	0	3	4	0	0	14	179	0	2	1.2	0	1	Train
0	11	2015	7	30	24	0	2	2	0	0	0	95	2	1	0	0	0	3	4	0	0	14	179	0	2	1.2	0	1	Train
0	9	2015	7	30	24	0	2	2	1	0	0	95	5	2	0	0	0	4	4	1	0	240	179	0	2	1.56	0	1	Train
0	1	2015	7	30	25	0	1	2	0	0	0	95	5	2	0	0	0	4	4	0	0	240	179	0	2	1.432	0	2	Train
0	46	2015	7	30	20	2	5	3	0	0	0	55	4	2	0	0	0	0	2	0	0	142	179	0	2	1.0356	0	1	Train
0	55	2015	7	30	20	2	5	2	0	0	2	95	2	1	0	0	0	0	0	0	0	14	179	0	2	1.14288	1	0	Train
0	49	2015	7	30	23	1	3	2	0	0	0	45	4	2	0	0	0	0	0	0	0	142	179	0	2	0.736	0	0	Train
0	52	2015	7	30	20	2	5	2	0	0	2	95	5	2	0	0	0	0	3	0	0	240	179	0	2	1.21944	0	0	Train
0	171	2015	7	30	24	1	2	2	1	0	0	19	2	1	0	0	0	4	4	0	0	250	179	0	2	1.2248	1	1	Train
0	62	2015	7	30	20	2	5	2	0	0	2	40	5	2	0	0	0	3	3	1	0	240	179	0	2	1.336	0	0	Train
0	108	2015	7	29	17	3	7	2	0	0	2	95	5	2	0	0	0	3	3	0	0	240	179	0	2	1.4624	1	2	Train
0	52	2015	7	30	20	2	5	2	1	0	2	40	5	2	0	0	0	3	3	1	0	240	179	0	2	1.52	0	1	Train
0	33	2015	7	30	20	2	5	2	2	0	2	95	5	2	0	0	0	2	2	0	0	242	179	0	2	1.3464	0	1	Train
0	67	2015	7	30	20	2	5	2	0	0	0	40	2	1	0	0	0	0	0	0	0	250	179	0	2	0.96344	1	1	Train
0	30	2015	7	30	22	1	4	2	0	0	2	40	5	2	0	0	0	0	0	0	0	240	179	0	2	1.312	1	0	Train
0	42	2015	7	30	20	2	5	2	0	0	2	95	4	2	0	0	0	0	3	0	0	175	179	0	2	0.97872	0	1	Train
0	42	2015	7	30	20	2	5	2	0	0	2	95	4	2	0	0	0	0	0	0	0	175	179	0	2	0.97872	1	1	Train
0	42	2015	7	30	20	2	5	1	0	0	2	95	4	2	0	0	0	3	0	0	0	175	179	0	2	1.00272	0	1	Train
0	14	2015	7	30	24	1	2	2	0	0	2	40	5	2	0	0	0	0	3	0	0	240	179	0	2	1.56	1	2	Train
0	50	2015	7	30	22	1	4	2	0	0	2	95	5	2	0	0	0	0	0	1	0	240	179	0	2	1.3328	1	0	Train
0	7	2015	7	30	23	1	3	2	0	0	0	95	5	2	0	0	0	0	0	0	0	240	179	0	2	1.224	0	2	Train
0	26	2015	7	30	23	1	3	2	2	0	2	53	2	1	0	0	0	6	6	0	0	250	179	0	2	2.016	1	0	Train
0	59	2015	7	30	20	2	5	2	0	0	0	95	2	1	0	0	0	0	0	0	0	14	179	0	2	0.96344	0	0	Train
0	66	2015	7	30	23	1	3	2	0	0	0	95	5	2	0	0	0	0	0	0	0	240	179	0	2	0.996	0	1	Train
0	160	2015	7	30	21	2	5	2	0	0	2	45	4	2	0	0	0	0	0	0	0	2	179	0	0	0.884	0	1	Train
0	160	2015	7	30	21	2	5	2	0	0	2	45	4	2	0	0	0	0	0	0	0	2	179	0	0	0.884	0	1	Train
0	136	2015	7	29	18	4	6	2	1	0	2	97	2	1	0	0	0	2	2	2	0	14	179	0	3	1.4576	1	2	Train
0	136	2015	7	29	18	4	6	2	1	0	2	97	2	1	0	0	0	2	2	0	0	14	179	0	3	1.4576	1	2	Train
0	26	2015	7	30	20	3	5	2	0	0	2	40	2	2	0	0	0	4	4	0	0	240	179	0	2	1.552	0	0	Train
0	43	2015	7	30	21	2	5	2	0	1	2	40	5	2	0	0	0	4	4	1	0	242	179	0	2	1.25896	0	2	Train
0	42	2015	7	30	20	3	5	2	0	0	0	40	4	2	0	0	0	0	0	0	0	175	179	0	2	0.7816	0	0	Train
0	38	2015	7	30	25	2	1	2	2	0	0	59	2	1	0	0	0	2	2	1	0	250	179	0	2	1.296	1	1	Train
0	42	2015	7	30	24	2	2	2	2	0	0	95	2	1	0	0	0	2	2	1	0	14	179	0	2	1.2	0	0	Train
0	50	2015	7	30	21	2	5	2	0	0	2	40	5	2	0	0	0	0	0	0	0	147	179	0	2	0.81344	0	0	Train
0	46	2015	7	30	21	2	5	2	0	0	2	45	5	2	0	0	0	3	3	0	0	241	179	0	2	0.91704	0	1	Train
0	153	2015	7	30	21	2	5	3	0	0	0	45	4	2	0	0	0	0	0	0	0	241	179	0	2	1.0716	0	3	Train
0	153	2015	7	30	21	2	5	2	0	0	0	45	4	2	0	0	0	0	0	0	0	241	179	0	2	0.8316	0	2	Train
0	50	2015	7	30	21	2	6	2	0	0	0	84	5	2	0	0	0	3	3	0	0	241	179	0	2	0.79	0	2	Train
0	50	2015	7	30	21	2	6	2	1	0	0	84	5	2	0	0	0	3	3	0	0	241	179	0	2	0.8772	0	1	Train
0	48	2015	7	31	26	2	1	2	0	0	0	24	5	2	0	0	0	0	3	0	0	240	179	0	3	1.016	1	3	Train
0	48	2015	7	31	26	2	1	2	0	0	0	24	5	2	0	0	0	0	3	0	0	240	179	0	3	0.92	0	3	Train
0	41	2015	7	30	22	2	5	2	0	0	2	40	5	2	0	0	0	3	3	0	0	241	179	0	2	0.94552	0	0	Train
0	44	2015	7	30	19	4	6	2	0	0	0	55	4	2	0	0	0	0	0	0	0	142	179	0	2	0.736	0	0	Train
0	74	2015	7	31	27	1	1	3	0	0	0	40	4	2	0	0	0	0	7	0	0	134	179	0	2	1.1556	0	1	Train
0	73	2015	7	30	25	2	2	2	0	0	0	97	5	2	0	0	0	4	4	0	0	240	179	0	2	1.16	0	2	Train
0	35	2015	7	29	16	4	9	2	0	0	0	95	5	2	0	0	0	3	3	1	0	240	179	0	2	1.16184	1	0	Train
0	142	2015	7	29	16	4	10	2	0	0	0	45	4	2	0	0	0	0	0	0	0	243	179	0	0	0.7072	0	1	Train
0	142	2015	7	29	16	4	10	2	0	0	0	45	4	2	0	0	0	0	0	0	0	243	179	0	0	0.7072	0	1	Train
0	68	2015	7	30	23	2	5	2	0	0	0	85	2	1	0	0	0	5	5	0	0	250	179	0	2	1.28	0	0	Train
0	24	2015	7	30	23	2	5	2	0	0	0	107	5	2	0	0	0	5	5	0	0	242	179	0	2	1.432	0	1	Train
0	296	2015	7	30	20	3	7	2	0	0	2	45	4	2	0	0	0	0	0	0	0	40	179	0	0	0.884	0	1	Train
0	296	2015	7	30	20	3	7	2	0	0	2	45	4	2	0	0	0	0	0	0	0	40	179	0	0	0.884	0	1	Train
0	71	2015	7	31	28	0	2	2	0	0	0	40	5	2	0	0	0	0	0	0	0	240	179	0	2	0.9648	0	0	Train
0	13	2015	7	31	29	0	1	2	0	0	0	95	2	1	0	0	0	3	4	0	0	250	179	0	2	1.48	1	1	Train
0	40	2015	7	30	25	2	3	2	0	0	0	40	5	2	0	0	0	0	3	0	0	240	179	0	2	1.072	0	0	Train
0	9	2015	7	30	23	2	5	2	0	0	0	95	2	1	0	0	0	2	2	5	0	14	179	0	2	1	0	0	Train
0	93	2015	7	30	25	2	3	2	0	0	0	95	5	2	0	0	0	6	6	0	0	240	179	0	2	1.712	0	0	Train
0	13	2015	7	31	29	0	1	2	1	0	0	95	2	1	0	0	0	0	2	0	0	250	179	0	2	1.344	0	2	Train
0	13	2015	7	31	29	0	1	2	1	0	0	118	2	1	0	0	0	0	2	0	0	250	179	0	2	1.344	0	2	Train
0	26	2015	7	31	27	1	2	2	0	0	0	95	5	2	0	0	0	0	4	0	0	240	179	0	3	1.32	1	0	Train
0	26	2015	7	31	27	1	2	2	0	0	0	95	5	2	0	0	0	3	5	0	0	240	179	0	3	1.48	1	0	Train
0	26	2015	7	31	27	1	2	2	0	0	0	95	5	2	0	0	0	3	5	0	0	240	179	0	3	1.384	0	0	Train
0	72	2015	7	31	26	2	2	2	0	0	0	95	5	2	0	0	0	4	4	0	0	240	179	0	2	1.256	1	1	Train
0	61	2015	7	30	25	2	3	2	0	0	0	95	5	2	0	0	0	3	3	1	0	240	179	0	2	1.08	0	0	Train
0	56	2015	7	30	20	3	7	2	0	0	0	45	4	2	0	0	0	3	3	0	0	36	179	0	2	0.9	0	0	Train
0	35	2015	7	29	16	4	10	2	0	0	0	95	4	2	0	0	0	3	3	0	0	175	179	0	2	0.91608	0	1	Train
0	143	2015	7	31	30	2	3	2	0	0	0	40	4	2	0	0	0	0	3	1	0	6	179	0	3	0.7704	1	2	Train
0	50	2015	7	30	23	2	6	2	0	0	0	10	5	2	0	0	0	0	0	0	0	240	179	0	2	1.194	1	0	Train
0	47	2015	7	30	25	2	4	2	0	0	0	40	2	1	0	0	0	0	1	0	0	250	179	0	2	0.92	0	1	Train
0	20	2015	7	31	30	0	1	2	0	0	0	45	5	2	0	0	0	0	7	0	0	240	179	0	2	1.1016	1	2	Train
0	30	2015	7	30	24	2	5	3	0	0	2	95	4	2	0	0	0	0	0	0	0	149	179	0	2	1.5636	1	3	Train
0	53	2015	7	30	24	2	5	3	0	0	2	33	5	2	0	0	0	0	2	0	0	242	179	0	2	1.5232	0	1	Train
0	53	2015	7	30	24	2	5	2	1	0	2	95	5	2	0	0	0	0	3	1	0	242	179	0	2	1.3496	0	1	Train
0	72	2015	7	31	29	0	2	2	0	0	0	58	5	2	0	0	0	0	3	0	0	240	179	0	2	1.072	0	2	Train
0	72	2015	7	31	29	0	2	2	0	0	0	58	5	2	0	0	0	0	3	0	0	240	179	0	2	1.072	0	2	Train
0	78	2015	7	31	26	2	3	2	0	0	0	95	5	2	0	0	0	0	0	0	0	240	179	0	3	1.072	0	2	Train
0	36	2015	7	30	24	2	5	2	0	0	0	95	5	2	0	0	0	4	4	0	0	240	179	0	2	1.40344	1	0	Train
0	78	2015	7	31	26	2	3	1	0	0	0	95	5	2	0	0	0	0	3	0	0	240	179	0	3	1	0	2	Train
0	152	2015	7	31	26	2	3	2	0	0	0	55	4	2	0	0	0	0	0	0	0	5	179	0	3	0.7704	0	2	Train
0	102	2015	7	30	25	2	4	2	0	0	0	95	4	2	0	0	0	3	3	0	0	5	179	0	2	0.8856	1	0	Train
0	64	2015	7	30	22	2	7	3	0	0	2	45	5	2	0	0	0	0	0	0	0	241	179	0	2	1.17288	0	0	Train
0	24	2015	7	30	24	2	5	2	1	0	2	95	4	2	0	0	0	0	0	0	0	196	179	0	2	1.518	0	1	Train
0	48	2015	7	31	27	1	3	2	0	0	0	55	4	2	0	0	0	3	3	0	0	8	179	0	2	0.864	0	0	Train
0	72	2015	7	31	27	1	3	2	0	0	0	95	5	2	0	0	0	3	3	0	0	240	179	0	2	1.08	0	2	Train
0	27	2015	7	31	27	1	3	2	0	0	0	19	5	2	0	0	0	0	3	0	0	240	179	0	2	1.224	0	0	Train
0	254	2015	7	30	24	2	5	2	0	0	0	55	4	2	0	0	0	0	0	0	0	142	179	0	0	0.7704	0	1	Train
0	28	2015	7	31	28	0	3	3	0	0	0	40	2	1	0	0	0	0	0	1	0	250	179	0	2	1.408	1	1	Train
0	24	2015	7	30	24	2	5	2	1	0	2	95	4	2	0	0	0	0	0	0	0	196	179	0	2	1.518	0	1	Train
0	0	2015	7	31	28	0	3	2	0	0	0	40	2	1	0	0	0	0	2	0	0	250	179	0	2	1.072	0	0	Train
0	152	2015	7	31	26	2	3	2	0	0	0	55	4	2	0	0	0	0	0	0	0	5	179	0	3	0.7704	0	2	Train
0	53	2015	7	31	27	1	3	2	0	0	0	84	5	2	0	0	0	4	5	0	0	240	179	0	2	1.16	0	0	Train
0	48	2015	7	31	26	2	3	2	0	0	0	95	5	2	0	0	0	0	0	0	0	240	179	0	2	0.92	0	0	Train
0	32	2015	7	31	27	1	4	2	0	0	0	55	2	1	0	0	0	3	3	0	0	250	179	0	2	1.08	0	2	Train
0	45	2015	7	30	23	2	7	2	0	0	0	95	2	1	0	0	0	0	0	0	0	14	179	0	2	0.93776	1	0	Train
0	49	2015	7	31	27	1	4	2	0	0	0	95	5	2	0	0	0	0	3	0	0	240	179	0	2	1.016	1	1	Train
0	67	2015	7	31	31	0	1	2	0	0	0	95	5	2	0	0	0	0	3	0	0	241	179	0	2	0.7084	0	1	Train
0	67	2015	7	31	31	0	1	2	0	0	0	95	5	2	0	0	0	0	3	0	0	241	179	0	2	0.7084	1	1	Train
0	53	2015	7	31	27	1	4	2	0	0	0	95	5	2	0	0	0	3	3	1	0	240	179	0	2	1.2368	1	0	Train
0	11	2015	7	30	24	2	6	2	0	0	2	95	2	1	0	0	0	4	4	0	0	250	179	0	2	1.552	0	0	Train
0	204	2015	7	31	27	1	4	3	0	0	2	95	4	2	0	0	0	0	0	0	0	175	179	0	2	1.0512	0	1	Train
0	0	2015	7	31	31	0	1	2	0	0	0	44	2	1	0	0	0	3	3	0	0	14	179	0	2	1.224	0	0	Train
0	3	2015	7	31	30	0	2	2	0	0	0	21	5	2	0	0	0	0	0	0	0	240	179	0	2	1.224	0	3	Train
0	34	2015	7	31	26	2	4	2	0	0	0	95	5	2	0	0	0	0	0	0	0	240	179	0	2	1.168	0	0	Train
0	55	2015	7	31	28	0	4	2	0	0	2	95	4	2	0	0	0	0	0	1	0	142	179	0	0	0.944	1	0	Train
0	50	2015	7	31	26	2	4	2	2	0	0	95	5	2	0	0	0	6	6	0	0	240	179	0	2	1.656	1	0	Train
0	42	2015	7	31	27	1	4	2	0	0	2	40	4	2	0	0	0	0	0	0	0	134	179	0	2	1.064	0	0	Train
0	48	2015	7	31	26	2	4	2	0	0	2	95	5	2	0	0	0	3	3	0	0	242	179	0	2	1.2648	0	0	Train
0	33	2015	7	31	26	2	4	2	0	0	0	95	4	2	0	0	0	4	4	0	0	5	179	0	2	1.0496	0	1	Train
0	23	2015	7	31	26	2	4	2	0	0	0	95	4	2	0	0	0	4	4	0	0	5	179	0	2	1.0496	0	1	Train
0	53	2015	7	30	25	2	5	2	2	0	0	95	5	2	0	0	0	7	7	0	0	240	179	0	2	1.77144	0	0	Train
0	47	2015	7	31	28	0	4	1	0	0	0	95	2	1	0	0	0	3	3	0	0	14	179	0	2	1.232	0	3	Train
0	45	2015	7	31	27	1	4	3	0	0	0	40	4	2	0	0	0	0	0	0	0	5	179	0	2	1.0496	0	3	Train
0	29	2015	7	30	25	2	5	2	0	0	0	40	2	1	0	0	0	3	3	0	0	250	179	0	2	1.08	0	0	Train
0	39	2015	7	30	25	2	5	2	0	0	0	95	4	2	0	0	0	0	0	0	0	196	179	0	2	0.856	0	0	Train
0	3	2015	7	31	30	0	2	2	0	0	0	21	5	2	0	0	0	6	6	0	0	240	179	0	2	1.56	1	3	Train
0	48	2015	7	30	20	3	9	2	1	0	0	84	5	2	0	0	0	0	0	1	0	241	179	0	2	0.7956	0	2	Train
0	53	2015	7	30	22	2	8	2	0	0	1	95	4	2	0	0	0	3	3	2	0	15	179	0	2	0.8896	0	0	Train
0	25	2015	7	31	26	2	5	2	0	0	0	40	5	2	0	0	0	4	4	1	0	240	179	0	2	1.464	1	2	Train
0	38	2015	7	31	30	0	3	2	1	0	0	16	5	2	0	0	0	3	3	0	0	241	179	0	2	1.03584	0	1	Train
0	50	2015	7	31	28	0	5	2	2	0	0	7	5	2	0	0	0	6	6	1	0	240	179	0	2	1.5904	1	1	Train
0	39	2015	7	31	26	2	5	2	0	0	2	40	4	2	0	0	0	0	0	0	0	196	179	0	2	1.064	0	1	Train
0	31	2015	7	31	31	0	2	2	0	0	0	40	4	2	0	0	0	0	0	0	0	196	179	0	2	0.856	0	0	Train
0	39	2015	7	31	26	2	5	2	0	0	2	40	4	2	0	0	0	0	0	0	0	196	179	0	2	1.064	0	1	Train
0	31	2015	7	31	31	0	2	2	0	0	0	40	4	2	0	0	0	0	0	0	0	196	179	0	2	0.856	1	0	Train
0	56	2015	7	30	25	2	6	2	0	1	2	95	2	1	0	0	0	4	4	1	0	14	179	0	2	1.196	1	2	Train
0	15	2015	7	31	31	0	2	2	0	0	0	21	5	2	0	0	0	3	3	0	0	240	179	0	2	1.384	0	2	Train
0	16	2015	7	31	30	0	3	3	0	0	0	85	2	1	0	0	0	4	5	0	0	250	179	0	2	1.552	0	0	Train
0	56	2015	7	30	25	2	6	2	0	0	0	19	4	2	0	0	0	3	3	0	0	36	179	0	2	0.8196	0	0	Train
0	49	2015	7	31	27	1	5	2	0	0	0	95	5	2	0	0	0	0	0	0	0	240	179	0	2	0.94536	0	0	Train
0	167	2015	7	31	27	1	5	2	0	0	0	95	5	2	0	0	0	0	3	0	0	240	179	0	2	0.9648	1	1	Train
0	15	2015	7	31	31	0	2	2	2	0	0	21	5	2	0	0	0	7	7	0	0	240	179	0	2	1.984	1	2	Train
0	15	2015	7	31	31	0	2	2	0	0	0	21	5	2	0	0	0	3	3	0	0	240	179	0	2	1.384	1	2	Train
0	14	2015	7	31	30	0	3	2	0	0	2	40	5	2	0	0	0	0	4	0	0	240	179	0	2	1.51736	0	1	Train
0	32	2015	7	31	27	1	5	2	0	0	2	95	2	1	0	0	0	0	0	1	0	250	179	0	2	1.176	0	0	Train
0	39	2015	7	31	26	2	5	2	1	0	0	45	4	2	0	0	0	4	4	1	0	171	179	0	2	1.43104	0	1	Train
0	46	2015	7	31	27	1	5	2	0	0	2	95	4	2	0	0	0	0	0	0	0	134	179	0	2	1.064	0	0	Train
0	32	2015	7	31	31	0	2	2	0	0	0	95	5	2	0	0	0	0	0	0	0	240	179	0	2	0.9648	0	0	Train
0	32	2015	7	30	24	2	7	2	0	0	0	73	5	2	0	0	0	0	0	0	0	240	179	0	2	1.0256	0	1	Train
0	51	2015	7	31	26	2	5	3	0	0	0	55	5	2	0	0	0	0	0	0	0	241	179	0	2	0.95848	0	2	Train
0	33	2015	7	31	26	2	5	2	0	0	0	95	4	2	0	0	0	0	0	0	0	134	179	0	2	0.856	0	1	Train
0	33	2015	7	31	26	2	5	2	0	0	0	95	4	2	0	0	0	0	0	0	0	134	179	0	2	0.856	0	1	Train
0	31	2015	7	31	30	0	3	2	0	0	0	51	5	2	0	0	0	0	5	0	0	240	179	0	2	1.072	0	1	Train
0	16	2015	7	31	31	0	2	1	0	0	0	95	2	1	0	0	0	0	0	0	0	14	179	0	3	0.96	0	1	Train
0	25	2015	7	31	31	0	2	2	0	0	0	40	2	1	0	0	0	1	1	1	0	250	179	0	2	1.072	0	0	Train
0	38	2015	7	31	30	1	3	2	0	0	0	55	5	2	0	0	0	0	4	0	0	240	179	0	2	0.9648	0	0	Train
0	82	2015	7	31	30	1	3	2	0	0	0	55	5	2	0	0	0	0	0	0	0	147	179	0	2	0.65336	0	1	Train
0	33	2015	7	31	27	2	5	2	0	1	2	40	2	1	0	0	0	0	0	1	0	250	179	0	2	1.16	0	1	Train
0	43	2015	7	31	31	1	2	2	1	0	0	16	4	2	0	0	0	0	0	0	0	175	179	0	2	1.072	0	1	Train
0	44	2015	7	31	31	1	2	2	1	0	0	16	5	2	0	0	0	2	2	1	0	241	179	0	2	0.95192	0	0	Train
0	21	2015	7	31	31	1	2	2	2	0	0	16	5	2	0	0	0	2	2	0	0	242	179	0	2	1.504	0	1	Train
0	39	2015	7	31	26	3	5	2	0	0	2	95	4	2	0	0	0	0	0	0	0	96	179	0	3	1.08	0	1	Train
0	53	2015	7	31	27	2	5	2	0	0	2	40	5	2	0	0	0	3	3	1	0	242	179	0	2	1.17248	0	1	Train
0	122	2015	7	31	30	1	3	2	0	0	0	95	5	2	0	0	0	0	4	0	0	240	179	0	2	1.1568	1	0	Train
0	31	2015	7	31	31	1	2	2	0	0	0	40	5	2	0	0	0	0	0	1	0	240	179	0	2	1.12264	0	1	Train
0	3	2015	7	31	30	1	3	2	2	0	0	40	2	1	0	0	0	2	2	1	0	250	179	0	2	1.504	0	2	Train
0	11	2015	7	31	31	1	2	2	0	0	0	95	5	2	0	0	0	5	5	0	0	241	179	0	2	1.14168	0	0	Train
0	146	2015	7	31	30	1	3	1	0	0	0	55	2	1	0	0	0	0	4	1	0	14	179	0	2	0.85	0	1	Train
0	77	2015	7	31	29	1	4	2	1	1	0	85	5	2	0	0	0	2	2	0	0	241	179	0	2	0.9708	0	3	Train
0	118	2015	7	31	30	1	3	2	0	0	0	45	4	2	0	0	0	3	3	0	0	26	179	0	0	0.8772	0	0	Train
0	49	2015	7	31	27	2	5	2	0	0	0	55	5	2	0	0	0	0	0	0	0	241	179	0	2	0.78416	0	1	Train
0	11	2015	7	31	31	1	2	2	0	0	0	40	5	2	0	0	0	4	4	0	0	241	179	0	2	1.12728	0	0	Train
0	48	2015	7	31	31	1	2	2	0	0	0	55	4	2	0	0	0	0	0	0	0	156	179	0	0	0.8132	0	1	Train
0	58	2015	7	31	31	1	2	2	0	0	0	45	5	2	0	0	0	3	3	0	0	241	179	0	2	1.032	0	0	Train
0	255	2015	7	31	31	1	2	2	0	0	0	55	4	2	0	0	0	0	0	0	0	156	179	0	0	0.7704	0	0	Train
0	209	2015	7	31	30	1	3	2	0	0	0	16	4	2	0	0	0	0	0	0	0	156	179	0	0	0.7276	0	0	Train
0	210	2015	7	31	31	1	2	2	0	0	0	55	4	2	0	0	0	4	5	1	0	175	179	0	2	0.954	0	0	Train
0	24	2015	7	31	31	1	2	3	0	0	0	70	2	1	0	0	0	5	5	0	0	14	179	0	2	1.672	0	2	Train
0	24	2015	7	31	31	1	2	2	0	0	0	70	2	1	0	0	0	5	5	0	0	14	179	0	2	1.432	1	1	Train
0	128	2015	7	30	24	4	7	2	0	0	2	44	2	1	0	0	0	0	0	0	0	250	179	0	2	1.22168	0	1	Train
0	156	2015	7	31	31	2	2	2	0	0	0	55	4	2	0	0	0	0	0	0	0	127	179	0	2	0.8064	0	0	Train
0	119	2015	7	31	28	2	5	2	0	0	2	45	4	2	0	0	0	4	4	1	0	143	179	0	0	1.07784	0	2	Train
0	49	2015	7	31	27	3	5	2	0	0	2	24	5	2	0	0	0	0	0	0	0	242	179	0	2	1.43904	0	1	Train
0	143	2015	7	31	30	2	3	2	0	0	0	40	4	2	0	0	0	0	3	0	0	6	179	0	3	0.7276	0	1	Train
0	143	2015	7	31	30	2	3	2	0	0	0	40	4	2	0	0	0	0	3	0	0	6	179	0	3	0.7276	0	1	Train
0	23	2015	7	31	30	2	3	2	1	0	0	95	2	1	0	0	0	5	5	0	0	14	179	0	2	1.6128	0	1	Train
0	8	2015	7	31	31	2	2	2	0	0	0	19	5	2	0	0	0	0	0	0	0	240	179	0	2	1.452	0	2	Train
0	35	2015	7	31	29	2	4	2	1	0	2	45	5	2	0	0	0	0	3	1	0	240	179	0	2	1.36264	0	1	Train
0	177	2015	7	31	27	3	5	2	0	0	0	55	4	2	0	0	0	4	4	0	0	156	179	0	0	0.90104	0	0	Train
0	88	2015	7	31	29	2	5	2	0	0	0	55	4	2	0	0	0	4	4	0	0	95	179	0	2	1.06	0	1	Train
0	157	2015	7	31	30	2	4	1	0	0	0	45	4	2	0	0	0	0	0	0	0	156	179	0	0	0.7276	0	0	Train
0	123	2015	7	31	31	2	3	2	0	0	0	84	4	2	0	0	0	0	0	0	0	156	179	0	0	0.7276	0	0	Train
0	79	2015	7	31	29	2	5	2	0	0	2	40	5	2	0	0	0	0	0	0	0	147	179	0	3	0.89888	0	1	Train
0	79	2015	7	31	29	2	5	2	0	0	2	40	5	2	0	0	0	0	0	0	0	147	179	0	3	0.89888	1	1	Train
0	91	2015	7	31	29	2	5	2	0	0	0	95	4	2	0	0	0	0	0	0	0	8	179	0	0	0.856	0	0	Train
0	48	2015	7	31	26	4	6	2	0	0	0	59	5	2	0	0	0	4	4	0	0	240	179	0	2	1.2512	0	0	Train
0	69	2015	7	31	28	2	6	2	0	0	0	24	4	2	0	0	0	3	3	0	0	96	179	0	2	0.984	0	0	Train
0	182	2015	7	31	27	3	7	3	0	0	2	95	4	2	0	0	0	4	4	0	0	175	179	0	2	1.2348	0	1	Train
0	146	2015	7	31	30	2	5	2	0	0	0	55	2	1	0	0	0	0	0	0	0	14	179	0	2	0.9112	0	1	Train
0	107	2015	7	31	31	2	4	2	1	0	0	107	4	2	0	0	0	0	0	0	0	242	179	0	2	1.18528	0	2	Train
0	73	2015	7	31	30	2	5	2	0	0	0	45	4	2	0	0	0	0	0	0	0	243	179	0	0	0.832	0	1	Train
0	73	2015	7	31	30	2	5	2	0	0	0	45	4	2	0	0	0	0	0	0	0	243	179	0	0	0.832	0	1	Train
0	155	2015	7	31	30	2	5	2	0	0	2	45	4	2	0	0	0	0	0	0	0	243	179	0	0	0.884	0	1	Train
0	155	2015	7	31	30	2	5	2	0	0	2	45	4	2	0	0	0	0	0	0	0	243	179	0	0	0.884	0	1	Train
0	54	2015	7	31	30	2	5	2	2	0	0	55	2	1	0	0	0	2	2	0	0	250	179	0	2	1.37368	0	1	Train
0	210	2015	7	31	31	2	4	2	0	0	0	55	4	2	0	0	0	0	0	0	0	156	179	0	0	0.7276	0	1	Train
0	202	2015	7	30	23	4	10	2	0	0	2	10	5	2	0	0	0	0	0	4	0	240	179	0	2	1.312	0	2	Train
0	154	2015	7	31	28	2	8	2	0	0	0	55	4	2	0	0	0	0	0	0	0	156	179	0	0	0.7276	0	0	Train
0	311	2015	7	30	24	4	10	3	0	0	0	45	4	2	0	0	0	4	4	0	0	171	179	0	2	1.28784	0	1	Train
0	155	2015	7	31	28	2	8	2	0	0	2	45	4	2	0	0	0	3	3	0	0	40	179	0	0	1.0132	0	0	Train
0	67	2015	7	31	31	2	5	2	0	0	0	45	5	2	0	0	0	3	3	0	0	147	179	0	2	1.67336	0	1	Train
0	67	2015	7	31	31	2	5	2	0	0	0	45	5	2	0	0	0	3	3	0	0	147	179	0	2	1.67336	0	1	Train
0	142	2015	7	31	29	2	7	2	0	0	0	55	4	2	0	0	0	0	0	0	0	156	179	0	0	0.7704	0	1	Train
0	73	2015	7	31	30	2	7	2	0	0	0	55	4	2	0	0	0	3	3	0	0	95	179	0	2	0.984	0	0	Train
0	177	2015	7	31	29	2	8	2	0	0	2	95	4	2	0	0	0	0	0	0	0	142	179	0	0	1.0008	0	0	Train
0	51	2015	7	31	29	2	8	2	0	0	0	84	5	2	0	0	0	4	4	0	0	240	179	0	2	1.3424	1	0	Train
0	202	2015	7	30	23	5	13	2	1	0	2	10	5	2	0	0	0	4	4	2	0	240	179	0	2	1.568	0	2	Train
0	164	2015	7	31	30	4	10	2	0	0	0	45	4	2	0	0	0	4	4	0	0	143	179	0	0	0.90104	0	1	Train
0	164	2015	7	31	30	4	10	2	1	0	0	45	4	2	0	0	0	4	4	0	0	143	179	0	0	0.98944	0	2	Train
0	175	2015	7	31	31	4	10	2	0	0	0	84	4	2	0	0	0	3	3	0	0	128	179	0	0	0.8364	0	1	Train
0	129	2015	8	31	1	1	1	2	0	0	0	95	4	2	0	0	0	0	0	0	0	67	179	0	2	0.7704	0	0	Train
1	84	2015	8	31	1	2	1	2	0	0	2	95	4	2	0	0	0	0	0	0	0	175	179	0	3	0.94448	0	0	Train
1	84	2015	8	31	1	2	1	2	0	0	2	95	4	2	0	0	0	0	0	0	0	175	179	0	3	0.94448	0	0	Train
1	89	2015	8	31	1	0	1	2	0	0	0	95	2	1	0	0	0	3	3	0	0	14	179	0	2	1.232	0	0	Train
1	10	2015	8	31	1	0	1	2	0	0	0	95	2	1	0	0	0	5	5	0	0	14	179	0	3	1.616	0	0	Train
1	80	2015	8	31	1	0	1	2	0	0	0	95	5	2	0	0	0	0	0	1	0	240	179	0	2	1.072	0	2	Train
1	10	2015	8	31	1	0	1	2	0	0	0	95	2	1	0	0	0	5	5	0	0	14	179	0	3	1.616	0	0	Train
1	10	2015	8	31	1	0	1	2	0	0	0	95	2	1	0	0	0	6	6	1	0	14	179	0	3	2.016	0	0	Train
1	24	2015	8	31	1	0	1	2	2	0	0	95	5	2	0	0	0	6	6	1	0	240	179	0	2	1.864	0	1	Train
0	1	2015	8	31	1	0	1	2	0	0	0	95	5	2	0	0	0	3	3	0	0	14	179	0	2	1.688	0	2	Train
1	9	2015	8	31	1	0	1	2	0	0	0	95	5	2	0	0	0	3	3	1	0	240	179	0	2	1.688	0	2	Train
1	3	2015	8	31	1	2	3	2	2	0	2	95	2	1	0	0	0	2	2	1	0	250	179	0	2	1.896	0	1	Train
0	3	2015	8	31	1	2	5	2	0	0	0	40	5	2	0	0	0	0	0	0	0	240	179	0	2	1.50632	0	2	Train
1	124	2015	8	31	1	2	4	2	0	0	0	95	5	2	0	0	0	0	0	0	0	240	179	0	2	0.9648	0	1	Train
1	74	2015	8	31	1	2	5	2	2	0	0	95	2	1	0	0	0	2	2	0	0	250	179	0	2	1.41712	0	0	Train
1	82	2015	8	31	1	2	5	2	2	0	0	95	5	2	0	0	0	6	6	0	0	240	179	0	2	1.77712	0	0	Train
1	91	2015	8	31	1	2	5	2	0	0	2	95	5	2	0	0	0	0	0	1	0	241	179	0	2	1.02256	0	2	Train
1	77	2015	8	31	1	2	5	2	0	0	2	95	5	2	0	0	0	3	3	0	0	240	179	0	2	1.55312	0	0	Train
1	130	2015	8	31	1	2	5	2	0	0	0	95	5	2	0	0	0	0	0	0	0	240	179	0	2	0.9648	0	2	Train
1	91	2015	8	31	1	2	5	2	1	0	2	95	5	2	0	0	0	0	0	1	0	241	179	0	2	1.15624	0	3	Train
0	79	2015	8	31	1	2	5	3	0	0	2	95	2	1	0	0	0	4	4	1	0	14	179	0	2	1.48	1	4	Train
1	130	2015	8	31	1	2	6	2	0	0	0	95	4	2	0	0	0	0	0	0	0	149	179	0	2	0.7704	0	0	Train
0	66	2015	8	31	1	2	6	2	0	0	2	95	5	2	0	0	0	3	3	2	0	240	179	0	2	1.54504	0	0	Train
1	53	2015	8	31	1	3	6	2	0	0	2	95	5	2	0	0	0	4	4	0	0	240	179	0	2	1.68624	0	0	Train
1	80	2015	8	31	1	4	6	2	2	0	0	95	5	2	0	0	0	2	2	0	0	242	179	0	2	1.352	0	1	Train
1	77	2015	8	31	1	4	6	2	1	0	0	95	5	2	0	0	0	3	3	0	0	240	179	0	2	1.3976	0	3	Train
1	57	2015	8	31	1	4	10	2	2	0	0	95	5	2	0	0	0	2	2	1	0	241	179	0	2	1.08424	0	0	Train
0	11	2015	8	31	1	4	10	1	0	0	0	95	4	2	0	0	0	0	0	0	0	104	179	0	2	1.376	0	0	Train
1	25	2015	8	32	2	1	0	2	0	0	0	95	5	2	0	0	0	0	0	0	0	240	179	0	2	1.152	0	2	Train
1	2	2015	8	32	2	2	0	2	0	0	0	95	5	2	0	0	0	0	2	0	0	240	179	0	2	1.3	0	1	Train
1	36	2015	8	32	2	2	3	2	0	0	0	95	5	2	0	0	0	4	4	0	0	240	179	0	2	1.6768	0	2	Train
1	36	2015	8	32	2	2	3	2	0	0	0	95	5	2	0	0	0	4	4	0	0	240	179	0	2	1.6768	0	2	Train
0	115	2015	8	32	2	2	5	3	0	0	2	95	4	2	0	0	0	4	4	0	0	5	179	0	2	1.564	1	1	Train
0	95	2015	8	32	2	2	4	2	1	0	2	95	2	1	0	0	0	0	0	4	0	14	179	0	2	1.488	1	4	Train
0	67	2015	8	32	2	2	4	2	0	0	0	95	2	1	0	0	0	3	3	0	0	14	179	0	2	1.308	0	1	Train
0	60	2015	8	32	2	2	5	2	0	0	2	95	2	1	0	0	0	0	0	0	0	14	179	0	2	1.44224	0	0	Train
0	34	2015	8	32	2	2	5	2	0	0	0	40	2	1	0	0	0	2	2	3	0	250	179	0	2	1.39808	1	1	Train
0	78	2015	8	32	2	4	5	2	0	0	0	55	4	2	0	0	0	3	3	0	0	171	179	0	2	0.9348	0	0	Train
0	93	2015	8	32	2	2	5	2	0	0	1	95	4	2	0	0	0	0	0	0	0	175	179	0	2	1.272	0	0	Train
1	327	2015	8	32	2	4	10	2	0	0	0	95	4	2	0	0	0	3	3	0	0	40	179	0	0	0.8364	0	0	Train
0	21	2015	8	32	3	0	0	2	2	0	0	95	2	1	0	0	0	2	5	0	0	250	179	0	2	0	0	0	Train
0	0	2015	8	32	3	1	0	2	0	0	0	95	5	2	0	0	0	2	2	0	0	241	179	0	2	1.15808	0	0	Train
1	47	2015	8	32	3	1	1	2	0	0	2	95	5	2	0	0	0	3	3	0	0	240	179	0	2	1.64	0	0	Train
1	81	2015	8	32	3	1	3	2	0	0	0	95	4	2	0	0	0	3	3	0	0	8	179	0	0	0.984	0	0	Train
1	52	2015	8	32	3	1	4	2	0	0	0	95	5	2	0	0	0	3	3	0	0	240	179	0	2	1.384	0	0	Train
1	13	2015	8	32	3	1	4	2	2	0	0	95	4	2	0	0	0	2	2	1	0	142	179	0	0	1.7644	0	0	Train
0	83	2015	8	32	3	2	5	2	0	0	0	55	5	2	0	0	0	3	3	0	0	240	179	0	2	1.29712	0	1	Train
1	131	2015	8	32	3	2	5	2	0	1	2	95	4	2	0	0	0	0	0	1	0	177	179	0	2	0.9576	0	1	Train
0	460	2015	8	32	3	2	5	1	0	0	2	45	4	2	0	0	0	4	4	0	0	40	179	0	0	0.62032	0	0	Train
1	82	2015	8	32	3	2	5	2	0	0	0	95	5	2	0	0	0	0	0	0	0	240	179	0	2	0.9648	0	0	Train
1	61	2015	8	32	3	2	5	2	0	0	0	95	5	2	0	0	0	0	0	0	0	240	179	0	2	1.224	0	0	Train
0	94	2015	8	32	4	0	0	2	0	0	0	95	5	2	0	0	0	0	5	0	0	240	179	0	2	0	0	1	Train
0	1	2015	8	32	4	0	0	2	0	0	0	95	5	2	0	0	0	3	5	0	0	240	179	0	2	0	0	2	Train
0	0	2015	8	32	4	0	1	2	0	0	0	95	2	1	0	0	0	0	2	0	0	250	179	0	2	1.376	0	0	Train
1	36	2015	8	32	4	0	3	1	0	0	0	95	2	1	0	0	0	5	5	0	0	250	179	0	2	1.768	0	0	Train
1	61	2015	8	32	4	0	3	2	0	0	0	95	5	2	0	0	0	0	0	0	0	240	179	0	2	1.224	0	0	Train
0	13	2015	8	32	4	0	4	2	0	1	2	95	2	1	0	0	0	2	2	1	0	14	179	0	3	1.844	0	2	Train
0	13	2015	8	32	4	0	4	2	0	0	2	95	2	1	0	0	0	2	2	1	0	14	179	0	3	1.844	1	2	Train
1	15	2015	8	32	4	0	4	2	0	0	0	95	5	2	0	0	0	3	3	0	0	240	179	0	2	1.688	0	1	Train
0	14	2015	8	32	4	0	5	2	0	0	2	40	5	2	0	0	0	3	3	1	0	240	179	0	2	1.928	0	2	Train
1	13	2015	8	32	4	1	5	2	0	0	0	95	5	2	0	0	0	3	3	0	0	240	179	0	2	1.688	0	1	Train
0	140	2015	8	32	4	2	5	2	0	0	0	40	4	2	0	0	0	0	3	0	0	6	179	0	3	0.7276	1	0	Train
0	6	2015	8	32	4	2	5	2	0	0	0	40	5	2	0	0	0	0	0	0	0	240	179	0	2	1.50632	0	2	Train
0	140	2015	8	32	4	2	5	2	0	0	0	95	4	2	0	0	0	0	3	0	0	6	179	0	3	0.7276	0	0	Train
0	81	2015	8	32	4	2	8	2	0	0	2	98	2	1	0	0	0	3	3	1	0	250	179	0	2	1.5024	0	1	Train
0	1	2015	8	32	5	0	0	3	0	0	0	95	5	2	0	0	0	3	8	0	0	240	179	0	2	0	0	2	Train
0	65	2015	8	32	5	0	0	2	0	0	2	95	4	2	0	0	0	3	8	0	0	261	179	0	2	0	0	0	Train
1	0	2015	8	32	5	0	1	2	0	0	0	95	2	1	0	0	0	3	5	0	0	14	179	0	2	1.376	0	1	Train
0	2	2015	8	32	5	0	1	2	0	0	0	40	5	2	0	0	0	0	3	0	0	240	179	0	2	1.3752	0	0	Train
0	0	2015	8	32	5	0	1	2	0	0	0	95	2	1	0	0	0	8	5	0	0	14	179	0	2	1.6	0	0	Train
1	114	2015	8	32	5	0	3	2	0	0	2	95	5	2	0	0	0	0	0	0	0	240	179	0	2	1.1952	0	0	Train
1	111	2015	8	32	5	0	4	2	0	0	0	95	5	2	0	0	0	3	3	1	0	240	179	0	2	1.232	0	1	Train
0	44	2015	8	32	5	0	4	2	0	0	0	40	5	2	0	0	0	0	0	0	0	240	179	0	2	1.186	1	0	Train
0	139	2015	8	32	5	0	4	2	0	0	0	95	5	2	0	0	0	0	0	0	0	240	179	0	2	1.376	0	1	Train
1	57	2015	8	32	5	1	4	2	0	0	0	95	5	2	0	0	0	4	4	0	0	240	179	0	2	1.464	0	0	Train
1	16	2015	8	32	5	1	4	2	0	0	2	95	5	2	0	0	0	3	3	0	0	240	179	0	2	1.9408	0	1	Train
0	139	2015	8	32	5	0	4	3	0	0	0	95	5	2	0	0	0	0	0	1	0	240	179	0	2	1.376	0	2	Train
0	84	2015	8	32	5	2	5	2	0	1	2	95	5	2	0	0	0	0	0	1	0	240	179	0	2	1.34968	0	3	Train
1	117	2015	8	32	5	2	6	2	0	0	2	95	5	2	0	0	0	0	0	0	0	240	179	0	2	1.328	0	0	Train
1	69	2015	8	32	6	0	1	1	0	0	0	95	2	1	0	0	0	0	0	1	0	146	179	0	2	0.896	0	0	Train
0	2	2015	8	32	6	0	1	2	0	0	0	44	5	2	0	0	0	0	0	0	0	240	179	0	2	1.376	0	0	Train
1	118	2015	8	32	6	0	3	2	0	0	0	95	5	2	0	0	0	0	0	0	0	240	179	0	2	0.9648	0	0	Train
0	129	2015	8	32	6	0	3	2	0	0	0	95	2	1	0	0	0	4	5	0	0	14	179	0	3	1.008	0	1	Train
0	9	2015	8	32	6	0	3	2	2	0	2	40	5	2	0	0	0	6	2	2	0	240	179	0	2	2.144	1	1	Train
0	52	2015	8	32	6	1	3	2	0	0	0	95	2	1	0	0	0	4	4	1	0	250	179	0	2	1.384	0	0	Train
0	65	2015	8	32	6	2	3	2	0	0	2	45	4	2	0	0	0	3	3	1	0	142	179	0	2	1.1936	0	0	Train
0	7	2015	8	32	6	2	3	2	0	0	2	95	5	2	0	0	0	0	0	1	0	240	179	0	2	1.7376	1	4	Train
1	28	2015	8	32	6	1	3	3	0	0	0	95	5	2	0	0	0	3	3	0	0	242	179	0	2	1.9144	0	1	Train
0	3	2015	8	32	6	2	4	2	0	0	0	97	5	2	0	0	0	0	0	0	0	240	179	0	2	1.452	0	3	Train
0	87	2015	8	32	6	2	6	2	0	0	0	98	5	2	0	0	0	3	3	2	0	240	179	0	2	1.232	0	2	Train
0	51	2015	8	32	6	2	6	2	0	0	0	40	5	2	0	0	0	3	3	0	0	240	179	0	2	1.384	0	0	Train
0	136	2015	8	32	6	2	8	3	1	0	0	55	2	1	0	0	0	6	6	1	0	250	179	0	2	1.4552	0	3	Train
0	4	2015	8	32	7	0	0	2	0	0	0	95	5	2	0	0	0	4	8	0	0	240	179	0	2	0	0	2	Train
0	1	2015	8	32	7	0	1	2	0	0	0	95	1	0	0	0	0	0	5	0	0	14	144	0	2	0.912	0	0	Train
1	49	2015	8	32	7	0	2	2	2	0	0	95	5	2	0	0	0	7	7	0	0	240	179	0	2	2.136	0	0	Train
0	4	2015	8	32	7	0	2	2	1	0	0	54	5	2	0	0	0	3	3	1	0	240	179	0	2	1.808	0	4	Train
1	45	2015	8	32	7	0	2	2	0	0	0	95	5	2	0	0	0	3	3	0	0	240	179	0	2	1.384	0	0	Train
0	6	2015	8	32	7	0	2	2	0	0	0	95	5	2	0	0	0	3	5	0	0	240	179	0	2	1.688	0	1	Train
0	4	2015	8	32	7	0	2	2	0	0	0	45	5	2	0	0	0	0	7	0	0	240	179	0	2	1.528	0	3	Train
1	53	2015	8	32	7	1	2	2	0	0	0	95	5	2	0	0	0	3	3	0	0	240	179	0	2	1.384	0	0	Train
0	52	2015	8	32	7	1	2	2	0	0	0	95	2	1	0	0	0	4	5	0	0	250	179	0	2	1.384	0	1	Train
1	4	2015	8	32	7	2	2	2	2	0	0	95	5	2	0	0	0	6	6	1	0	240	179	0	2	2.22	0	2	Train
0	98	2015	8	32	7	2	2	2	0	0	0	95	5	2	0	0	0	0	3	0	0	240	179	0	2	1.072	0	2	Train
1	46	2015	8	32	7	2	2	2	0	0	0	95	5	2	0	0	0	0	0	0	0	240	179	0	2	1.224	0	0	Train
1	122	2015	8	32	7	2	2	2	0	0	2	95	5	2	0	0	0	3	3	0	0	240	179	0	2	1.488	0	1	Train
0	83	2015	8	32	7	2	2	2	0	0	0	40	4	2	0	0	0	0	0	0	0	175	179	0	3	0.8576	0	2	Train
0	16	2015	8	32	7	2	3	2	0	0	0	55	5	2	0	0	0	4	4	0	0	240	179	0	2	1.768	0	2	Train
1	43	2015	8	32	7	2	4	2	0	0	2	95	5	2	0	0	0	0	0	0	0	240	179	0	2	1.616	0	0	Train
1	73	2015	8	32	7	2	5	2	2	0	0	95	5	2	0	0	0	2	2	0	0	105	179	0	2	1.352	0	0	Train
0	116	2015	8	32	7	2	5	2	1	1	0	95	4	2	0	0	0	2	2	0	0	5	179	0	2	1.068	1	2	Train
1	113	2015	8	32	7	2	5	2	0	0	2	95	4	2	0	0	0	0	0	0	0	105	179	0	3	1.23504	0	1	Train
1	113	2015	8	32	7	2	5	2	0	0	2	95	4	2	0	0	0	0	0	0	0	105	179	0	3	1.23504	0	1	Train
0	51	2015	8	32	7	2	5	2	0	0	2	95	5	2	0	0	0	3	3	0	0	240	179	0	2	1.64	0	2	Train
0	65	2015	8	32	7	2	7	2	0	0	0	84	5	2	0	0	0	0	0	1	0	240	179	0	2	0.97112	1	1	Train
0	0	2015	8	32	8	0	1	2	0	0	0	21	5	2	0	0	0	0	0	0	0	240	179	0	2	1.3752	1	0	Train
1	87	2015	8	32	8	0	1	2	0	0	0	95	5	2	0	0	0	4	4	0	0	240	179	0	2	1.312	0	1	Train
1	106	2015	8	32	8	1	1	2	0	0	0	95	5	2	0	0	0	0	0	0	0	240	179	0	2	1.072	0	1	Train
0	5	2015	8	32	8	1	1	2	0	0	0	19	5	2	0	0	0	6	7	0	0	240	179	0	2	2	0	1	Train
0	98	2015	8	32	8	1	1	2	0	0	2	40	5	2	0	0	0	4	5	0	0	240	179	0	2	1.664	1	1	Train
1	78	2015	8	32	8	1	1	2	2	0	0	95	2	1	0	0	0	2	2	0	0	250	179	0	2	1.448	0	0	Train
0	4	2015	8	32	8	2	1	2	0	0	0	95	5	2	0	0	0	0	0	0	0	240	179	0	2	1.376	0	3	Train
0	5	2015	8	32	8	2	1	2	0	0	0	118	5	2	0	0	0	3	3	0	0	241	179	0	2	1.26072	0	1	Train
0	3	2015	8	32	8	2	2	2	0	0	2	40	5	2	0	0	0	0	3	0	0	240	179	0	2	1.694	1	3	Train
0	85	2015	8	32	8	2	2	2	0	0	2	44	5	2	0	0	0	6	6	0	0	240	179	0	2	1.968	0	1	Train
1	137	2015	8	32	8	2	2	2	0	0	0	95	5	2	0	0	0	0	0	0	0	240	179	0	2	0.86832	0	1	Train
1	67	2015	8	32	8	2	4	2	0	0	2	95	5	2	0	0	0	3	3	0	0	240	179	0	2	1.488	0	0	Train
1	54	2015	8	32	8	2	5	2	0	0	2	95	5	2	0	0	0	3	3	0	0	240	179	0	2	1.64	0	1	Train
1	87	2015	8	32	8	2	5	2	0	0	0	95	5	2	0	0	0	3	3	0	0	240	179	0	2	1.232	0	1	Train
1	54	2015	8	32	8	2	5	2	0	0	2	95	2	1	0	0	0	0	0	0	0	250	179	0	2	1.60568	0	0	Train
0	12	2015	8	32	8	2	5	2	2	0	0	95	4	2	0	0	0	6	6	0	0	14	179	0	2	2.016	1	1	Train
1	60	2015	8	32	8	2	5	2	2	0	0	95	4	2	0	0	0	2	2	0	0	196	179	0	2	1.0816	0	0	Train
0	75	2015	8	32	8	2	5	2	2	0	1	95	2	1	0	0	0	2	2	0	0	250	179	0	2	2.21144	1	3	Train
1	54	2015	8	32	8	2	5	2	0	0	2	95	2	1	0	0	0	5	5	0	0	250	179	0	2	1.824	0	0	Train
0	126	2015	8	32	8	2	5	2	0	1	2	95	4	2	0	0	0	0	0	0	0	261	179	0	2	1.064	1	2	Train
1	54	2015	8	32	8	2	5	2	0	0	2	95	5	2	0	0	0	3	3	0	0	240	179	0	2	1.64	0	1	Train
1	84	2015	8	32	8	2	5	2	0	0	0	95	5	2	0	0	0	0	0	0	0	240	179	0	2	1.072	0	2	Train
1	106	2015	8	32	8	2	5	2	0	0	2	95	4	2	0	0	0	0	0	0	0	171	179	0	2	0.9576	0	1	Train
0	136	2015	8	32	8	2	5	2	0	0	0	55	4	2	0	0	0	0	0	0	0	156	179	0	0	0.7276	0	1	Train
0	98	2015	8	32	8	2	5	2	0	0	2	95	4	2	0	0	0	0	0	0	0	127	179	0	2	1.104	0	0	Train
1	91	2015	8	32	8	2	5	2	0	0	0	95	5	2	0	0	0	0	0	0	0	240	179	0	2	1.072	0	1	Train
1	58	2015	8	32	8	2	6	1	0	0	0	95	2	1	0	0	0	4	4	1	0	250	179	0	2	1.384	0	0	Train
0	61	2015	8	32	8	4	9	2	0	0	0	44	5	2	0	0	0	3	3	0	0	240	179	0	2	1.32552	1	0	Train
0	0	2015	8	33	9	1	0	2	0	0	0	95	2	1	0	0	0	6	6	0	0	14	179	0	2	1.56	0	0	Train
0	5	2015	8	33	9	1	0	2	0	0	0	95	5	2	0	0	0	0	4	0	0	306	179	0	2	1.01848	0	0	Train
0	2	2015	8	33	9	1	0	2	0	0	0	95	5	2	0	0	0	3	3	0	0	240	179	0	2	1.072	0	1	Train
1	9	2015	8	33	9	2	0	2	1	0	0	95	2	1	0	0	0	3	3	0	0	250	179	0	2	1.656	0	2	Train
1	10	2015	8	33	9	2	0	2	0	0	0	95	5	2	0	0	0	4	4	0	0	240	179	0	2	1.692	0	1	Train
0	62	2015	8	33	9	2	1	2	0	0	0	44	5	2	0	0	0	4	5	1	0	240	179	0	2	1.68264	1	2	Train
0	34	2015	8	33	9	2	2	2	0	0	0	118	5	2	0	0	0	3	3	0	0	240	179	0	2	1.688	0	1	Train
0	82	2015	8	33	9	2	2	2	0	0	0	24	5	2	0	0	0	3	3	0	0	240	179	0	2	1.232	0	0	Train
1	65	2015	8	33	9	2	3	2	0	0	0	95	5	2	0	0	0	0	0	0	0	240	179	0	2	1.1632	0	0	Train
1	129	2015	8	33	9	2	3	1	0	0	0	95	5	2	0	0	0	0	0	0	0	240	179	0	2	0.81	0	0	Train
0	55	2015	8	33	9	2	4	2	0	0	2	76	5	2	0	0	0	3	3	0	0	242	179	0	2	1.43504	0	0	Train
1	122	2015	8	33	9	2	4	2	0	0	2	95	5	2	0	0	0	0	0	0	0	240	179	0	2	1.328	0	2	Train
1	41	2015	8	33	9	2	4	2	0	0	0	95	5	2	0	0	0	4	4	0	0	240	179	0	2	1.616	0	2	Train
1	41	2015	8	33	9	2	4	2	0	0	0	95	5	2	0	0	0	0	0	0	0	240	179	0	2	1.376	0	2	Train
0	81	2015	8	33	9	2	4	2	1	1	1	40	2	1	0	0	0	2	2	0	0	250	179	0	2	2.216	1	1	Train
0	59	2015	8	33	9	2	5	2	0	0	0	45	4	2	0	0	0	0	0	0	0	243	179	0	2	0.832	0	0	Train
0	72	2015	8	33	9	2	5	2	0	0	2	95	4	2	0	0	0	0	0	0	0	149	179	0	2	1.064	0	1	Train
1	68	2015	8	33	9	2	5	2	2	0	0	95	5	2	0	0	0	6	6	0	0	240	179	0	2	1.712	0	0	Train
0	81	2015	8	33	9	2	5	2	0	0	2	45	4	2	0	0	0	0	0	0	0	243	179	0	2	1.04	0	0	Train
1	72	2015	8	33	9	2	5	2	0	0	0	95	5	2	0	0	0	3	3	0	0	240	179	0	2	1.232	0	0	Train
0	68	2015	8	33	9	2	5	2	0	0	0	45	4	2	0	0	0	0	0	0	0	26	179	0	2	0.8512	0	0	Train
1	127	2015	8	33	9	4	10	2	0	0	2	95	4	2	0	0	0	0	0	0	0	29	179	0	3	1.064	0	1	Train
1	127	2015	8	33	9	4	10	1	0	0	2	95	4	2	0	0	0	0	0	1	0	29	179	0	3	0.96	0	1	Train
0	5	2015	8	33	10	0	0	2	0	0	2	95	5	2	0	0	0	3	5	0	0	240	179	0	2	0	0	2	Train
0	68	2015	8	33	10	1	2	2	1	0	2	95	4	2	0	0	0	4	4	0	0	96	179	0	2	2.032	1	1	Train
1	47	2015	8	33	10	1	2	2	0	0	0	95	5	2	0	0	0	3	3	0	0	240	179	0	2	1.536	0	1	Train
0	19	2015	8	33	10	1	2	2	0	0	0	98	5	2	0	0	0	4	5	0	0	240	179	0	2	1.768	0	2	Train
1	72	2015	8	33	10	1	1	2	0	0	0	95	5	2	0	0	0	0	0	0	0	240	179	0	2	0.9648	0	0	Train
0	30	2015	8	33	10	1	2	2	0	0	0	118	5	2	0	0	0	0	2	0	0	240	179	0	2	1.688	0	0	Train
1	139	2015	8	33	10	1	4	2	0	0	0	95	5	2	0	0	0	4	4	0	0	240	179	0	2	1.1808	0	1	Train
0	112	2015	8	33	10	1	4	2	0	0	0	40	4	2	0	0	0	3	3	0	0	258	179	0	2	1.032	0	0	Train
1	63	2015	8	33	10	1	4	2	0	0	2	95	5	2	0	0	0	3	3	0	0	240	179	0	2	1.64	0	0	Train
0	35	2015	8	33	10	1	5	2	0	0	0	40	5	2	0	0	0	0	0	0	0	241	179	0	2	1.17656	0	1	Train
1	75	2015	8	33	10	1	5	2	0	0	2	95	4	2	0	0	0	0	0	0	0	142	179	0	2	0.8576	0	0	Train
0	136	2015	8	33	10	1	5	2	0	0	0	95	5	2	0	0	0	6	6	0	0	240	179	0	2	1.4328	1	1	Train
0	35	2015	8	33	10	1	5	2	0	0	0	95	5	2	0	0	0	5	5	0	0	241	179	0	2	1.3172	0	1	Train
1	63	2015	8	33	10	1	5	2	1	0	0	95	2	1	0	0	0	3	3	0	0	250	179	0	2	1.6	0	1	Train
1	77	2015	8	33	10	1	5	2	0	0	0	95	5	2	0	0	0	0	0	0	0	240	179	0	2	1.072	0	0	Train
0	62	2015	8	33	10	2	5	2	2	0	0	95	5	2	0	0	0	6	6	0	0	240	179	0	2	1.864	0	0	Train
1	95	2015	8	33	10	2	5	4	0	0	0	95	2	1	0	0	0	7	7	0	0	14	179	0	2	1.52	0	0	Train
1	101	2015	8	33	10	2	5	2	0	1	2	95	5	2	0	0	0	4	4	0	0	240	179	0	2	1.568	0	2	Train
1	38	2015	8	33	10	2	5	2	0	0	0	95	5	2	0	0	0	0	0	0	0	240	179	0	2	1.48456	0	2	Train
1	60	2015	8	33	10	3	5	2	0	0	0	95	2	1	0	0	0	5	5	0	0	14	179	0	2	1.4	0	1	Train
1	60	2015	8	33	10	3	5	2	0	0	0	95	2	1	0	0	0	5	5	0	0	14	179	0	2	1.4	0	1	Train
0	76	2015	8	33	10	3	8	2	0	0	2	55	2	1	0	0	0	3	3	0	0	14	179	0	2	1.352	0	1	Train
0	90	2015	8	33	11	0	0	2	0	0	0	95	5	2	0	0	0	4	4	0	0	240	179	0	2	0	0	2	Train
0	90	2015	8	33	11	0	0	2	0	0	0	95	5	2	0	0	0	0	3	0	0	240	179	0	2	0	0	2	Train
1	87	2015	8	33	11	0	2	2	0	0	0	95	2	1	0	0	0	0	0	1	0	250	179	0	2	1.072	0	0	Train
1	31	2015	8	33	11	0	2	2	0	0	0	95	5	2	0	0	0	3	3	0	0	240	179	0	2	1.688	0	2	Train
1	74	2015	8	33	11	0	2	2	0	0	0	95	2	1	0	0	0	0	0	1	0	250	179	0	2	1.072	0	1	Train
1	120	2015	8	33	11	0	3	2	0	0	0	95	5	2	0	0	0	0	0	0	0	240	179	0	2	0.9648	0	1	Train
1	120	2015	8	33	11	0	3	2	0	0	0	95	5	2	0	0	0	0	0	0	0	240	179	0	2	0.9648	0	1	Train
1	120	2015	8	33	11	0	3	1	0	0	0	95	5	2	0	0	0	0	0	0	0	240	179	0	2	0.9	0	1	Train
1	116	2015	8	33	11	0	4	2	0	0	0	95	5	2	0	0	0	4	4	0	0	240	179	0	2	1.312	0	0	Train
1	83	2015	8	33	11	0	4	2	0	0	0	95	5	2	0	0	0	0	0	0	0	240	179	0	2	0.9648	0	0	Train
0	80	2015	8	33	11	0	4	2	0	0	0	55	5	2	0	0	0	3	3	0	0	240	179	0	2	1.232	0	0	Train
1	27	2015	8	33	11	0	4	1	1	0	0	95	2	1	0	0	0	2	2	0	0	250	179	0	2	1.656	0	2	Train
1	78	2015	8	33	11	0	5	2	0	0	0	95	5	2	0	0	0	6	6	0	0	240	179	0	2	1.712	0	0	Train
1	117	2015	8	33	11	0	5	2	0	0	2	95	4	2	0	0	0	3	3	0	0	242	179	0	3	1.488	0	1	Train
0	70	2015	8	33	11	0	5	2	0	0	0	95	5	2	0	0	0	3	3	0	0	240	179	0	2	1.232	0	0	Train
1	85	2015	8	33	11	0	5	3	0	0	0	95	5	2	0	0	0	0	0	0	0	242	179	0	2	1.2984	0	3	Train
1	117	2015	8	33	11	0	5	2	0	0	2	95	4	2	0	0	0	3	3	0	0	242	179	0	3	1.488	0	1	Train
1	22	2015	8	33	11	1	5	2	0	0	2	95	5	2	0	0	0	3	3	0	0	240	179	0	2	1.928	0	0	Train
1	34	2015	8	33	11	2	5	2	0	0	2	95	5	2	0	0	0	3	3	0	0	240	179	0	2	2.19944	0	2	Train
0	68	2015	8	33	11	2	5	2	0	0	2	98	5	2	0	0	0	0	0	0	0	240	179	0	2	1.25384	0	0	Train
1	69	2015	8	33	11	2	5	2	0	0	2	95	5	2	0	0	0	0	0	0	0	240	179	0	2	1.25384	0	0	Train
1	85	2015	8	33	11	0	5	2	0	0	0	95	5	2	0	0	0	0	0	1	0	242	179	0	2	1.072	0	2	Train
1	102	2015	8	33	11	0	5	2	0	0	0	95	5	2	0	0	0	0	0	0	0	240	179	0	2	1.072	0	1	Train
0	31	2015	8	33	11	2	5	2	0	0	0	95	5	2	0	0	0	3	3	0	0	240	179	0	2	1.688	0	1	Train
0	49	2015	8	33	11	2	8	2	1	0	1	95	4	2	0	0	0	4	4	1	0	5	179	0	2	1.6056	1	2	Train
0	84	2015	8	33	11	2	8	2	1	0	0	55	4	2	0	0	0	3	3	1	0	171	179	0	2	1.13808	0	1	Train
1	102	2015	8	33	11	2	10	2	0	0	2	95	5	2	0	0	0	4	4	0	0	240	179	0	2	1.568	0	2	Train
0	66	2015	8	33	11	2	10	2	2	0	0	45	5	2	0	0	0	2	2	1	0	241	179	0	2	1.03528	0	1	Train
1	80	2015	8	33	11	2	5	2	0	0	0	95	5	2	0	0	0	0	0	0	0	241	179	0	2	0.78416	0	0	Train
1	85	2015	8	33	11	2	5	2	0	0	0	95	5	2	0	0	0	0	0	0	0	240	179	0	2	0.9648	0	0	Train
1	33	2015	8	33	12	0	1	1	0	0	0	95	3	0	0	0	0	0	0	0	0	14	307	0	3	1.528	0	0	Train
1	1	2015	8	33	12	0	1	2	0	1	0	95	2	1	0	0	0	4	4	0	0	14	179	0	2	1.528	0	2	Train
0	33	2015	8	33	12	0	1	2	0	0	0	95	3	0	0	0	0	6	6	0	0	14	307	0	3	2.016	0	1	Train
0	47	2015	8	33	12	0	3	2	0	0	2	44	5	2	0	0	0	0	0	0	0	241	179	0	2	1.25664	0	2	Train
1	2	2015	8	33	12	0	3	2	0	0	0	95	5	2	0	0	0	6	6	0	0	240	179	0	2	2.06664	0	1	Train
1	22	2015	8	33	12	0	4	2	0	0	0	95	5	2	0	0	0	3	3	1	0	240	179	0	2	1.688	0	3	Train
1	22	2015	8	33	12	0	4	2	0	0	0	95	5	2	0	0	0	3	3	1	0	240	179	0	2	1.688	0	3	Train
1	55	2015	8	33	12	2	5	2	0	0	0	95	5	2	0	0	0	3	3	0	0	241	179	0	2	1.06568	0	0	Train
1	68	2015	8	33	12	2	6	2	0	0	0	95	5	2	0	0	0	4	4	0	0	240	179	0	2	1.388	0	0	Train
1	128	2015	8	33	12	2	8	1	0	0	0	95	4	2	0	0	0	0	3	0	0	6	179	0	3	0.7276	0	1	Train
0	128	2015	8	33	12	2	8	2	0	0	0	44	4	2	0	0	0	0	3	0	0	6	179	0	3	0.7276	0	1	Train
0	128	2015	8	33	12	2	8	2	0	0	0	44	4	2	0	0	0	0	3	0	0	6	179	0	3	0.7276	0	1	Train
0	78	2015	8	33	12	1	4	2	0	0	0	95	5	2	0	0	0	0	0	0	0	240	179	0	2	1.072	0	0	Train
1	85	2015	8	33	12	4	10	2	0	0	0	95	5	2	0	0	0	0	0	0	0	240	179	0	2	0.9648	0	0	Train
0	0	2015	8	33	13	0	1	2	0	0	0	44	5	2	0	0	0	0	1	0	0	240	179	0	2	1.376	0	1	Train
0	9	2015	8	33	13	0	1	2	0	0	0	24	1	0	0	0	0	4	5	0	0	110	179	0	2	1.4756	1	0	Train
0	1	2015	8	33	13	0	1	3	0	0	0	55	1	0	0	0	0	0	5	0	0	14	110	0	2	1.264	1	1	Train
1	9	2015	8	33	13	0	1	2	0	0	0	95	1	0	0	0	0	4	4	0	0	110	179	0	2	1.4756	0	0	Train
1	120	2015	8	33	13	0	2	2	0	0	0	95	5	2	0	0	0	0	0	0	0	240	179	0	2	0.9648	0	0	Train
1	72	2015	8	33	13	0	3	2	0	0	0	95	5	2	0	0	0	0	0	0	0	147	179	0	2	0.91312	0	1	Train
0	23	2015	8	33	13	0	3	2	0	0	0	40	4	2	0	0	0	3	4	0	0	142	179	0	0	1.3504	0	0	Train
1	8	2015	8	33	13	0	3	2	0	0	0	95	2	1	0	0	0	0	0	0	0	14	179	0	2	1.42664	0	2	Train
0	47	2015	8	33	13	0	3	2	1	1	2	98	5	2	0	0	0	2	2	0	0	242	179	0	2	2.04	0	2	Train
1	8	2015	8	33	13	0	3	2	0	0	0	95	2	1	0	0	0	0	0	0	0	14	179	0	2	1.42664	0	2	Train
0	135	2015	8	33	13	1	3	2	0	0	2	40	5	2	0	0	0	4	4	0	0	240	179	0	2	1.568	0	1	Train
0	76	2015	8	33	13	1	3	2	0	0	0	45	5	2	0	0	0	0	0	0	0	147	179	0	2	0.70328	0	1	Train
1	15	2015	8	33	13	2	3	2	0	0	0	95	2	1	0	0	0	4	4	0	0	14	179	0	2	1.688	0	0	Train
1	23	2015	8	33	13	2	3	2	0	0	0	95	5	2	0	0	0	0	0	0	0	240	179	0	2	1.4976	0	2	Train
0	87	2015	8	33	13	2	3	2	0	0	0	40	5	2	0	0	0	3	4	1	0	240	179	0	2	1.232	0	2	Train
0	19	2015	8	33	13	2	3	1	0	0	2	95	5	2	0	0	0	3	3	0	0	242	179	0	2	1.944	0	1	Train
0	21	2015	8	33	13	2	3	2	1	0	0	95	2	1	0	0	0	3	4	0	0	14	179	0	3	1.7776	0	2	Train
0	19	2015	8	33	13	2	3	2	0	1	2	95	5	2	0	0	0	3	3	0	0	242	179	0	2	1.944	0	2	Train
1	23	2015	8	33	13	2	3	1	0	0	0	95	5	2	0	0	0	0	0	0	0	240	179	0	2	1.4256	0	2	Train
1	89	2015	8	33	13	2	5	2	0	0	0	95	4	2	0	0	0	0	1	0	0	142	179	0	0	0.8576	0	2	Train
0	51	2015	8	33	14	0	0	2	0	0	0	95	5	2	0	0	0	3	3	0	0	240	179	0	2	0	0	2	Train
0	0	2015	8	33	14	0	1	2	2	0	0	19	2	1	0	0	0	6	6	0	0	14	179	0	2	1.624	0	0	Train
0	0	2015	8	33	14	0	1	2	0	0	0	95	2	1	0	0	0	0	3	1	0	14	179	0	2	1.384	0	0	Train
0	0	2015	8	33	14	0	1	2	0	0	0	95	5	2	0	0	0	3	5	0	0	240	179	0	3	1.376	0	2	Train
0	0	2015	8	33	14	0	1	2	0	0	0	95	5	2	0	0	0	0	4	0	0	240	179	0	2	0.9648	0	0	Train
0	0	2015	8	33	14	0	1	2	0	0	0	21	5	2	0	0	0	3	5	0	0	240	179	0	3	1.376	0	2	Train
0	38	2015	8	33	14	0	2	3	0	0	2	40	5	2	0	0	0	0	3	1	0	242	179	0	2	2.1312	0	2	Train
0	21	2015	8	33	14	0	2	2	0	0	0	40	5	2	0	0	0	4	4	0	0	240	179	0	2	1.888	0	1	Train
1	34	2015	8	33	14	0	2	2	2	0	0	95	5	2	0	0	0	6	6	1	0	240	179	0	2	2.168	0	0	Train
1	51	2015	8	33	14	0	2	2	0	0	2	95	5	2	0	0	0	4	4	0	0	240	179	0	2	1.856	0	1	Train
0	38	2015	8	33	14	0	2	2	0	0	2	40	5	2	0	0	0	0	3	0	0	242	179	0	2	1.784	0	1	Train
0	0	2015	8	33	14	1	2	3	0	0	0	95	5	2	0	0	0	0	1	0	0	240	179	0	2	1.42936	0	2	Train
1	84	2015	8	33	14	2	2	2	0	0	2	95	4	2	0	0	0	0	0	0	0	134	179	0	2	1.064	0	0	Train
1	63	2015	8	33	14	2	2	2	0	0	2	95	5	2	0	0	0	3	3	0	0	240	179	0	2	1.564	0	0	Train
0	7	2015	8	33	14	2	2	2	0	0	0	95	2	1	0	0	0	0	0	0	0	14	179	0	2	1.338	0	0	Train
1	91	2015	8	33	14	2	2	2	0	0	2	95	2	1	0	0	0	5	5	0	0	14	179	0	2	1.672	0	0	Train
0	81	2015	8	33	14	2	3	2	0	0	0	95	5	2	0	0	0	3	3	0	0	240	179	0	2	1.328	1	0	Train
0	6	2015	8	33	14	2	3	2	0	0	0	40	5	2	0	0	0	3	3	0	0	240	179	0	2	1.5664	1	1	Train
1	64	2015	8	33	14	2	5	3	0	0	2	95	2	1	0	0	0	3	3	0	0	14	179	0	3	1.832	0	1	Train
0	52	2015	8	33	14	2	5	2	1	0	2	95	2	1	0	0	0	2	2	2	0	14	179	0	2	1.28	1	0	Train
1	22	2015	8	33	14	2	5	2	0	0	2	95	5	2	0	0	0	4	4	0	0	240	179	0	2	2.128	0	0	Train
0	150	2015	8	33	14	2	5	2	0	0	0	84	4	2	0	0	0	0	0	0	0	71	179	0	2	0.7704	0	1	Train
0	64	2015	8	33	14	2	5	2	0	0	0	84	4	2	0	0	0	0	0	0	0	71	179	0	2	0.856	0	0	Train
1	22	2015	8	33	14	2	5	2	2	0	2	95	2	1	0	0	0	2	2	1	0	250	179	0	2	2.096	0	2	Train
0	3	2015	8	33	15	1	1	2	0	0	0	95	2	1	0	0	0	3	5	0	0	250	179	0	2	1.46	0	1	Train
0	68	2015	8	33	15	2	2	2	0	0	2	95	4	2	0	0	0	3	3	0	0	146	179	0	2	1.256	0	1	Train
0	35	2015	8	33	15	2	2	2	0	0	2	95	2	1	0	0	0	3	4	0	0	250	179	0	2	1.872	1	0	Train
0	2	2015	8	33	15	2	2	2	2	0	0	118	5	2	0	0	0	6	6	0	0	240	179	0	2	1.94	0	0	Train
0	68	2015	8	33	15	2	2	2	0	0	2	95	4	2	0	0	0	3	3	0	0	146	179	0	2	1.256	0	1	Train
1	11	2015	8	33	15	2	3	2	0	0	0	95	5	2	0	0	0	0	0	0	0	240	179	0	2	1.2672	0	2	Train
1	80	2015	8	33	15	2	3	2	0	1	2	95	5	2	0	0	0	4	4	1	0	240	179	0	2	1.664	0	3	Train
1	80	2015	8	33	15	2	3	3	0	0	2	95	4	2	0	0	0	0	0	0	0	6	179	0	2	1.4676	0	1	Train
0	72	2015	8	33	15	2	3	3	0	0	0	40	4	2	0	0	0	0	0	0	0	175	179	0	2	1.0496	0	1	Train
1	80	2015	8	33	15	2	3	2	0	0	2	95	4	2	0	0	0	0	0	0	0	6	179	0	2	1.064	0	1	Train
0	77	2015	8	33	15	2	3	2	0	0	2	95	4	2	0	0	0	0	0	0	0	96	179	0	3	1.08	0	1	Train
1	80	2015	8	33	15	2	3	2	0	0	2	95	4	2	0	0	0	0	0	0	0	6	179	0	2	1.064	0	1	Train
0	31	2015	8	33	15	2	4	2	0	0	1	95	2	1	0	0	0	3	3	0	0	14	179	0	3	1.984	0	1	Train
1	77	2015	8	33	15	2	4	3	0	0	1	95	4	2	0	0	0	0	0	0	0	175	179	0	2	1.6736	0	0	Train
0	93	2015	8	33	15	2	4	2	0	0	0	40	4	2	0	0	0	0	0	0	0	134	179	0	2	0.856	0	0	Train
0	31	2015	8	33	15	2	4	2	0	0	1	95	2	1	0	0	0	3	3	0	0	14	179	0	3	2.39464	1	1	Train
0	89	2015	8	33	15	2	5	3	0	0	0	95	4	2	0	0	0	0	0	1	0	67	179	0	2	1.2516	0	1	Train
1	68	2015	8	33	15	2	5	2	0	0	2	95	4	2	0	0	0	0	0	0	0	196	179	0	2	1.08	0	0	Train
1	72	2015	8	33	15	2	5	2	0	0	2	95	4	2	0	0	0	3	3	0	0	6	179	0	2	1.192	0	0	Train
0	65	2015	8	33	15	2	5	2	0	0	0	95	4	2	0	0	0	0	0	0	0	8	179	0	2	0.856	0	0	Train
1	71	2015	8	33	15	2	5	2	0	0	2	95	4	2	0	0	0	0	0	0	0	196	179	0	2	1.08	0	0	Train
1	65	2015	8	33	15	2	5	2	0	0	2	95	4	2	0	0	0	0	0	0	0	196	179	0	2	1.08	0	0	Train
0	89	2015	8	33	15	2	5	2	1	0	0	95	4	2	0	0	0	0	0	0	0	67	179	0	2	1.166	1	1	Train
1	98	2015	8	33	15	2	5	2	0	0	0	95	5	2	0	0	0	0	0	0	0	240	179	0	2	1.0608	0	1	Train
0	26	2015	8	33	15	2	5	2	0	0	0	95	2	1	0	0	0	3	3	1	0	14	179	0	2	1.60568	1	0	Train
1	67	2015	8	33	15	2	5	2	0	0	2	95	5	2	0	0	0	4	4	1	0	240	179	0	2	1.58968	0	0	Train
1	54	2015	8	33	15	2	5	3	1	0	0	95	2	1	0	0	0	2	2	0	0	14	179	0	2	1.744	0	0	Train
0	75	2015	8	33	15	2	5	2	0	0	0	55	4	2	0	0	0	0	0	0	0	156	179	0	2	0.8132	0	0	Train
1	78	2015	8	33	15	2	6	2	0	0	2	95	5	2	0	0	0	3	3	0	0	240	179	0	2	1.488	0	0	Train
1	53	2015	8	33	15	2	6	2	1	0	2	95	2	1	0	0	0	2	2	0	0	14	179	0	2	1.28	0	0	Train
1	65	2015	8	33	15	2	5	2	0	0	2	95	5	2	0	0	0	3	3	1	0	242	179	0	2	1.50968	0	0	Train
0	84	2015	8	33	15	4	10	2	0	0	0	95	4	2	0	0	0	0	0	0	0	261	179	0	2	0.856	0	1	Train
1	47	2015	8	33	15	6	12	2	0	0	0	95	5	2	0	0	0	4	4	0	0	240	179	0	2	1.45552	0	0	Train
0	37	2015	8	34	16	1	0	1	0	0	0	95	3	0	0	0	0	0	0	0	0	14	307	0	3	1.376	0	0	Train
0	37	2015	8	34	16	1	0	1	0	0	0	95	3	0	0	0	0	0	0	0	0	14	307	0	2	1.376	0	0	Train
1	4	2015	8	34	16	1	0	2	0	0	0	95	1	0	0	0	0	4	4	0	0	14	110	0	2	1.48	0	0	Train
0	37	2015	8	34	16	1	0	1	0	0	0	95	3	0	0	0	0	0	0	0	0	14	307	0	3	1.376	0	0	Train
0	37	2015	8	34	16	1	0	1	0	0	0	95	3	0	0	0	0	0	0	0	0	14	307	0	3	1.376	0	0	Train
1	12	2015	8	34	16	1	0	2	0	0	0	95	1	0	0	0	0	4	4	0	0	110	179	0	2	1.4756	0	0	Train
0	0	2015	8	34	16	1	0	2	0	0	0	45	5	2	0	0	0	0	6	0	0	240	179	0	1	1.56	0	0	Train
0	37	2015	8	34	16	1	0	1	0	0	0	95	3	0	0	0	0	0	0	0	0	14	307	0	3	1.376	0	0	Train
0	37	2015	8	34	16	1	0	1	0	0	0	95	3	0	0	0	0	0	0	0	0	14	307	0	3	1.376	0	0	Train
0	2	2015	8	34	16	1	0	2	0	0	0	16	5	2	0	0	0	0	4	0	0	240	179	0	2	1.224	0	1	Train
1	12	2015	8	34	16	1	0	2	0	0	0	95	1	0	0	0	0	4	4	0	0	110	179	0	2	1.4756	0	0	Train
1	12	2015	8	34	16	1	0	2	0	0	0	95	1	0	0	0	0	4	4	0	0	110	179	0	2	1.4756	0	0	Train
1	11	2015	8	34	16	1	0	2	0	0	0	95	1	0	0	0	0	4	4	0	0	14	110	0	2	1.48	0	0	Train
1	143	2015	8	34	16	2	0	2	0	0	0	95	5	2	0	0	0	0	0	0	0	240	179	0	2	0.86832	0	1	Train
1	99	2015	8	34	16	2	1	2	0	0	0	95	5	2	0	0	0	3	3	0	0	240	179	0	2	1.232	0	1	Train
1	22	2015	8	34	16	2	2	2	0	0	0	95	5	2	0	0	0	4	4	0	0	240	179	0	2	1.984	0	1	Train
1	15	2015	8	34	16	2	2	2	0	0	0	95	5	2	0	0	0	0	0	0	0	240	179	0	2	1.20424	0	2	Train
1	15	2015	8	34	16	2	2	2	0	0	0	95	5	2	0	0	0	0	0	0	0	240	179	0	2	1.20424	0	2	Train
1	66	2015	8	34	16	2	5	2	0	0	0	95	5	2	0	0	0	3	3	0	0	240	179	0	2	1.232	0	1	Train
1	55	2015	8	34	16	2	5	2	1	0	2	95	5	2	0	0	0	3	3	1	0	242	179	0	2	1.79192	0	3	Train
1	66	2015	8	34	16	2	5	2	0	0	0	95	5	2	0	0	0	3	3	0	0	240	179	0	2	1.232	0	1	Train
1	79	2015	8	34	16	2	5	2	0	0	0	95	5	2	0	0	0	3	3	0	0	240	179	0	2	1.232	0	0	Train
1	66	2015	8	34	16	3	5	2	0	0	0	95	5	2	0	0	0	3	3	0	0	240	179	0	2	1.232	0	0	Train
0	95	2015	8	34	16	4	5	2	2	0	0	95	5	2	0	0	0	6	6	2	0	240	179	0	2	1.712	0	0	Train
1	151	2015	8	34	16	4	6	2	0	0	0	95	4	2	0	0	0	0	0	0	0	134	179	0	2	0.7704	0	0	Train
1	54	2015	8	34	16	4	10	2	2	0	0	95	2	1	0	0	0	2	2	0	0	250	179	0	2	1.40632	0	0	Train
1	122	2015	8	34	16	4	10	2	0	0	0	95	5	2	0	0	0	0	0	0	0	240	179	0	2	1.072	0	1	Train
1	132	2015	8	34	17	1	4	2	0	0	0	95	5	2	0	0	0	0	0	0	0	240	179	0	2	1.072	0	2	Train
0	58	2015	8	34	17	1	4	2	0	0	0	95	5	2	0	0	0	4	4	0	0	240	179	0	3	1.464	0	0	Train
1	98	2015	8	34	17	1	3	2	0	0	2	95	5	2	0	0	0	0	0	1	0	240	179	0	2	1.1952	0	0	Train
1	126	2015	8	34	17	1	4	3	0	0	2	95	4	2	0	0	0	0	0	0	0	5	179	0	2	1.32088	0	0	Train
1	97	2015	8	34	17	1	4	3	0	0	2	95	5	2	0	0	0	0	0	0	0	242	179	0	2	1.6752	0	0	Train
0	96	2015	8	34	17	1	5	2	0	0	0	95	5	2	0	0	0	0	0	0	0	240	179	0	3	1.072	0	3	Train
0	125	2015	8	34	17	2	5	2	1	0	1	95	2	1	0	0	0	4	4	0	0	14	179	0	2	1.8072	0	2	Train
0	80	2015	8	34	17	2	5	2	0	0	2	45	4	2	0	0	0	0	0	0	0	26	179	0	2	1.0488	0	0	Train
1	110	2015	8	34	17	2	5	2	0	0	0	95	5	2	0	0	0	0	0	0	0	240	179	0	2	1.072	0	1	Train
1	157	2015	8	34	17	2	5	2	1	0	0	95	5	2	0	0	0	0	0	0	0	240	179	0	2	1.496	0	2	Train
1	108	2015	8	34	17	2	5	2	0	0	2	95	4	2	0	0	0	0	0	0	0	149	179	0	2	1.064	0	0	Train
0	74	2015	8	34	17	2	5	2	0	0	0	55	4	2	0	0	0	0	0	0	0	40	179	0	2	0.8132	0	0	Train
0	79	2015	8	34	17	2	5	2	0	0	2	95	4	2	0	0	0	0	0	0	0	134	179	0	2	1.064	0	0	Train
1	79	2015	8	34	17	2	5	1	0	0	2	95	4	2	0	0	0	0	0	0	0	134	179	0	2	0.96	0	0	Train
1	116	2015	8	34	17	2	5	2	0	0	2	95	4	2	0	0	0	0	0	0	0	149	179	0	3	1.064	0	1	Train
0	80	2015	8	34	17	2	5	2	0	0	2	95	4	2	0	0	0	0	0	0	0	171	179	0	2	1.064	0	0	Train
1	116	2015	8	34	17	2	5	2	0	0	2	95	4	2	0	0	0	0	0	0	0	149	179	0	3	1.064	0	1	Train
1	93	2015	8	34	17	3	5	2	0	1	0	95	5	2	0	0	0	0	0	0	0	240	179	0	2	1.072	0	2	Train
1	87	2015	8	34	17	3	7	2	0	0	0	95	5	2	0	0	0	0	0	0	0	147	179	0	2	0.7032	0	0	Train
1	13	2015	8	34	18	0	3	2	0	0	2	95	5	2	0	0	0	0	0	0	0	240	179	0	2	1.616	0	1	Train
1	56	2015	8	34	18	0	3	2	0	0	2	95	5	2	0	0	0	4	4	0	0	240	179	0	2	1.704	0	1	Train
1	1	2015	8	34	18	0	1	2	0	0	0	95	1	0	0	0	0	4	4	0	0	14	110	0	2	1.3804	0	0	Train
0	13	2015	8	34	18	0	1	2	0	0	0	95	2	1	0	0	0	0	0	0	0	250	179	0	2	1.376	0	0	Train
0	13	2015	8	34	18	0	3	2	0	0	0	95	5	2	0	0	0	0	0	2	0	240	179	0	2	1.376	0	1	Train
1	56	2015	8	34	18	0	3	2	0	0	2	95	5	2	0	0	0	4	4	0	0	240	179	0	2	1.704	0	1	Train
1	81	2015	8	34	18	0	5	2	0	0	2	95	2	1	0	0	0	4	4	0	0	250	179	0	2	1.432	0	0	Train
1	24	2015	8	34	18	0	5	2	0	0	0	95	5	2	0	0	0	4	4	0	0	240	179	0	2	1.888	0	2	Train
0	57	2015	8	34	18	1	5	2	2	0	2	95	5	2	0	0	0	2	2	1	0	242	179	0	2	1.83736	0	1	Train
0	74	2015	8	34	18	1	5	2	1	0	0	24	4	2	0	0	0	3	3	0	0	5	179	0	2	1.0816	0	0	Train
0	126	2015	8	34	18	1	5	2	2	0	0	95	4	2	0	0	0	2	2	0	0	5	179	0	2	0.972	0	3	Train
0	126	2015	8	34	18	1	5	2	0	0	0	95	4	2	0	0	0	0	0	0	0	5	179	0	3	0.7704	0	1	Train
0	126	2015	8	34	18	1	5	2	0	0	0	95	4	2	0	0	0	0	0	0	0	5	179	0	3	0.7704	0	1	Train
1	147	2015	8	34	18	0	5	2	0	0	0	95	5	2	0	0	0	0	0	0	0	240	179	0	2	0.9648	0	1	Train
0	68	2015	8	34	18	2	5	3	0	0	2	95	5	2	0	0	0	3	3	1	0	241	179	0	2	1.41312	0	2	Train
0	57	2015	8	34	18	2	5	2	2	0	0	45	5	2	0	0	0	2	2	1	0	242	179	0	2	1.43888	0	1	Train
0	10	2015	8	34	18	2	5	2	1	0	0	95	2	1	0	0	0	0	0	0	0	14	179	0	2	1.496	0	2	Train
0	92	2015	8	34	18	2	8	2	0	0	0	55	5	2	0	0	0	0	0	0	0	240	179	0	2	1.072	0	1	Train
0	92	2015	8	34	18	2	8	2	2	0	0	55	5	2	0	0	0	3	3	1	0	240	179	0	2	1.916	0	1	Train
0	33	2015	8	34	19	0	0	3	0	0	2	95	5	2	0	0	0	3	0	0	0	242	179	0	2	0	0	1	Train
0	1	2015	8	34	19	0	1	3	0	0	0	40	5	2	0	0	0	0	4	3	0	240	179	0	2	1.224	0	2	Train
0	91	2015	8	34	19	0	4	2	0	0	2	40	5	2	0	0	0	0	2	1	0	240	179	0	2	1.328	0	0	Train
1	33	2015	8	34	19	0	4	2	1	0	2	95	4	2	0	0	0	3	3	0	0	181	179	0	2	1.49	0	0	Train
0	16	2015	8	34	19	0	4	2	0	0	0	55	2	1	0	0	0	3	3	1	0	250	179	0	2	1.536	0	2	Train
0	128	2015	8	34	19	1	4	2	0	0	0	93	5	2	0	0	0	0	0	0	0	240	179	0	2	0.9648	1	0	Train
0	61	2015	8	34	19	1	4	3	0	0	2	40	2	1	0	0	0	0	3	0	0	14	179	0	2	1.7632	0	2	Train
1	23	2015	8	34	19	2	5	1	0	0	2	95	2	1	0	0	0	3	3	0	0	250	179	0	2	1.928	0	0	Train
1	23	2015	8	34	19	2	5	2	0	0	2	95	5	2	0	0	0	3	3	0	0	240	179	0	2	1.928	0	1	Train
1	29	2015	8	34	19	0	4	2	0	0	0	95	5	2	0	0	0	3	3	0	0	240	179	0	2	1.688	0	2	Train
1	98	2015	8	34	19	1	4	2	0	0	0	95	5	2	0	0	0	0	0	0	0	240	179	0	2	1.072	0	2	Train
1	23	2015	8	34	19	2	5	2	0	0	2	95	5	2	0	0	0	3	3	0	0	240	179	0	2	1.928	0	1	Train
0	98	2015	8	34	19	2	7	2	0	0	0	45	5	2	0	0	0	3	3	0	0	147	179	0	2	0.064	0	0	Train
0	138	2015	8	34	19	2	7	2	0	0	2	95	5	2	0	0	0	4	4	1	0	240	179	0	2	1.568	0	1	Train
1	82	2015	8	34	19	2	7	2	0	0	2	95	5	2	0	0	0	3	3	0	0	240	179	0	2	1.584	0	0	Train
0	10	2015	8	34	20	0	0	2	0	0	0	95	5	2	0	0	0	0	3	0	0	240	179	0	2	0	0	2	Train
1	100	2015	8	34	20	0	2	2	0	0	2	95	4	2	0	0	0	4	4	0	0	134	179	0	2	1.268	0	0	Train
0	10	2015	8	34	20	0	0	2	0	0	0	95	5	2	0	0	0	0	3	0	0	240	179	0	2	0	0	2	Train
0	0	2015	8	34	20	0	1	1	0	0	0	118	2	1	0	0	0	6	6	1	0	14	179	0	2	1.6	0	0	Train
0	65	2015	8	34	20	0	3	2	0	0	0	45	4	2	0	0	0	0	1	0	0	156	179	0	2	0.856	0	1	Train
0	64	2015	8	34	20	2	4	3	1	0	2	73	4	2	0	0	0	2	2	4	0	142	179	0	2	1.30584	0	0	Train
1	56	2015	8	34	20	2	4	3	0	0	2	95	5	2	0	0	0	0	0	0	0	242	179	0	2	1.77656	0	0	Train
1	94	2015	8	34	20	2	5	2	0	0	0	95	5	2	0	0	0	7	7	0	0	240	179	0	2	1.832	0	0	Train
1	58	2015	8	34	20	2	5	2	0	0	2	95	4	2	0	0	0	0	0	0	0	156	179	0	2	1.064	0	0	Train
0	80	2015	8	34	20	2	7	2	0	0	0	98	5	2	0	0	0	4	4	0	0	240	179	0	2	1.312	0	2	Train
0	40	2015	8	34	20	2	3	2	0	0	0	95	2	1	0	0	0	3	3	0	0	250	179	0	2	1.4144	1	1	Train
0	102	2015	8	34	21	0	2	2	0	0	0	45	5	2	0	0	0	0	0	0	0	240	179	0	2	1.072	0	1	Train
0	16	2015	8	34	21	0	2	2	0	0	0	40	5	2	0	0	0	0	0	0	0	240	179	0	2	1.3068	0	1	Train
0	24	2015	8	34	21	0	2	2	0	0	0	40	5	2	0	0	0	0	0	0	0	240	179	0	2	1.3752	0	2	Train
0	24	2015	8	34	21	0	2	2	0	0	0	40	5	2	0	0	0	0	0	0	0	240	179	0	2	1.3752	0	2	Train
1	18	2015	8	34	21	0	2	2	0	0	0	95	5	2	0	0	0	3	3	0	0	240	179	0	2	1.708	0	2	Train
1	95	2015	8	34	21	1	2	1	0	1	0	95	5	2	0	0	0	0	0	0	0	240	179	0	2	1	0	1	Train
1	36	2015	8	34	21	1	2	2	0	0	0	95	5	2	0	0	0	0	0	0	0	240	179	0	2	1.42664	0	1	Train
0	16	2015	8	34	21	2	2	2	0	0	0	95	5	2	0	0	0	0	0	0	0	240	179	0	2	1.414	0	1	Train
0	50	2015	8	34	21	2	3	2	0	0	0	55	4	2	0	0	0	3	3	0	0	156	179	0	2	0.984	0	2	Train
0	76	2015	8	34	21	2	3	2	0	0	0	44	5	2	0	0	0	0	0	1	0	240	179	0	2	1.072	0	0	Train
0	112	2015	8	34	21	2	3	2	0	0	0	44	5	2	0	0	0	0	0	2	0	240	179	0	2	1.168	1	2	Train
0	16	2015	8	34	21	2	3	2	0	0	0	95	2	1	0	0	0	3	3	0	0	250	179	0	2	1.536	0	0	Train
0	51	2015	8	34	21	2	4	2	0	0	2	40	5	2	0	0	0	0	0	1	0	240	179	0	2	1.464	0	1	Train
0	13	2015	8	34	21	2	4	2	0	0	1	95	2	1	0	0	0	0	0	0	0	14	179	0	2	1.888	0	0	Train
1	22	2015	8	34	21	2	4	2	0	0	0	95	5	2	0	0	0	0	0	0	0	240	179	0	2	1.528	0	3	Train
0	32	2015	8	34	21	2	4	2	0	0	0	19	5	2	0	0	0	0	0	0	0	240	179	0	2	1.42664	0	2	Train
0	51	2015	8	34	21	2	4	3	0	0	2	40	2	1	0	0	0	3	3	0	0	14	179	0	2	1.984	0	1	Train
0	65	2015	8	34	21	2	5	2	0	0	2	55	5	2	0	0	0	3	3	1	0	240	179	0	2	1.50968	0	0	Train
1	63	2015	8	34	21	2	5	2	0	0	0	95	5	2	0	0	0	0	0	0	0	240	179	0	2	0.98432	0	0	Train
0	35	2015	8	34	21	2	5	3	0	0	2	40	5	2	0	0	0	3	3	1	0	240	179	0	2	2.08568	1	1	Train
0	37	2015	8	34	21	2	5	2	0	0	2	40	5	2	0	0	0	3	3	0	0	240	179	0	2	1.776	0	0	Train
0	35	2015	8	34	21	2	5	2	0	0	0	55	5	2	0	0	0	0	0	0	0	240	179	0	2	1.39768	0	1	Train
1	71	2015	8	34	21	2	7	2	0	0	0	95	5	2	0	0	0	0	0	0	0	240	179	0	2	0.9496	0	0	Train
0	71	2015	8	34	21	2	7	2	0	0	0	55	4	2	0	0	0	3	3	0	0	156	179	0	2	0.9348	0	3	Train
0	77	2015	8	34	21	3	7	2	0	0	0	55	5	2	0	0	0	5	5	0	0	241	179	0	2	1.0364	0	1	Train
0	0	2015	8	34	22	0	1	2	1	0	0	95	2	1	0	0	0	0	2	0	0	14	179	0	2	1.376	0	0	Train
1	21	2015	8	34	22	0	1	2	0	0	0	95	2	1	0	0	0	0	2	0	0	14	179	0	2	1.376	0	0	Train
1	87	2015	8	34	22	0	1	2	0	0	0	95	5	2	0	0	0	4	4	0	0	240	179	0	2	1.312	0	0	Train
0	54	2015	8	34	22	2	4	2	0	0	2	95	2	1	0	0	0	0	0	0	0	250	179	0	2	1.43864	0	0	Train
1	156	2015	8	34	22	2	5	2	0	0	0	95	5	2	0	0	0	0	0	0	0	240	179	0	2	1.376	0	2	Train
0	46	2015	8	34	22	2	5	2	0	0	2	95	4	2	0	0	0	3	3	0	0	261	179	0	2	1.28344	1	2	Train
0	46	2015	8	34	22	2	5	2	0	0	2	95	4	2	0	0	0	3	3	0	0	261	179	0	2	1.192	0	1	Train
1	72	2015	8	34	22	2	5	2	0	0	0	95	5	2	0	0	0	0	0	0	0	240	179	0	2	1.072	0	0	Train
0	85	2015	8	34	22	2	5	2	0	0	0	95	2	1	0	0	0	3	3	0	0	14	179	0	2	1.1704	0	1	Train
0	36	2015	8	34	22	2	5	2	0	0	2	40	4	2	0	0	0	0	0	0	0	142	179	0	0	1.29008	0	0	Train
0	65	2015	8	34	22	2	5	3	0	0	2	95	4	2	0	0	0	0	2	0	0	134	179	0	2	1.5636	1	0	Train
1	68	2015	8	34	22	2	5	2	0	0	2	95	4	2	0	0	0	0	0	0	0	196	179	0	2	1.064	0	0	Train
0	46	2015	8	34	22	2	5	2	1	0	2	95	4	2	0	0	0	3	3	0	0	261	179	0	2	1.49	0	3	Train
0	22	2015	8	34	22	2	5	2	0	0	0	95	4	2	0	0	0	3	4	0	0	5	179	0	2	1.29832	0	0	Train
0	12	2015	8	34	22	2	5	2	0	0	0	95	2	1	0	0	0	7	7	1	0	14	179	0	3	1.77144	1	1	Train
1	42	2015	8	34	22	2	5	2	0	0	2	95	2	1	0	0	0	0	0	0	0	250	179	0	2	1.42056	0	0	Train
0	72	2015	8	34	22	2	5	2	0	0	2	95	4	2	0	0	0	0	0	0	0	261	179	0	2	1.064	0	2	Train
1	112	2015	8	34	22	2	5	2	0	0	2	95	5	2	0	0	0	0	0	0	0	240	179	0	2	1.424	0	2	Train
0	85	2015	8	34	22	2	5	2	0	0	0	95	2	1	0	0	0	3	3	0	0	14	179	0	2	1.1704	0	1	Train
0	102	2015	8	34	22	2	6	2	1	0	2	95	2	1	0	0	0	3	3	1	0	14	179	0	2	1.748	1	1	Train
1	80	2015	8	34	22	3	6	2	0	0	0	95	5	2	0	0	0	3	3	0	0	240	179	0	2	1.21512	0	2	Train
1	72	2015	8	34	22	4	6	2	0	0	0	95	5	2	0	0	0	3	3	0	0	240	179	0	2	1.1864	0	0	Train
0	151	2015	8	34	22	2	2	2	0	0	0	95	4	2	0	0	0	0	0	1	0	181	179	0	3	0.7704	0	1	Train
1	99	2015	8	34	22	2	2	2	0	0	2	95	5	2	0	0	0	0	0	0	0	240	179	0	2	1.328	0	2	Train
0	151	2015	8	34	22	2	3	2	0	0	0	95	4	2	0	0	0	0	0	2	0	181	179	0	3	0.7704	1	1	Train
0	66	2015	8	34	22	2	3	2	1	0	0	95	2	1	0	0	0	0	0	1	0	250	179	0	2	1.192	0	2	Train
1	44	2015	8	34	22	2	4	2	0	0	0	95	5	2	0	0	0	0	0	0	0	240	179	0	2	1.2156	0	1	Train
0	46	2015	8	34	22	2	4	2	1	0	2	95	4	2	0	0	0	3	3	1	0	261	179	0	2	1.53336	1	1	Train
0	70	2015	8	34	22	2	4	2	2	0	2	95	2	1	0	0	0	2	2	1	0	250	179	0	2	1.688	1	0	Train
0	92	2015	8	35	23	2	1	2	0	0	2	40	5	2	0	0	0	0	0	1	0	240	179	0	2	1.1952	0	1	Train
0	6	2015	8	35	23	2	2	2	0	0	0	40	2	1	0	0	0	4	4	0	0	250	179	0	2	1.608	0	0	Train
1	23	2015	8	35	23	2	2	2	0	0	0	95	5	2	0	0	0	3	3	0	0	240	179	0	2	1.688	0	2	Train
1	79	2015	8	35	23	2	3	3	1	0	2	95	2	1	0	0	0	7	7	0	0	250	179	0	2	2.072	0	0	Train
1	41	2015	8	35	23	2	3	2	0	0	0	95	5	2	0	0	0	0	0	0	0	240	179	0	2	1.3152	0	0	Train
1	58	2015	8	35	23	2	3	2	0	0	0	95	5	2	0	0	0	0	0	0	0	240	179	0	2	1.072	0	0	Train
0	62	2015	8	35	23	2	3	2	0	0	0	40	5	2	0	0	0	0	0	0	0	240	179	0	2	1.072	0	0	Train
1	83	2015	8	35	23	2	3	2	2	0	0	95	5	2	0	0	0	7	7	0	0	240	179	0	2	1.832	0	0	Train
0	82	2015	8	35	23	2	3	3	1	0	0	95	2	1	0	0	0	2	2	0	0	250	179	0	2	1.592	0	0	Train
0	69	2015	8	35	23	2	3	1	0	0	0	44	5	2	0	0	0	0	0	0	0	240	179	0	2	0.9	0	1	Train
1	64	2015	8	35	23	2	4	2	0	0	2	95	5	2	0	0	0	4	4	0	0	240	179	0	2	1.552	0	0	Train
1	116	2015	8	35	23	2	4	2	0	0	2	95	5	2	0	0	0	0	0	0	0	240	179	0	2	1.1952	0	1	Train
0	20	2015	8	35	23	2	5	2	0	0	2	55	4	2	0	0	0	3	3	0	0	142	179	0	0	1.24616	0	0	Train
0	132	2015	8	35	23	2	5	2	0	0	2	95	4	2	0	0	0	0	0	0	0	5	179	0	2	1.0536	1	2	Train
1	33	2015	8	35	23	2	5	2	0	0	0	95	5	2	0	0	0	0	0	0	0	240	179	0	2	1.39768	0	2	Train
0	62	2015	8	35	23	2	5	2	0	0	0	55	4	2	0	0	0	0	0	0	0	156	179	0	2	0.8132	0	0	Train
1	127	2015	8	35	23	2	5	2	0	1	2	95	2	1	0	0	0	4	4	0	0	14	179	0	2	1.648	0	4	Train
1	78	2015	8	35	23	2	5	2	0	0	0	95	5	2	0	0	0	0	0	0	0	240	179	0	2	1.072	0	1	Train
1	29	2015	8	35	23	2	4	2	0	0	0	95	2	1	0	0	0	3	3	0	0	14	179	0	2	1.612	0	1	Train
1	78	2015	8	35	23	2	5	2	0	0	0	95	5	2	0	0	0	0	0	0	0	240	179	0	2	1.072	0	1	Train
1	31	2015	8	35	23	4	6	1	0	0	0	95	2	1	0	0	0	0	0	0	0	14	179	0	2	1.11032	0	0	Train
1	9	2015	8	35	23	4	6	1	1	0	2	95	2	1	0	0	0	0	0	0	0	14	179	0	2	0.976	0	2	Train
0	59	2015	8	35	23	4	10	2	2	0	0	45	5	2	0	0	0	2	2	1	0	241	179	0	2	0.90776	0	1	Train
0	40	2015	8	35	24	1	0	1	0	0	0	95	1	0	0	0	0	0	0	0	0	14	154	0	2	0.796	0	0	Train
0	0	2015	8	35	24	1	0	2	0	0	0	95	5	2	0	0	0	0	5	0	0	240	179	0	2	1.224	0	0	Train
0	30	2015	8	35	24	1	0	3	0	0	0	95	2	1	0	0	0	0	7	0	0	250	179	0	2	1.864	1	1	Train
0	0	2015	8	35	24	1	0	2	0	0	0	95	2	1	0	0	0	0	5	0	0	14	179	0	2	1.224	0	0	Train
1	35	2015	8	35	24	1	1	2	0	0	0	95	5	2	0	0	0	3	3	0	0	240	179	0	2	1.536	0	1	Train
0	84	2015	8	35	24	1	1	2	0	0	0	40	5	2	0	0	0	0	0	0	0	240	179	0	2	1.0608	1	1	Train
1	25	2015	8	35	24	1	1	2	0	0	0	95	5	2	0	0	0	0	0	0	0	240	179	0	2	1.3752	0	1	Train
0	103	2015	8	35	24	1	1	2	0	0	0	95	5	2	0	0	0	3	4	0	0	240	179	0	2	1.232	0	2	Train
1	35	2015	8	35	24	1	2	2	0	0	0	95	5	2	0	0	0	0	0	0	0	240	179	0	2	1.376	0	2	Train
1	26	2015	8	35	24	1	2	2	0	0	0	95	5	2	0	0	0	0	0	0	0	240	179	0	2	1.528	0	2	Train
1	55	2015	8	35	24	1	3	2	0	0	0	95	5	2	0	0	0	0	0	0	0	240	179	0	2	1.186	0	2	Train
0	76	2015	8	35	24	1	3	2	0	0	0	93	5	2	0	0	0	4	4	2	0	240	179	0	2	1.312	0	1	Train
1	102	2015	8	35	24	1	4	3	0	0	2	95	2	1	0	0	0	4	4	0	0	14	179	0	2	1.8528	0	1	Train
0	58	2015	8	35	24	1	4	2	2	0	1	95	2	1	0	0	0	2	2	1	0	250	179	0	2	2.0912	1	0	Train
0	11	2015	8	35	24	1	4	2	0	1	0	95	2	1	0	0	0	3	3	0	0	14	179	0	2	1.5952	0	3	Train
1	33	2015	8	35	24	1	4	2	0	0	2	95	2	1	0	0	0	0	0	0	0	14	179	0	2	1.6768	0	1	Train
0	11	2015	8	35	24	1	4	1	1	0	0	95	2	1	0	0	0	3	3	0	0	14	179	0	2	1.5952	0	2	Train
1	61	2015	8	35	24	1	5	1	0	0	0	95	5	2	0	0	0	3	3	1	0	240	179	0	2	1.20664	0	1	Train
1	89	2015	8	35	24	3	6	1	0	0	0	95	5	2	0	0	0	5	5	0	0	241	179	0	2	1.03416	0	1	Train
1	89	2015	8	35	24	3	6	2	0	0	0	95	5	2	0	0	0	5	5	0	0	241	179	0	2	1.03416	0	1	Train
0	37	2015	8	35	24	3	7	2	0	0	0	45	4	2	0	0	0	4	4	0	0	175	179	0	2	1.07008	0	0	Train
1	70	2015	8	35	24	2	5	2	1	1	1	95	4	2	0	0	0	2	2	1	0	196	179	0	2	1.5816	0	1	Train
1	54	2015	8	35	24	2	5	3	0	0	0	95	2	1	0	0	0	4	4	2	0	14	179	0	2	1.568	0	1	Train
0	69	2015	8	35	25	0	3	2	0	0	0	97	5	2	0	0	0	4	6	0	0	240	179	0	2	1.312	0	2	Train
1	71	2015	8	35	25	0	3	2	0	0	0	95	5	2	0	0	0	3	3	0	0	240	179	0	2	1.232	0	0	Train
1	49	2015	8	35	25	0	3	2	0	0	2	95	5	2	0	0	0	4	4	0	0	240	179	0	2	1.75464	0	2	Train
1	50	2015	8	35	25	0	5	2	0	1	2	95	5	2	0	0	0	0	0	1	0	240	179	0	2	1.6064	0	2	Train
1	74	2015	8	35	25	0	5	2	0	0	0	95	5	2	0	0	0	0	0	0	0	240	179	0	2	1.0416	0	0	Train
1	74	2015	8	35	25	1	5	2	0	0	0	95	5	2	0	0	0	4	4	0	0	240	179	0	2	1.51736	0	0	Train
1	118	2015	8	35	25	2	6	2	0	0	2	95	5	2	0	0	0	4	4	0	0	240	179	0	2	1.48904	0	0	Train
1	42	2015	8	35	25	2	6	1	0	0	0	95	5	2	0	0	0	3	3	0	0	240	179	0	2	1.26704	0	0	Train
1	77	2015	8	35	25	2	7	2	0	0	0	95	2	1	0	0	0	5	5	0	0	250	179	0	2	1.328	0	0	Train
1	84	2015	8	35	25	2	7	2	0	0	2	95	4	2	0	0	0	3	3	0	0	156	179	0	2	1.192	0	0	Train
0	43	2015	8	35	25	2	8	2	2	0	0	97	5	2	0	0	0	6	6	0	0	240	179	0	2	1.6528	0	0	Train
1	73	2015	8	35	25	0	1	2	0	0	0	95	5	2	0	0	0	0	0	0	0	240	179	0	2	0.9648	0	1	Train
1	73	2015	8	35	25	0	1	1	0	0	0	95	5	2	0	0	0	0	0	0	0	240	179	0	2	0.9	0	1	Train
0	21	2015	8	35	26	0	0	2	0	0	0	95	4	2	0	0	0	0	2	0	0	171	179	0	2	0	0	0	Train
0	0	2015	8	35	26	0	1	2	2	0	0	40	2	1	0	0	0	6	6	0	0	14	179	0	2	1.544	1	0	Train
0	2	2015	8	35	26	0	1	2	0	0	0	95	4	2	0	0	0	0	0	0	0	181	179	0	3	0.7704	0	1	Train
1	2	2015	8	35	26	0	1	2	0	0	0	95	1	0	0	0	0	0	0	0	0	14	110	0	2	1.1016	0	0	Train
0	0	2015	8	35	26	0	1	2	0	0	0	95	2	1	0	0	0	0	0	0	0	14	179	0	2	0.896	0	0	Train
0	76	2015	8	35	26	0	4	2	0	0	0	55	4	2	0	0	0	3	3	0	0	156	179	0	2	0.9348	0	3	Train
1	41	2015	8	35	26	0	4	2	0	0	0	95	5	2	0	0	0	4	4	0	0	240	179	0	2	1.388	0	3	Train
1	41	2015	8	35	26	0	4	2	0	0	0	95	5	2	0	0	0	4	4	0	0	240	179	0	2	1.388	0	3	Train
1	44	2015	8	35	26	0	4	2	0	0	0	95	5	2	0	0	0	0	0	0	0	240	179	0	2	1.0332	0	2	Train
1	93	2015	8	35	26	1	4	2	0	0	0	95	5	2	0	0	0	4	4	0	0	240	179	0	2	1.5376	0	0	Train
1	106	2015	8	35	26	2	7	2	2	0	0	95	5	2	0	0	0	6	6	0	0	240	179	0	2	1.62216	0	0	Train
0	57	2015	8	35	26	2	9	2	0	0	0	95	2	1	0	0	0	0	0	0	0	14	179	0	2	0.89016	0	0	Train
1	29	2015	8	35	27	0	1	2	0	0	0	95	5	2	0	0	0	3	3	0	0	240	179	0	2	1.688	0	1	Train
0	1	2015	8	35	27	0	1	2	0	0	0	95	5	2	0	0	0	0	0	1	0	240	179	0	2	1.224	1	2	Train
0	41	2015	8	35	27	0	2	2	0	0	0	95	5	2	0	0	0	3	4	0	0	240	179	0	2	1.232	1	2	Train
0	90	2015	8	35	27	0	3	2	0	0	0	55	5	2	0	0	0	0	0	1	0	240	179	0	2	1.072	0	1	Train
1	57	2015	8	35	27	0	3	2	0	1	2	95	5	2	0	0	0	0	0	1	0	240	179	0	2	1.26136	0	3	Train
1	57	2015	8	35	27	1	3	2	0	1	2	95	4	2	0	0	0	0	0	0	0	134	179	0	2	1.064	0	1	Train
1	41	2015	8	35	27	1	3	2	0	0	0	95	2	1	0	0	0	0	0	0	0	14	179	0	2	0.89872	0	0	Train
1	61	2015	8	35	27	1	3	2	0	0	0	95	5	2	0	0	0	0	0	0	0	240	179	0	2	0.996	0	1	Train
0	49	2015	8	35	27	1	3	2	0	0	0	40	4	2	0	0	0	0	1	0	0	134	179	0	2	0.856	0	0	Train
1	57	2015	8	35	27	1	3	2	0	1	2	95	4	2	0	0	0	0	0	0	0	15	179	0	2	1.064	0	1	Train
1	31	2015	8	35	27	2	3	2	0	0	2	95	5	2	0	0	0	4	4	0	0	240	179	0	2	1.528	0	2	Train
1	62	2015	8	35	27	2	3	2	0	0	2	95	5	2	0	0	0	3	3	0	0	240	179	0	2	1.3808	0	1	Train
0	43	2015	8	35	27	2	4	2	0	0	0	40	4	2	0	0	0	3	4	0	0	156	179	0	0	0.636	0	0	Train
0	27	2015	8	35	27	2	4	2	0	0	0	84	4	2	0	0	0	3	3	0	0	5	179	0	2	0.96216	0	1	Train
1	106	2015	8	35	27	2	5	2	0	0	0	95	5	2	0	0	0	0	0	0	0	240	179	0	2	0.94632	0	2	Train
0	45	2015	8	35	27	2	5	2	0	0	0	55	4	2	0	0	0	3	3	0	0	156	179	0	0	0.60424	0	0	Train
1	106	2015	8	35	27	2	5	2	0	0	0	95	5	2	0	0	0	0	0	0	0	240	179	0	2	0.064	0	1	Train
1	108	2015	8	35	27	2	5	2	0	0	0	95	5	2	0	0	0	0	0	0	0	240	179	0	2	0.064	0	2	Train
0	49	2015	8	35	27	2	5	2	0	0	0	55	4	2	0	0	0	0	0	0	0	156	179	0	0	0.72312	0	0	Train
0	10	2015	8	35	27	2	5	2	1	0	0	45	2	1	0	0	0	2	2	0	0	250	179	0	2	1.24688	0	2	Train
1	108	2015	8	35	27	2	5	2	0	0	0	95	5	2	0	0	0	0	0	0	0	240	179	0	2	0.94632	0	1	Train
0	30	2015	8	35	28	0	1	2	0	0	0	40	2	1	0	0	0	0	6	0	0	250	179	0	2	0.92	0	3	Train
1	164	2015	8	35	28	0	1	2	0	0	0	95	4	2	0	0	0	3	3	0	0	134	179	0	3	0.8856	0	0	Train
1	164	2015	8	35	28	0	1	2	0	0	0	95	4	2	0	0	0	3	3	0	0	134	179	0	3	0.8856	0	0	Train
1	164	2015	8	35	28	0	1	2	1	0	0	95	4	2	0	0	0	0	0	0	0	134	179	0	2	0.96304	0	0	Train
0	0	2015	8	35	28	0	2	2	0	0	0	95	2	1	0	0	0	7	7	0	0	14	179	0	2	1.56	0	0	Train
1	46	2015	8	35	28	0	2	2	0	0	0	95	5	2	0	0	0	0	0	0	0	240	179	0	2	0.9648	0	1	Train
0	31	2015	8	35	28	0	2	3	0	0	0	16	2	1	0	0	0	0	0	1	0	250	179	0	2	1.408	1	1	Train
0	34	2015	8	35	28	0	2	2	0	0	0	95	5	2	0	0	0	0	0	0	0	240	179	0	2	0.9648	1	3	Train
1	66	2015	8	35	28	0	2	2	0	0	0	95	2	1	0	0	0	0	0	0	0	14	179	0	2	0.8964	0	0	Train
0	4	2015	8	35	28	0	2	2	1	0	2	95	5	2	0	0	0	3	6	1	0	242	179	0	2	1.4444	0	2	Train
0	23	2015	8	35	28	0	2	2	0	0	1	40	2	1	0	0	0	0	3	1	0	250	179	0	2	1.432	0	1	Train
0	31	2015	8	35	28	0	2	2	2	0	0	16	2	1	0	0	0	2	2	0	0	250	179	0	2	1.448	1	2	Train
0	32	2015	8	35	28	1	2	2	0	0	0	73	5	2	0	0	0	0	0	0	0	240	179	0	2	0.976	0	1	Train
1	42	2015	8	35	28	1	2	2	2	0	0	95	5	2	0	0	0	6	6	1	0	240	179	0	2	1.56	0	2	Train
0	30	2015	8	35	28	1	2	2	0	0	2	95	2	1	0	0	0	3	3	1	0	14	179	0	2	1.472	0	0	Train
1	30	2015	8	35	28	1	2	2	0	0	2	95	2	1	0	0	0	0	0	0	0	250	179	0	2	1.216	0	0	Train
0	10	2015	8	35	28	1	2	2	0	0	0	95	2	1	0	0	0	0	0	0	0	250	179	0	3	1.02136	0	1	Train
0	11	2015	8	35	28	1	2	2	0	0	0	95	2	1	0	0	0	0	0	0	0	250	179	0	3	1.02136	0	1	Train
0	11	2015	8	35	28	1	2	2	1	0	0	95	4	2	0	0	0	0	2	0	0	5	179	0	2	0.91304	0	1	Train
0	8	2015	8	35	28	1	2	2	0	0	0	24	5	2	0	0	0	3	3	0	0	241	179	0	2	0.9096	0	2	Train
0	39	2015	8	35	28	1	2	2	0	0	0	95	5	2	0	0	0	0	3	1	0	240	179	0	2	0.9648	0	2	Train
0	4	2015	8	35	28	0	1	2	0	0	0	95	5	2	0	0	0	0	3	0	0	240	179	0	2	1.32	1	1	Train
0	34	2015	8	35	28	0	2	2	0	1	0	95	5	2	0	0	0	0	0	0	0	240	179	0	2	0.9648	0	3	Train
1	55	2015	8	35	28	0	2	2	0	0	2	95	5	2	0	0	0	0	0	0	0	240	179	0	2	1.312	0	2	Train
0	25	2015	8	35	28	2	2	2	0	0	1	44	2	1	0	0	0	5	5	1	0	250	179	0	2	1.664	0	2	Train
0	106	2015	8	35	28	2	2	2	0	0	0	95	2	1	0	0	0	4	5	0	0	250	179	0	2	1.332	1	1	Train
0	30	2015	8	35	28	2	3	2	0	0	0	98	5	2	0	0	0	0	0	0	0	240	179	0	2	0.80928	0	2	Train
1	1	2015	8	35	28	2	3	2	0	0	0	95	2	1	0	0	0	0	2	0	0	14	179	0	2	1.0448	0	1	Train
1	22	2015	8	35	28	2	4	2	0	0	0	95	5	2	0	0	0	3	3	0	0	240	179	0	2	1.16	0	1	Train
1	42	2015	8	35	28	2	4	2	1	0	2	95	2	1	0	0	0	0	0	1	0	250	179	0	2	1.264	0	1	Train
0	67	2015	8	35	28	2	4	2	0	0	0	55	5	2	0	0	0	0	0	0	0	240	179	0	2	0.87864	0	0	Train
1	35	2015	8	35	28	2	4	2	2	0	0	95	2	1	0	0	0	2	2	0	0	14	179	0	2	1.13336	0	2	Train
0	21	2015	8	35	28	2	4	2	0	0	2	95	5	2	0	0	0	3	3	0	0	240	179	0	2	1.4	0	1	Train
0	50	2015	8	35	28	2	5	2	0	0	0	97	4	2	0	0	0	0	0	0	0	142	179	0	0	0.78904	0	0	Train
0	28	2015	8	35	28	2	5	2	0	0	2	40	5	2	0	0	0	4	4	0	0	240	179	0	2	1.32912	0	0	Train
0	30	2015	8	35	28	2	5	2	0	0	0	45	2	1	0	0	0	5	5	0	0	250	179	0	2	1.20568	0	0	Train
0	127	2015	8	35	28	2	3	2	0	0	0	95	4	2	0	0	0	0	0	0	0	147	179	0	2	0.78192	0	1	Train
1	29	2015	8	35	28	2	5	2	2	0	0	95	5	2	0	0	0	7	7	0	0	240	179	0	2	1.51888	0	0	Train
0	66	2015	8	35	28	2	5	2	0	0	0	45	4	2	0	0	0	4	4	0	0	40	179	0	2	0.78	0	0	Train
1	59	2015	8	35	28	2	7	2	0	0	0	95	5	2	0	0	0	3	3	0	0	240	179	0	2	0.98488	0	0	Train
0	28	2015	8	35	28	2	3	2	0	0	0	95	2	1	0	0	0	0	0	0	0	250	179	0	2	0.8384	1	0	Train
1	59	2015	8	35	29	1	1	2	0	0	0	95	5	2	0	0	0	4	4	0	0	240	179	0	2	1.312	0	2	Train
0	0	2015	8	35	29	1	1	2	0	0	0	40	5	2	0	0	0	0	2	0	0	240	179	0	2	1.072	0	1	Train
0	47	2015	8	35	29	1	1	2	0	0	0	95	5	2	0	0	0	0	3	0	0	240	179	0	2	1.168	1	2	Train
0	47	2015	8	35	29	2	1	1	0	0	0	16	5	2	0	0	0	0	0	0	0	241	179	0	2	0.82544	0	1	Train
0	47	2015	8	35	29	2	1	2	0	0	0	95	5	2	0	0	0	0	2	0	0	241	179	0	2	0.82544	0	1	Train
0	57	2015	8	35	29	0	1	2	0	0	2	95	5	2	0	0	0	0	0	0	0	240	179	0	2	1.312	0	0	Train
0	1	2015	8	35	29	2	2	2	0	0	2	95	2	1	0	0	0	0	3	1	0	14	179	0	3	1.14	0	1	Train
0	4	2015	8	35	29	2	2	2	0	0	0	95	4	2	0	0	0	0	0	0	0	67	179	0	2	0.62	1	0	Train
1	32	2015	8	35	29	2	3	2	0	0	0	95	5	2	0	0	0	3	3	0	0	240	179	0	2	1.0816	0	2	Train
1	24	2015	8	35	29	2	3	2	0	0	2	95	4	1	0	0	0	0	0	0	0	14	179	0	2	1.192	0	0	Train
0	11	2015	8	35	29	2	3	2	0	0	2	95	5	2	0	0	0	3	3	1	0	240	179	0	2	1.1232	1	2	Train
0	136	2015	8	35	29	2	3	2	0	0	0	95	2	1	0	0	0	0	0	0	0	14	179	0	2	0.896	0	2	Train
0	2	2015	8	35	29	2	4	3	0	0	0	95	2	1	0	0	0	2	2	5	0	14	179	0	2	1.386	0	0	Train
1	54	2015	8	35	29	2	4	2	0	0	0	95	5	2	0	0	0	0	0	0	0	240	179	0	2	0.972	0	0	Train
1	87	2015	8	35	29	2	5	2	0	0	0	95	5	2	0	0	0	3	3	0	0	240	179	0	2	0.98288	0	0	Train
1	98	2015	8	35	29	2	6	2	0	0	0	95	4	2	0	0	0	4	4	0	0	15	179	0	2	1.0472	0	0	Train
0	9	2015	8	35	29	2	5	2	0	0	0	95	5	2	0	0	0	3	3	0	0	240	179	0	2	1.168	1	2	Train
0	2	2015	8	36	30	1	0	2	0	0	0	95	2	1	0	0	0	0	3	0	0	14	179	0	2	1.232	1	0	Train
0	11	2015	8	36	30	2	0	2	0	1	0	95	5	2	0	0	0	0	0	1	0	240	179	0	2	0.828	1	4	Train
0	11	2015	8	36	30	2	0	2	0	0	0	95	5	2	0	0	0	0	0	0	0	240	179	0	2	0.828	1	3	Train
1	69	2015	8	36	30	2	1	2	0	0	0	95	2	1	0	0	0	0	0	0	0	250	179	0	2	1.03464	0	1	Train
0	37	2015	8	36	30	2	1	2	0	0	2	84	5	2	0	0	0	0	0	0	0	240	179	0	2	0.9216	1	0	Train
0	103	2015	8	36	30	2	1	2	0	0	0	45	5	2	0	0	0	0	0	0	0	147	179	0	2	0.57376	0	0	Train
0	5	2015	8	36	30	2	2	2	0	0	0	45	4	2	0	0	0	3	3	0	0	142	179	0	0	0.8544	0	0	Train
0	34	2015	8	36	30	2	2	2	0	0	0	45	5	2	0	0	0	0	0	0	0	241	179	0	2	0.57352	0	1	Train
0	44	2015	8	36	30	2	3	2	0	0	0	55	2	1	0	0	0	4	5	0	0	250	179	0	2	1.0896	0	2	Train
0	83	2015	8	36	30	2	4	2	0	0	0	97	5	2	0	0	0	3	3	0	0	240	179	0	2	0.89864	1	1	Train
0	83	2015	8	36	30	2	4	2	0	0	0	97	5	2	0	0	0	3	3	0	0	240	179	0	2	0.89864	0	1	Train
1	72	2015	8	36	30	2	4	2	0	0	2	95	2	1	0	0	0	4	4	0	0	14	179	0	2	1.26136	0	0	Train
1	143	2015	8	36	30	2	5	2	2	0	0	95	5	2	0	0	0	6	6	0	0	240	179	0	2	1.32	0	2	Train
1	47	2015	8	36	30	2	5	1	0	0	0	95	5	2	0	0	0	0	0	0	0	240	179	0	2	0.90744	0	0	Train
1	104	2015	8	36	30	2	5	2	0	0	2	95	5	2	0	0	0	4	4	0	0	240	179	0	2	1.29032	0	1	Train
0	25	2015	8	36	30	2	5	2	0	0	2	95	5	2	0	0	0	0	0	0	0	240	179	0	2	1.34288	1	0	Train
0	82	2015	8	36	30	2	5	2	0	0	0	44	5	2	0	0	0	5	5	0	0	241	179	0	2	0.82456	0	1	Train
1	104	2015	8	36	30	2	5	2	0	0	2	95	5	2	0	0	0	4	4	0	0	240	179	0	2	1.29032	0	0	Train
[truncated: 38,061 more rows]
